# Supplementary material for: Bis[3,5-di­fluoro-2-(pyridin-2-yl)phen­yl](4,4′-di­meth­oxy-2,2′-bi­pyridine)­iridium(III) hexa­fluorido­phosphate
Source: IUCrdata. 2022 Aug 26;7(Pt 8):x220830. doi: 10.1107/S2414314622008306 (PMC9635420; doi:10.1107/S2414314622008306)
Supplement: Supplementary file 1 [file x-07-x220830-sup1.cif]

##############################################################################
#                                                                            #
# This CIF contains the data for a data article accepted for                 #
# publication in IUCrData. It conforms to the requirements of                #
# Notes for Authors for IUCrData, and has been                               #
# peer reviewed under the auspices of IUCrData.                              #
#                                                                            #
# Full details of the Crystallographic Information File format               #
# are given in the paper "The Crystallographic Information File (CIF):       #
# a New Standard Archive File for Crystallography" by S. R. Hall, F. H.      #
# Allen and I. D. Brown [Acta Cryst. (1991), A47, 655-685].                  #
#                                                                            #
# The current version of the core CIF dictionary is obtainable from          #
# ftp://ftp.iucr.org/pub/cif_core.dic.                                       #
#                                                                            #
# Software is freely available for graphical display of the structure(s)     #
# in this CIF. For information consult the CIF software page                 #
# http://www.iucr.org/resources/cif/software.                                #
#                                                                            #
# This file may be used for bona fide research purposes within the           #
# scientific community so long as proper attribution is given to the data    # 
# article from which it was obtained.                                        #
#                                                                            #
##############################################################################
data_I
_audit_creation_method     'SHELXL-2016/6'
_journal_date_recd_electronic     2022-07-25
_journal_date_accepted     2022-08-19
_journal_name_full     'IUCrData'
_journal_year     2022
_journal_volume     7
_journal_issue      8
_journal_page_first     0
_journal_page_last     0
_journal_paper_category     HM
_journal_paper_doi     10.1107/S2414314622008306
_journal_coeditor_code     ZL4051
_publ_contact_author_name     'Jared A. Pienkos'
_publ_contact_author_address
;
Department of Chemistry and Physics
University of Tennessee at Chattanooga
Chattanooga, TN 37403, USA
;
_publ_contact_author_email     jared-pienkos@utc.edu
_publ_contact_author_fax     ?
_publ_contact_author_phone     ?
_publ_section_title
;\
Bis[3,5-difluoro-2-(pyridin-2-yl)phenyl](4,4'-dimethoxy-2,2'-bipyridine)\
iridium(III) hexafluoridophosphate
;
loop_
    _publ_author_name
    _publ_author_footnote
    _publ_author_address
    'Shevlin, Madelyn R.' .
;
Department of Chemistry and Physics
University of Tennessee at Chattanooga
Chattanooga, TN 37403,
USA
;
    'Stumbo, Emily E.' .
;
Department of Chemistry and Physics
University of Tennessee at Chattanooga
Chattanooga, TN 37403,
USA
;
    'McMillen, Colin D.' .
;
Department of Chemistry
Clemson University
Clemson, SC 29634,
USA
;
    'Pienkos, Jared A.' .
;
Department of Chemistry and Physics
University of Tennessee at Chattanooga
Chattanooga, TN 37403,
USA
;
_publ_section_synopsis
;\
The title compound,
bis[3,5-difluoro-2-(pyridin-2-yl)phenyl](4,4'-dimethoxy-2,2'-bipyridine)\
iridium(III) hexafluoridophosphate, is a distorted octahedral cyclometalated
complex that exhibits a <i>trans</i> effect.
;
_chemical_name_systematic
;\
Bis[3,5-difluoro-2-(pyridin-2-yl)phenyl](4,4'-dimethoxy-2,2'-\
bipyridine)iridium(III) hexafluoridophosphate
;
_chemical_name_common     ?
_chemical_formula_moiety     'C34 H24 F4 Ir N4 O2 +, F6 P -'
_chemical_formula_sum     'C34 H24 F10 Ir N4 O2 P'
_chemical_formula_iupac     '[Ir (C11 H6 F2 N)2 (C12 H12 N2 O2)] P F6'
_chemical_formula_weight     933.74
_chemical_melting_point     ?
_space_group_crystal_system     orthorhombic
_space_group_name_H-M_alt     'P b c n'
_space_group_name_Hall     '-P 2n 2ab'
loop_
    _space_group_symop_operation_xyz
    'x, y, z'
    '-x+1/2, -y+1/2, z+1/2'
    '-x, y, -z+1/2'
    'x+1/2, -y+1/2, -z'
    '-x, -y, -z'
    'x-1/2, y-1/2, -z-1/2'
    'x, -y, z-1/2'
    '-x-1/2, y-1/2, z'
_cell_length_a     41.574(3)
_cell_length_b     8.6065(7)
_cell_length_c     18.2384(14)
_cell_angle_alpha     90
_cell_angle_beta     90
_cell_angle_gamma     90
_cell_volume     6525.9(9)
_cell_formula_units_Z     8
_cell_measurement_reflns_used     9410
_cell_measurement_theta_min     4.01
_cell_measurement_theta_max     70.16
_cell_measurement_temperature     100(2)
_exptl_crystal_description     'column'
_exptl_crystal_colour     'yellow'
_exptl_crystal_size_max     0.201
_exptl_crystal_size_mid     0.065
_exptl_crystal_size_min     0.062
_exptl_crystal_density_diffrn     1.901
_exptl_crystal_density_meas     .
_exptl_crystal_density_method     .
_exptl_crystal_F_000     3632
_exptl_absorpt_coefficient_mu     9.272
_exptl_absorpt_correction_type     multi-scan
_exptl_absorpt_process_details
;
(SADABS; Krause <i>et al.</i>,  2015)
;
_exptl_absorpt_correction_T_min     0.6667
_exptl_absorpt_correction_T_max     1.0000
_diffrn_ambient_temperature     100(2)
_diffrn_source     'Incoatec I\mS'
_diffrn_radiation_type     CuK\a
_diffrn_radiation_wavelength     1.54178
_diffrn_measurement_device_type     'Bruker D8 Venture Photon 2'
_diffrn_measurement_method     '\f and \w scans'
_diffrn_detector_area_resol_mean     ?
_diffrn_reflns_number     51121
_diffrn_reflns_av_R_equivalents     0.0433
_diffrn_reflns_av_unetI/netI     0.0227
_diffrn_reflns_theta_min     4.965
_diffrn_reflns_theta_max     70.245
_diffrn_reflns_theta_full     67.679
_diffrn_measured_fraction_theta_max     0.997
_diffrn_measured_fraction_theta_full     0.998
_diffrn_reflns_limit_h_min     -50
_diffrn_reflns_limit_h_max     50
_diffrn_reflns_limit_k_min     -9
_diffrn_reflns_limit_k_max     10
_diffrn_reflns_limit_l_min     -20
_diffrn_reflns_limit_l_max     22
_refine_special_details
;
H atoms were placed in calculated positions with C---H bond
distances of 0.95 \%A for aromatic 0.98 \%A for CH~3~ moieties, respectively.
Methyl H atoms were allowed to rotate but not to tip to best fit the
experimental electron density. <i>U</i>~iso~(H) values were set to a 1.5 (for
CH~3~) or 1.2 (for C---H) times <i>U</i>~eq~(C).
;
_reflns_number_total     6215
_reflns_number_gt     5595
_reflns_threshold_expression     'I > 2\s(I)'
_refine_ls_structure_factor_coef     Fsqd
_refine_ls_matrix_type     full
_refine_ls_R_factor_all     0.0317
_refine_ls_R_factor_gt     0.0278
_refine_ls_wR_factor_gt     0.0639
_refine_ls_wR_factor_ref     0.0677
_refine_ls_goodness_of_fit_ref     1.163
_refine_ls_restrained_S_all     1.163
_refine_ls_number_reflns     6215
_refine_ls_number_parameters     471
_refine_ls_number_restraints     0
_refine_ls_hydrogen_treatment     constr
_refine_ls_weighting_scheme     calc
_refine_ls_weighting_details
             'w=1/[\s^2^(Fo^2^)+(0.0194P)^2^+21.8494P] where P=(Fo^2^+2Fc^2^)/3'
_atom_sites_solution_hydrogens     geom
_atom_sites_solution_primary     dual
_atom_sites_solution_secondary     difmap
_refine_ls_shift/su_max     0.008
_refine_ls_shift/su_mean     0.000
_refine_diff_density_max     0.909
_refine_diff_density_min     -0.608
_refine_ls_extinction_method     none
_refine_ls_extinction_coef     .
loop_
    _atom_type_symbol
    _atom_type_description
    _atom_type_scat_dispersion_real
    _atom_type_scat_dispersion_imag
    _atom_type_scat_source
    'C' 'C' 0.0181 0.0091
                         'International Tables Vol C Tables 4.2.6.8 and 6.1.1.4'
    'H' 'H' 0.0000 0.0000
                         'International Tables Vol C Tables 4.2.6.8 and 6.1.1.4'
    'N' 'N' 0.0311 0.0180
                         'International Tables Vol C Tables 4.2.6.8 and 6.1.1.4'
    'O' 'O' 0.0492 0.0322
                         'International Tables Vol C Tables 4.2.6.8 and 6.1.1.4'
    'F' 'F' 0.0727 0.0534
                         'International Tables Vol C Tables 4.2.6.8 and 6.1.1.4'
    'Ir' 'Ir' -4.7710 6.5667
                         'International Tables Vol C Tables 4.2.6.8 and 6.1.1.4'
    'P' 'P' 0.2955 0.4335
                         'International Tables Vol C Tables 4.2.6.8 and 6.1.1.4'
_computing_data_collection
;
APEX3 (Bruker, 2017)
;
_computing_cell_refinement
;
SAINT (Bruker, 2016)
;
_computing_data_reduction
;
SAINT (Bruker, 2016)
;
_computing_structure_solution
;
<i>SHELXT2014/5</i> (Sheldrick, 2015a)
;
_computing_structure_refinement
;
<i>SHELXL2016/6</i> (Sheldrick, 2015b)
;
_computing_molecular_graphics
;
Mercury (Macrae <i>et al.</i>,  2020)
;
_computing_publication_material
;
publCIF (Westrip, 2010)
;
loop_
    _atom_site_type_symbol
    _atom_site_label
    _atom_site_fract_x
    _atom_site_fract_y
    _atom_site_fract_z
    _atom_site_U_iso_or_equiv
    _atom_site_adp_type
    _atom_site_calc_flag
    _atom_site_occupancy
    _atom_site_disorder_assembly
    _atom_site_disorder_group
    Ir Ir1 0.60823(2) 0.58537(2) 0.48740(2) 0.01420(6) Uani d 1 . .
    P P1 0.69527(2) 1.06167(12) 0.66335(5) 0.0244(2) Uani d 1 . .
    F F1 0.51080(6) 0.1773(4) 0.52914(15) 0.0471(7) Uani d 1 . .
    F F2 0.50104(6) 0.6651(4) 0.63715(13) 0.0475(7) Uani d 1 . .
    F F3 0.53664(7) 0.9251(3) 0.29752(15) 0.0457(7) Uani d 1 . .
    F F4 0.56046(7) 0.4119(3) 0.23471(13) 0.0439(7) Uani d 1 . .
    F F5 0.67444(7) 0.9209(3) 0.6335(2) 0.0588(9) Uani d 1 . .
    F F6 0.71604(7) 1.2005(3) 0.69438(17) 0.0487(7) Uani d 1 . .
    F F7 0.70871(7) 0.9525(3) 0.72743(16) 0.0484(7) Uani d 1 . .
    F F8 0.68154(6) 1.1714(4) 0.60026(14) 0.0473(7) Uani d 1 . .
    F F9 0.72483(6) 1.0121(4) 0.61233(14) 0.0477(7) Uani d 1 . .
    F F10 0.66573(6) 1.1117(3) 0.71486(14) 0.0392(6) Uani d 1 . .
    O O1 0.68565(6) 0.4864(3) 0.77561(13) 0.0252(6) Uani d 1 . .
    O O2 0.74782(6) 0.8299(3) 0.43096(14) 0.0276(6) Uani d 1 . .
    N N1 0.63528(7) 0.5248(3) 0.58221(15) 0.0172(6) Uani d 1 . .
    N N2 0.65522(6) 0.6726(3) 0.46407(15) 0.0153(5) Uani d 1 . .
    N N3 0.59314(7) 0.7760(4) 0.54453(15) 0.0211(6) Uani d 1 . .
    N N4 0.61822(7) 0.3919(4) 0.42744(16) 0.0207(6) Uani d 1 . .
    C C1 0.62284(8) 0.4565(4) 0.64235(19) 0.0204(7) Uani d 1 . .
    H H1 0.601441 0.418006 0.640197 0.024 Uiso calc 1 . .
    C C2 0.63967(8) 0.4401(4) 0.70643(19) 0.0215(7) Uani d 1 . .
    H H2 0.630255 0.389275 0.747379 0.026 Uiso calc 1 . .
    C C3 0.67100(8) 0.4995(4) 0.71064(18) 0.0184(7) Uani d 1 . .
    C C4 0.68430(8) 0.5666(4) 0.64852(19) 0.0186(7) Uani d 1 . .
    H H4 0.705778 0.604258 0.649117 0.022 Uiso calc 1 . .
    C C5 0.66579(8) 0.5780(4) 0.58555(18) 0.0152(6) Uani d 1 . .
    C C6 0.67759(8) 0.6531(4) 0.51767(17) 0.0159(6) Uani d 1 . .
    C C7 0.70924(8) 0.7019(4) 0.50924(18) 0.0189(7) Uani d 1 . .
    H H7 0.724542 0.684919 0.547080 0.023 Uiso calc 1 . .
    C C8 0.71818(8) 0.7759(4) 0.44450(19) 0.0205(7) Uani d 1 . .
    C C9 0.69516(9) 0.7961(4) 0.38958(18) 0.0210(7) Uani d 1 . .
    H H9 0.700598 0.846105 0.344825 0.025 Uiso calc 1 . .
    C C10 0.66460(8) 0.7424(4) 0.40150(17) 0.0177(7) Uani d 1 . .
    H H10 0.649158 0.754997 0.363565 0.021 Uiso calc 1 . .
    C C11 0.71886(10) 0.5355(6) 0.7799(2) 0.0352(10) Uani d 1 . .
    H H11A 0.731560 0.479276 0.743261 0.053 Uiso calc 1 . .
    H H11B 0.727276 0.512989 0.828998 0.053 Uiso calc 1 . .
    H H11C 0.720241 0.647362 0.770505 0.053 Uiso calc 1 . .
    C C12 0.77258(9) 0.7963(5) 0.4834(2) 0.0307(9) Uani d 1 . .
    H H12A 0.767154 0.844654 0.530472 0.046 Uiso calc 1 . .
    H H12B 0.793125 0.837818 0.465787 0.046 Uiso calc 1 . .
    H H12C 0.774373 0.683614 0.489807 0.046 Uiso calc 1 . .
    C C13 0.56560(8) 0.5034(5) 0.52336(18) 0.0237(8) Uani d 1 . .
    C C14 0.55276(10) 0.3574(5) 0.5117(2) 0.0300(9) Uani d 1 . .
    H H14 0.564116 0.283327 0.483050 0.036 Uiso calc 1 . .
    C C15 0.52304(9) 0.3197(6) 0.5421(2) 0.0332(9) Uani d 1 . .
    C C16 0.50576(10) 0.4217(6) 0.5846(2) 0.0381(11) Uani d 1 . .
    H H16 0.485645 0.393021 0.605269 0.046 Uiso calc 1 . .
    C C17 0.51855(10) 0.5655(6) 0.5960(2) 0.0360(11) Uani d 1 . .
    C C18 0.54814(9) 0.6118(5) 0.5669(2) 0.0279(9) Uani d 1 . .
    C C19 0.56351(9) 0.7625(5) 0.5786(2) 0.0290(9) Uani d 1 . .
    C C20 0.55180(11) 0.8876(6) 0.6201(2) 0.0403(11) Uani d 1 . .
    H H20 0.531358 0.880956 0.643223 0.048 Uiso calc 1 . .
    C C21 0.57016(12) 1.0204(6) 0.6272(2) 0.0426(11) Uani d 1 . .
    H H21 0.562063 1.106271 0.654293 0.051 Uiso calc 1 . .
    C C22 0.60004(11) 1.0293(6) 0.5955(2) 0.0374(10) Uani d 1 . .
    H H22 0.613287 1.118091 0.602228 0.045 Uiso calc 1 . .
    C C23 0.61029(9) 0.9055(5) 0.5534(2) 0.0273(8) Uani d 1 . .
    H H23 0.630572 0.912941 0.529681 0.033 Uiso calc 1 . .
    C C24 0.58468(8) 0.6421(5) 0.39470(18) 0.0222(7) Uani d 1 . .
    C C25 0.56931(9) 0.7793(5) 0.3780(2) 0.0285(8) Uani d 1 . .
    H H25 0.570615 0.865422 0.410381 0.034 Uiso calc 1 . .
    C C26 0.55177(9) 0.7906(6) 0.3128(2) 0.0336(9) Uani d 1 . .
    C C27 0.54847(9) 0.6700(6) 0.2651(2) 0.0340(10) Uani d 1 . .
    H H27 0.535858 0.679906 0.221947 0.041 Uiso calc 1 . .
    C C28 0.56399(10) 0.5335(6) 0.2816(2) 0.0328(9) Uani d 1 . .
    C C29 0.58303(9) 0.5150(5) 0.34384(19) 0.0273(8) Uani d 1 . .
    C C30 0.60312(10) 0.3802(5) 0.3612(2) 0.0269(8) Uani d 1 . .
    C C31 0.60924(11) 0.2514(6) 0.3162(2) 0.0384(10) Uani d 1 . .
    H H31 0.598464 0.241717 0.270467 0.046 Uiso calc 1 . .
    C C32 0.63070(13) 0.1393(5) 0.3378(3) 0.0428(11) Uani d 1 . .
    H H32 0.634963 0.052331 0.307227 0.051 Uiso calc 1 . .
    C C33 0.64615(12) 0.1545(5) 0.4052(3) 0.0405(10) Uani d 1 . .
    H H33 0.661350 0.079018 0.420865 0.049 Uiso calc 1 . .
    C C34 0.63901(9) 0.2812(5) 0.4489(2) 0.0294(8) Uani d 1 . .
    H H34 0.649092 0.290304 0.495433 0.035 Uiso calc 1 . .
loop_
    _atom_site_aniso_label
    _atom_site_aniso_U_11
    _atom_site_aniso_U_22
    _atom_site_aniso_U_33
    _atom_site_aniso_U_12
    _atom_site_aniso_U_13
    _atom_site_aniso_U_23
    Ir1 0.01073(8) 0.02118(9) 0.01070(8) -0.00081(5) -0.00032(5) 0.00108(5)
    P1 0.0238(4) 0.0256(5) 0.0237(5) 0.0016(4) -0.0007(4) -0.0031(4)
    F1 0.0337(13) 0.0576(18) 0.0501(15) -0.0234(13) -0.0067(12) 0.0149(14)
    F2 0.0249(12) 0.086(2) 0.0310(13) 0.0105(13) 0.0101(10) 0.0011(14)
    F3 0.0420(14) 0.0589(18) 0.0361(14) 0.0120(13) -0.0097(11) 0.0143(12)
    F4 0.0491(15) 0.0615(18) 0.0211(12) -0.0119(13) -0.0074(11) -0.0070(11)
    F5 0.0402(15) 0.0402(16) 0.096(3) 0.0011(12) -0.0179(16) -0.0321(16)
    F6 0.0400(14) 0.0373(15) 0.0687(19) -0.0080(12) -0.0104(13) -0.0112(14)
    F7 0.0417(15) 0.0500(16) 0.0534(17) 0.0084(13) -0.0016(13) 0.0212(14)
    F8 0.0387(14) 0.072(2) 0.0307(13) 0.0182(14) 0.0065(11) 0.0179(13)
    F9 0.0390(14) 0.0674(19) 0.0368(14) 0.0209(14) 0.0073(11) -0.0052(13)
    F10 0.0391(14) 0.0416(14) 0.0368(13) 0.0040(11) 0.0145(11) 0.0054(11)
    O1 0.0263(13) 0.0339(15) 0.0154(11) -0.0057(11) -0.0060(10) 0.0043(11)
    O2 0.0170(12) 0.0396(16) 0.0261(13) -0.0069(11) 0.0025(10) 0.0079(12)
    N1 0.0156(13) 0.0207(15) 0.0153(13) 0.0024(11) -0.0003(10) 0.0040(11)
    N2 0.0149(13) 0.0176(14) 0.0134(13) -0.0014(11) 0.0001(10) -0.0015(11)
    N3 0.0185(14) 0.0307(17) 0.0140(13) 0.0078(13) -0.0012(11) -0.0010(12)
    N4 0.0185(14) 0.0271(16) 0.0165(14) -0.0024(12) 0.0024(11) 0.0002(12)
    C1 0.0147(15) 0.0291(19) 0.0172(16) -0.0017(14) 0.0027(13) 0.0030(14)
    C2 0.0197(16) 0.0290(19) 0.0157(16) 0.0017(14) 0.0036(13) 0.0047(14)
    C3 0.0235(17) 0.0158(16) 0.0159(16) 0.0016(14) -0.0025(13) -0.0011(13)
    C4 0.0168(16) 0.0205(17) 0.0185(16) -0.0011(13) -0.0012(13) 0.0031(13)
    C5 0.0148(15) 0.0172(16) 0.0137(15) -0.0005(12) 0.0001(12) -0.0009(12)
    C6 0.0132(15) 0.0200(17) 0.0144(15) 0.0003(13) -0.0012(12) -0.0004(13)
    C7 0.0165(16) 0.0227(18) 0.0175(16) -0.0017(14) -0.0013(12) 0.0009(13)
    C8 0.0167(16) 0.0226(18) 0.0221(17) -0.0034(14) 0.0039(13) -0.0002(14)
    C9 0.0248(17) 0.0250(18) 0.0132(15) -0.0004(15) 0.0022(13) 0.0010(14)
    C10 0.0200(16) 0.0214(17) 0.0117(14) -0.0002(13) -0.0010(12) 0.0007(13)
    C11 0.034(2) 0.048(3) 0.0237(19) -0.015(2) -0.0169(17) 0.0066(18)
    C12 0.0179(17) 0.043(2) 0.031(2) -0.0074(17) 0.0000(15) 0.0066(18)
    C13 0.0138(15) 0.042(2) 0.0157(16) -0.0058(15) -0.0039(13) 0.0127(16)
    C14 0.0242(19) 0.041(2) 0.0243(19) -0.0083(18) -0.0061(15) 0.0091(17)
    C15 0.0239(19) 0.052(3) 0.0238(19) -0.0073(19) -0.0062(15) 0.0124(19)
    C16 0.0218(19) 0.066(3) 0.027(2) -0.013(2) -0.0083(16) 0.017(2)
    C17 0.0206(19) 0.071(3) 0.0166(18) 0.006(2) 0.0009(15) 0.0076(19)
    C18 0.0169(17) 0.052(3) 0.0146(16) 0.0046(17) 0.0007(13) 0.0059(16)
    C19 0.0250(18) 0.045(2) 0.0174(17) 0.0115(17) 0.0002(14) 0.0010(17)
    C20 0.038(2) 0.057(3) 0.026(2) 0.019(2) 0.0083(18) 0.002(2)
    C21 0.052(3) 0.043(3) 0.033(2) 0.017(2) 0.004(2) -0.009(2)
    C22 0.047(2) 0.035(2) 0.031(2) 0.007(2) 0.0002(19) -0.0048(19)
    C23 0.029(2) 0.030(2) 0.0235(19) 0.0066(16) -0.0012(15) -0.0023(15)
    C24 0.0136(15) 0.040(2) 0.0135(15) -0.0064(15) 0.0009(12) 0.0065(15)
    C25 0.0188(17) 0.043(2) 0.0233(18) 0.0023(16) -0.0021(14) 0.0074(17)
    C26 0.0242(19) 0.051(3) 0.0252(19) -0.0012(18) 0.0007(15) 0.0110(19)
    C27 0.0242(19) 0.057(3) 0.0210(19) -0.0041(19) 0.0000(15) 0.0141(19)
    C28 0.030(2) 0.052(3) 0.0167(17) -0.0143(19) 0.0003(15) -0.0034(18)
    C29 0.0225(17) 0.044(2) 0.0155(16) -0.0089(17) 0.0016(14) 0.0011(16)
    C30 0.032(2) 0.032(2) 0.0161(17) -0.0114(17) 0.0019(15) -0.0029(15)
    C31 0.050(3) 0.040(3) 0.025(2) -0.008(2) 0.0014(18) -0.0052(19)
    C32 0.063(3) 0.028(2) 0.037(2) 0.000(2) 0.006(2) -0.0135(19)
    C33 0.046(3) 0.030(2) 0.046(3) 0.004(2) 0.004(2) -0.008(2)
    C34 0.0288(19) 0.027(2) 0.032(2) -0.0034(16) 0.0027(16) 0.0017(17)
_geom_special_details
;
 All esds (except the esd in the dihedral angle between two l.s. planes)
 are estimated using the full covariance matrix.  The cell esds are taken
 into account individually in the estimation of esds in distances, angles
 and torsion angles; correlations between esds in cell parameters are only
 used when they are defined by crystal symmetry.  An approximate (isotropic)
 treatment of cell esds is used for estimating esds involving l.s. planes.
;
loop_
    _geom_bond_atom_site_label_1
    _geom_bond_atom_site_label_2
    _geom_bond_site_symmetry_2
    _geom_bond_distance
    _geom_bond_publ_flag
    Ir1 C24 . 2.014(3) ?
    Ir1 C13 . 2.017(3) ?
    Ir1 N4 . 2.035(3) ?
    Ir1 N3 . 2.042(3) ?
    Ir1 N1 . 2.128(3) ?
    Ir1 N2 . 2.136(3) ?
    P1 F6 . 1.579(3) ?
    P1 F5 . 1.585(3) ?
    P1 F8 . 1.594(3) ?
    P1 F9 . 1.599(3) ?
    P1 F7 . 1.601(3) ?
    P1 F10 . 1.605(3) ?
    F1 C15 . 1.347(5) ?
    F2 C17 . 1.352(5) ?
    F3 C26 . 1.347(5) ?
    F4 C28 . 1.360(5) ?
    O1 C3 . 1.337(4) ?
    O1 C11 . 1.446(5) ?
    O2 C8 . 1.340(4) ?
    O2 C12 . 1.435(5) ?
    N1 C1 . 1.347(4) ?
    N1 C5 . 1.350(4) ?
    N2 C10 . 1.347(4) ?
    N2 C6 . 1.360(4) ?
    N3 C23 . 1.333(5) ?
    N3 C19 . 1.385(5) ?
    N4 C34 . 1.344(5) ?
    N4 C30 . 1.366(5) ?
    C1 C2 . 1.369(5) ?
    C1 H1 . 0.9500 ?
    C2 C3 . 1.401(5) ?
    C2 H2 . 0.9500 ?
    C3 C4 . 1.387(5) ?
    C4 C5 . 1.386(5) ?
    C4 H4 . 0.9500 ?
    C5 C6 . 1.481(4) ?
    C6 C7 . 1.389(5) ?
    C7 C8 . 1.392(5) ?
    C7 H7 . 0.9500 ?
    C8 C9 . 1.396(5) ?
    C9 C10 . 1.370(5) ?
    C9 H9 . 0.9500 ?
    C10 H10 . 0.9500 ?
    C11 H11A . 0.9800 ?
    C11 H11B . 0.9800 ?
    C11 H11C . 0.9800 ?
    C12 H12A . 0.9800 ?
    C12 H12B . 0.9800 ?
    C12 H12C . 0.9800 ?
    C13 C14 . 1.382(6) ?
    C13 C18 . 1.424(6) ?
    C14 C15 . 1.393(6) ?
    C14 H14 . 0.9500 ?
    C15 C16 . 1.373(7) ?
    C16 C17 . 1.364(7) ?
    C16 H16 . 0.9500 ?
    C17 C18 . 1.398(5) ?
    C18 C19 . 1.461(6) ?
    C19 C20 . 1.404(6) ?
    C20 C21 . 1.381(7) ?
    C20 H20 . 0.9500 ?
    C21 C22 . 1.373(7) ?
    C21 H21 . 0.9500 ?
    C22 C23 . 1.380(6) ?
    C22 H22 . 0.9500 ?
    C23 H23 . 0.9500 ?
    C24 C25 . 1.377(6) ?
    C24 C29 . 1.435(6) ?
    C25 C26 . 1.397(5) ?
    C25 H25 . 0.9500 ?
    C26 C27 . 1.361(7) ?
    C27 C28 . 1.374(7) ?
    C27 H27 . 0.9500 ?
    C28 C29 . 1.393(5) ?
    C29 C30 . 1.464(6) ?
    C30 C31 . 1.403(6) ?
    C31 C32 . 1.372(7) ?
    C31 H31 . 0.9500 ?
    C32 C33 . 1.393(7) ?
    C32 H32 . 0.9500 ?
    C33 C34 . 1.383(6) ?
    C33 H33 . 0.9500 ?
    C34 H34 . 0.9500 ?
loop_
    _geom_angle_atom_site_label_1
    _geom_angle_atom_site_label_2
    _geom_angle_atom_site_label_3
    _geom_angle_site_symmetry_1
    _geom_angle_site_symmetry_3
    _geom_angle
    _geom_angle_publ_flag
    C24 Ir1 C13 . . 86.02(13) ?
    C24 Ir1 N4 . . 81.16(14) ?
    C13 Ir1 N4 . . 93.90(15) ?
    C24 Ir1 N3 . . 94.85(14) ?
    C13 Ir1 N3 . . 81.09(15) ?
    N4 Ir1 N3 . . 173.84(12) ?
    C24 Ir1 N1 . . 177.11(12) ?
    C13 Ir1 N1 . . 96.57(12) ?
    N4 Ir1 N1 . . 97.36(12) ?
    N3 Ir1 N1 . . 86.83(11) ?
    C24 Ir1 N2 . . 101.08(12) ?
    C13 Ir1 N2 . . 172.49(12) ?
    N4 Ir1 N2 . . 89.64(11) ?
    N3 Ir1 N2 . . 95.76(11) ?
    N1 Ir1 N2 . . 76.39(10) ?
    F6 P1 F5 . . 179.0(2) ?
    F6 P1 F8 . . 90.37(17) ?
    F5 P1 F8 . . 90.54(18) ?
    F6 P1 F9 . . 89.44(17) ?
    F5 P1 F9 . . 90.93(17) ?
    F8 P1 F9 . . 90.75(14) ?
    F6 P1 F7 . . 89.52(17) ?
    F5 P1 F7 . . 89.57(18) ?
    F8 P1 F7 . . 179.25(17) ?
    F9 P1 F7 . . 89.99(15) ?
    F6 P1 F10 . . 90.31(15) ?
    F5 P1 F10 . . 89.32(16) ?
    F8 P1 F10 . . 89.40(14) ?
    F9 P1 F10 . . 179.71(17) ?
    F7 P1 F10 . . 89.86(15) ?
    C3 O1 C11 . . 117.3(3) ?
    C8 O2 C12 . . 117.8(3) ?
    C1 N1 C5 . . 118.1(3) ?
    C1 N1 Ir1 . . 124.4(2) ?
    C5 N1 Ir1 . . 116.8(2) ?
    C10 N2 C6 . . 117.8(3) ?
    C10 N2 Ir1 . . 126.2(2) ?
    C6 N2 Ir1 . . 116.0(2) ?
    C23 N3 C19 . . 119.4(3) ?
    C23 N3 Ir1 . . 124.7(2) ?
    C19 N3 Ir1 . . 115.8(3) ?
    C34 N4 C30 . . 120.1(3) ?
    C34 N4 Ir1 . . 123.7(3) ?
    C30 N4 Ir1 . . 116.2(3) ?
    N1 C1 C2 . . 122.9(3) ?
    N1 C1 H1 . . 118.5 ?
    C2 C1 H1 . . 118.5 ?
    C1 C2 C3 . . 119.0(3) ?
    C1 C2 H2 . . 120.5 ?
    C3 C2 H2 . . 120.5 ?
    O1 C3 C4 . . 125.3(3) ?
    O1 C3 C2 . . 116.2(3) ?
    C4 C3 C2 . . 118.5(3) ?
    C5 C4 C3 . . 119.0(3) ?
    C5 C4 H4 . . 120.5 ?
    C3 C4 H4 . . 120.5 ?
    N1 C5 C4 . . 122.4(3) ?
    N1 C5 C6 . . 114.9(3) ?
    C4 C5 C6 . . 122.7(3) ?
    N2 C6 C7 . . 122.1(3) ?
    N2 C6 C5 . . 115.4(3) ?
    C7 C6 C5 . . 122.6(3) ?
    C6 C7 C8 . . 119.0(3) ?
    C6 C7 H7 . . 120.5 ?
    C8 C7 H7 . . 120.5 ?
    O2 C8 C7 . . 124.1(3) ?
    O2 C8 C9 . . 117.0(3) ?
    C7 C8 C9 . . 118.9(3) ?
    C10 C9 C8 . . 118.7(3) ?
    C10 C9 H9 . . 120.7 ?
    C8 C9 H9 . . 120.7 ?
    N2 C10 C9 . . 123.6(3) ?
    N2 C10 H10 . . 118.2 ?
    C9 C10 H10 . . 118.2 ?
    O1 C11 H11A . . 109.5 ?
    O1 C11 H11B . . 109.5 ?
    H11A C11 H11B . . 109.5 ?
    O1 C11 H11C . . 109.5 ?
    H11A C11 H11C . . 109.5 ?
    H11B C11 H11C . . 109.5 ?
    O2 C12 H12A . . 109.5 ?
    O2 C12 H12B . . 109.5 ?
    H12A C12 H12B . . 109.5 ?
    O2 C12 H12C . . 109.5 ?
    H12A C12 H12C . . 109.5 ?
    H12B C12 H12C . . 109.5 ?
    C14 C13 C18 . . 119.0(3) ?
    C14 C13 Ir1 . . 127.4(3) ?
    C18 C13 Ir1 . . 113.6(3) ?
    C13 C14 C15 . . 119.6(4) ?
    C13 C14 H14 . . 120.2 ?
    C15 C14 H14 . . 120.2 ?
    F1 C15 C16 . . 118.9(4) ?
    F1 C15 C14 . . 118.5(4) ?
    C16 C15 C14 . . 122.6(4) ?
    C17 C16 C15 . . 117.5(4) ?
    C17 C16 H16 . . 121.2 ?
    C15 C16 H16 . . 121.2 ?
    F2 C17 C16 . . 116.8(4) ?
    F2 C17 C18 . . 120.3(4) ?
    C16 C17 C18 . . 123.0(4) ?
    C17 C18 C13 . . 118.3(4) ?
    C17 C18 C19 . . 125.6(4) ?
    C13 C18 C19 . . 116.1(3) ?
    N3 C19 C20 . . 119.1(4) ?
    N3 C19 C18 . . 113.4(3) ?
    C20 C19 C18 . . 127.5(4) ?
    C21 C20 C19 . . 119.6(4) ?
    C21 C20 H20 . . 120.2 ?
    C19 C20 H20 . . 120.2 ?
    C22 C21 C20 . . 120.4(4) ?
    C22 C21 H21 . . 119.8 ?
    C20 C21 H21 . . 119.8 ?
    C21 C22 C23 . . 118.1(5) ?
    C21 C22 H22 . . 120.9 ?
    C23 C22 H22 . . 120.9 ?
    N3 C23 C22 . . 123.2(4) ?
    N3 C23 H23 . . 118.4 ?
    C22 C23 H23 . . 118.4 ?
    C25 C24 C29 . . 119.2(3) ?
    C25 C24 Ir1 . . 128.3(3) ?
    C29 C24 Ir1 . . 112.4(3) ?
    C24 C25 C26 . . 119.4(4) ?
    C24 C25 H25 . . 120.3 ?
    C26 C25 H25 . . 120.3 ?
    F3 C26 C27 . . 118.4(4) ?
    F3 C26 C25 . . 118.7(4) ?
    C27 C26 C25 . . 122.9(4) ?
    C26 C27 C28 . . 117.7(4) ?
    C26 C27 H27 . . 121.1 ?
    C28 C27 H27 . . 121.1 ?
    F4 C28 C27 . . 118.0(4) ?
    F4 C28 C29 . . 119.1(4) ?
    C27 C28 C29 . . 122.9(4) ?
    C28 C29 C24 . . 117.8(4) ?
    C28 C29 C30 . . 126.2(4) ?
    C24 C29 C30 . . 115.9(3) ?
    N4 C30 C31 . . 119.5(4) ?
    N4 C30 C29 . . 113.3(3) ?
    C31 C30 C29 . . 127.1(4) ?
    C32 C31 C30 . . 120.4(4) ?
    C32 C31 H31 . . 119.8 ?
    C30 C31 H31 . . 119.8 ?
    C31 C32 C33 . . 119.2(4) ?
    C31 C32 H32 . . 120.4 ?
    C33 C32 H32 . . 120.4 ?
    C34 C33 C32 . . 118.9(4) ?
    C34 C33 H33 . . 120.5 ?
    C32 C33 H33 . . 120.5 ?
    N4 C34 C33 . . 121.9(4) ?
    N4 C34 H34 . . 119.0 ?
    C33 C34 H34 . . 119.0 ?
loop_
    _geom_torsion_atom_site_label_1
    _geom_torsion_atom_site_label_2
    _geom_torsion_atom_site_label_3
    _geom_torsion_atom_site_label_4
    _geom_torsion_site_symmetry_1
    _geom_torsion_site_symmetry_2
    _geom_torsion_site_symmetry_3
    _geom_torsion_site_symmetry_4
    _geom_torsion
    _geom_torsion_publ_flag
    C5 N1 C1 C2 . . . . 0.5(5) ?
    Ir1 N1 C1 C2 . . . . -169.9(3) ?
    N1 C1 C2 C3 . . . . 1.4(6) ?
    C11 O1 C3 C4 . . . . -5.0(5) ?
    C11 O1 C3 C2 . . . . 175.2(3) ?
    C1 C2 C3 O1 . . . . 177.0(3) ?
    C1 C2 C3 C4 . . . . -2.9(5) ?
    O1 C3 C4 C5 . . . . -177.4(3) ?
    C2 C3 C4 C5 . . . . 2.5(5) ?
    C1 N1 C5 C4 . . . . -1.0(5) ?
    Ir1 N1 C5 C4 . . . . 170.2(3) ?
    C1 N1 C5 C6 . . . . -179.3(3) ?
    Ir1 N1 C5 C6 . . . . -8.1(4) ?
    C3 C4 C5 N1 . . . . -0.6(5) ?
    C3 C4 C5 C6 . . . . 177.6(3) ?
    C10 N2 C6 C7 . . . . -0.4(5) ?
    Ir1 N2 C6 C7 . . . . 178.8(3) ?
    C10 N2 C6 C5 . . . . 179.1(3) ?
    Ir1 N2 C6 C5 . . . . -1.7(4) ?
    N1 C5 C6 N2 . . . . 6.4(4) ?
    C4 C5 C6 N2 . . . . -171.9(3) ?
    N1 C5 C6 C7 . . . . -174.1(3) ?
    C4 C5 C6 C7 . . . . 7.6(5) ?
    N2 C6 C7 C8 . . . . 1.4(5) ?
    C5 C6 C7 C8 . . . . -178.1(3) ?
    C12 O2 C8 C7 . . . . 6.2(5) ?
    C12 O2 C8 C9 . . . . -173.8(3) ?
    C6 C7 C8 O2 . . . . 178.8(3) ?
    C6 C7 C8 C9 . . . . -1.2(5) ?
    O2 C8 C9 C10 . . . . -180.0(3) ?
    C7 C8 C9 C10 . . . . 0.1(5) ?
    C6 N2 C10 C9 . . . . -0.9(5) ?
    Ir1 N2 C10 C9 . . . . -180.0(3) ?
    C8 C9 C10 N2 . . . . 1.0(5) ?
    C18 C13 C14 C15 . . . . 0.4(5) ?
    Ir1 C13 C14 C15 . . . . 178.7(3) ?
    C13 C14 C15 F1 . . . . 179.1(3) ?
    C13 C14 C15 C16 . . . . -0.7(6) ?
    F1 C15 C16 C17 . . . . -179.1(3) ?
    C14 C15 C16 C17 . . . . 0.7(6) ?
    C15 C16 C17 F2 . . . . 179.2(3) ?
    C15 C16 C17 C18 . . . . -0.4(6) ?
    F2 C17 C18 C13 . . . . -179.5(3) ?
    C16 C17 C18 C13 . . . . 0.1(6) ?
    F2 C17 C18 C19 . . . . 2.1(6) ?
    C16 C17 C18 C19 . . . . -178.3(4) ?
    C14 C13 C18 C17 . . . . -0.1(5) ?
    Ir1 C13 C18 C17 . . . . -178.6(3) ?
    C14 C13 C18 C19 . . . . 178.4(3) ?
    Ir1 C13 C18 C19 . . . . -0.1(4) ?
    C23 N3 C19 C20 . . . . 1.8(5) ?
    Ir1 N3 C19 C20 . . . . 178.8(3) ?
    C23 N3 C19 C18 . . . . -177.3(3) ?
    Ir1 N3 C19 C18 . . . . -0.3(4) ?
    C17 C18 C19 N3 . . . . 178.7(3) ?
    C13 C18 C19 N3 . . . . 0.3(5) ?
    C17 C18 C19 C20 . . . . -0.3(6) ?
    C13 C18 C19 C20 . . . . -178.7(4) ?
    N3 C19 C20 C21 . . . . -1.1(6) ?
    C18 C19 C20 C21 . . . . 177.9(4) ?
    C19 C20 C21 C22 . . . . -1.6(7) ?
    C20 C21 C22 C23 . . . . 3.3(7) ?
    C19 N3 C23 C22 . . . . 0.0(6) ?
    Ir1 N3 C23 C22 . . . . -176.6(3) ?
    C21 C22 C23 N3 . . . . -2.6(7) ?
    C29 C24 C25 C26 . . . . 1.6(5) ?
    Ir1 C24 C25 C26 . . . . -174.2(3) ?
    C24 C25 C26 F3 . . . . 179.4(3) ?
    C24 C25 C26 C27 . . . . 1.5(6) ?
    F3 C26 C27 C28 . . . . -179.9(3) ?
    C25 C26 C27 C28 . . . . -1.9(6) ?
    C26 C27 C28 F4 . . . . 179.2(3) ?
    C26 C27 C28 C29 . . . . -0.9(6) ?
    F4 C28 C29 C24 . . . . -176.2(3) ?
    C27 C28 C29 C24 . . . . 3.9(6) ?
    F4 C28 C29 C30 . . . . 7.2(6) ?
    C27 C28 C29 C30 . . . . -172.8(4) ?
    C25 C24 C29 C28 . . . . -4.2(5) ?
    Ir1 C24 C29 C28 . . . . 172.3(3) ?
    C25 C24 C29 C30 . . . . 172.8(3) ?
    Ir1 C24 C29 C30 . . . . -10.7(4) ?
    C34 N4 C30 C31 . . . . 0.6(5) ?
    Ir1 N4 C30 C31 . . . . 178.9(3) ?
    C34 N4 C30 C29 . . . . -176.0(3) ?
    Ir1 N4 C30 C29 . . . . 2.3(4) ?
    C28 C29 C30 N4 . . . . -177.7(4) ?
    C24 C29 C30 N4 . . . . 5.6(5) ?
    C28 C29 C30 C31 . . . . 6.0(7) ?
    C24 C29 C30 C31 . . . . -170.7(4) ?
    N4 C30 C31 C32 . . . . -1.3(6) ?
    C29 C30 C31 C32 . . . . 174.9(4) ?
    C30 C31 C32 C33 . . . . 0.4(7) ?
    C31 C32 C33 C34 . . . . 1.0(7) ?
    C30 N4 C34 C33 . . . . 0.9(6) ?
    Ir1 N4 C34 C33 . . . . -177.3(3) ?
    C32 C33 C34 N4 . . . . -1.7(7) ?
loop_
    _geom_hbond_atom_site_label_D
    _geom_hbond_atom_site_label_H
    _geom_hbond_atom_site_label_A
    _geom_hbond_site_symmetry_A
    _geom_hbond_distance_DH
    _geom_hbond_distance_HA
    _geom_hbond_distance_DA
    _geom_hbond_angle_DHA
    C11 H11A F7 8_755 0.98 2.51 3.240(6) 131.1
    C11 H11B O2 2_665 0.98 2.52 3.294(5) 135.6
    C20 H20 F2 . 0.95 2.25 2.866(6) 122.0
    C31 H31 F4 . 0.95 2.25 2.869(6) 121.9
    C34 H34 F8 1_545 0.95 2.55 3.412(5) 150.3
_shelx_space_group_comment
;
The symmetry employed for this shelxl refinement is uniquely defined
by the following loop, which should always be used as a source of
symmetry information in preference to the above space-group names.
They are only intended as comments.
;
_shelx_estimated_absorpt_T_min     0.257
_shelx_estimated_absorpt_T_max     0.597
_shelx_hkl_file
;
   0   1   0    2.00    0.40
   0  -2   0 2969.20  103.09
   0  -3   0    0.40    0.30
   0  -4   0  897.41   32.60
   0   6   0 1983.40   79.09
   0   6   0 2081.19   80.49
   0   7   0    0.00    1.80
   0   7   0    0.10    1.60
   0   7   0   -1.30    2.20
   0   8   0  490.45   27.30
   0   8   0  476.15   26.20
   0   9   0   -0.80    1.40
   0   9   0   -1.50    1.60
   0  10   0  205.28   13.20
   0  10   0  206.78   13.00
   0   0   1    0.00    0.10
   0  -1   1    1.00    0.30
   0  -2   1  715.03   26.50
   0   2  -1  717.13   26.40
   0  -3   1    1.10    0.50
   0  -4   1   59.09    4.20
   0  -5   1    0.30    0.50
   0   6   1   44.80    6.60
   0   6   1   36.50    6.90
   0   6   1   36.50    6.10
   0   6  -1   48.90    7.40
   0   6  -1   41.00    6.50
   0   6  -1   41.90    6.00
   0   7  -1    1.30    1.40
   0   7   1   -0.20    1.50
   0   7   1   -1.30    2.10
   0   7  -1    1.60    2.20
   0   7  -1   -0.50    2.00
   0   8   1   34.20    6.40
   0   8  -1   27.30    6.90
   0   8   1   27.90    7.10
   0   8  -1   30.00    6.00
   0   9   1    1.60    1.50
   0   9  -1    0.30    1.50
   0   9   1   -1.30    1.90
   0   9  -1    3.40    2.20
   0  10  -1    2.00    2.20
   0  10   1   -4.00    2.10
   0  10  -1   -1.30    1.60
   0  -1  -2    1.70    0.50
   0  -1   2    0.40    0.40
   0   1  -2    0.40    0.30
   0   2  -2  750.72   28.10
   0  -2   2  730.53   28.00
   0  -3   2    0.10    0.40
   0  -4   2 1737.43   63.79
   0  -5   2   -1.10    0.50
   0   6  -2 1100.49   48.60
   0   6   2 1202.78   50.39
   0   6  -2 1252.27   51.69
   0   6   2 1165.98   47.90
   0   6  -2 1185.08   49.90
   0   6   2 1198.28   49.90
   0   7   2   -2.80    1.60
   0   7   2    0.30    2.30
   0   7  -2   -1.20    1.50
   0   7  -2    0.30    1.40
   0   7  -2    3.30    1.90
   0   8  -2  149.59   12.70
   0   8   2  143.49   12.90
   0   8   2  153.58   12.80
   0   8  -2  161.78   13.70
   0   9   2    0.20    2.20
   0   9   2   -1.10    1.80
   0   9  -2   -1.00    1.80
   0   9  -2   -1.50    1.10
   0  10   2  278.47   15.70
   0  10  -2  280.07   16.60
   0  10  -2  283.57   15.90
   0  10   2  272.47   14.90
   0   0   3    1.60    0.50
   0   0  -3    0.60    0.40
   0   1   3    0.60    0.30
   0  -1  -3    0.10    0.30
   0  -1   3    4.30    1.40
   0   1  -3    0.90    0.50
   0  -2   3    7.60    1.80
   0   2  -3    6.50    1.60
   0  -3   3    0.80    0.60
   0  -4   3  285.27   14.20
   0  -5   3    1.10    0.80
   0  -6   3  205.98   11.90
   0   6  -3  252.47   15.70
   0   6  -3  223.78   14.70
   0   6   3  219.88   15.00
   0   6   3  217.18   15.30
   0   6  -3  233.08   16.30
   0   7  -3   -1.20    1.60
   0   7  -3    0.30    1.60
   0   7  -3   -2.90    1.70
   0   7   3   -3.10    2.20
   0   8  -3  193.58   14.90
   0   8   3  204.08   14.70
   0   8  -3  202.78   16.40
   0   8  -3  210.18   14.80
   0   8   3  196.08   15.10
   0   9   3   -1.20    1.80
   0   9  -3    1.70    2.20
   0   9  -3   -1.70    1.20
   0   9   3   -0.70    1.90
   0  10  -3   52.09    7.30
   0  10  -3   44.90    6.30
   0  10   3   53.49    6.50
   0   0  -4 2408.66   87.59
   0   0   4 2523.95   87.69
   0  -1   4    0.80    0.60
   0   1  -4    0.50    0.40
   0   1   4    0.60    0.40
   0  -1  -4    0.40    0.40
   0   2   4  319.67   11.80
   0  -2   4  298.67   14.40
   0   2   4  310.17   11.90
   0   2  -4  320.07   14.70
   0   3  -4    0.40    0.70
   0  -3   4    0.30    0.50
   0  -4   4  832.02   36.90
   0   5  -4   -0.30    1.10
   0   5  -4    2.00    1.80
   0  -5   4    0.60    0.80
   0   5  -4    0.20    1.20
   0   6  -4 1074.49   46.60
   0   6   4 1116.99   47.00
   0   6  -4 1180.68   49.50
   0   6   4 1093.49   47.20
   0  -6   4  968.20   44.20
   0   6  -4 1168.68   47.80
   0   7  -4    3.30    1.80
   0   7  -4    1.10    1.40
   0   7   4   -2.60    1.60
   0   7   4   -0.20    2.50
   0   7  -4    1.60    2.30
   0   8  -4  175.18   15.40
   0   8   4  165.18   20.50
   0   8  -4  170.28   13.90
   0   8  -4  172.18   15.20
   0   9  -4   -1.40    1.40
   0   9   4   -1.10    2.20
   0   9  -4   -1.70    1.70
   0  10  -4  327.17   17.50
   0  10  -4  341.67   18.90
   0  10   4  325.27   16.10
   0   0  -5    0.30    0.40
   0   0   5    1.00    0.50
   0  -1   5    0.10    0.70
   0   1   5    0.60    0.50
   0   1  -5    5.40    1.80
   0  -2   5  504.75   22.00
   0   2  -5  497.65   22.10
   0  -3   5    0.70    0.80
   0  -4   5  409.26   20.40
   0  -5   5    1.90    1.10
   0   5  -5    2.90    2.00
   0   5  -5    0.50    1.10
   0   5  -5    0.70    1.50
   0   6  -5   77.39    9.60
   0   6  -5   74.99    8.30
   0   6   5   66.49    8.30
   0   6   5   78.69    9.70
   0   6  -5   96.19    9.60
   0   7  -5   -0.40    1.20
   0   7   5   -0.80    2.00
   0   7   5   -1.70    2.00
   0   7  -5   -0.50    1.60
   0   7  -5    0.30    2.40
   0   8  -5  112.79   14.20
   0   8  -5   98.09   10.20
   0   8   5   97.29    9.80
   0   8   5   80.29   10.30
   0   8  -5  115.19   14.40
   0   9  -5    1.30    2.00
   0  -9   5    2.60    1.90
   0   9   5   -2.80    2.90
   0   9   5   -3.10    2.20
   0   9  -5    1.00    1.50
   0  10  -5  154.48   10.60
   0  10  -5  149.39   11.10
   0   0  -6 1523.55   56.39
   0   0   6 1474.15   55.89
   0  -1   6    1.00    0.70
   0  -1  -6    2.00    0.80
   0   1   6    0.40    0.50
   0   2   6  312.27   13.40
   0  -2   6  312.37   16.00
   0  -3   6   -0.10    0.50
   0  -4   6  784.42   34.90
   0  -5   6   -0.70    1.00
   0   5  -6   -0.50    1.20
   0   5  -6   -0.20    1.60
   0   5   6    1.20    2.80
   0   6  -6 1511.65   61.99
   0   6  -6 1619.04   62.79
   0   6   6 1382.26   60.69
   0   6   6 1424.86   61.39
   0   6  -6 1605.74   64.89
   0   7  -6    0.90    1.60
   0   7   6    3.60    2.50
   0   7   6   -2.10    2.30
   0   7  -6    1.50    2.30
   0   7  -6    0.80    1.70
   0   8  -6  393.06   24.00
   0   8  -6  382.86   21.90
   0   8  -6  358.36   21.10
   0   8   6  278.77   19.10
   0   8   6  335.57   20.00
   0   9  -6   -0.30    1.80
   0   9  -6   -1.30    1.30
   0   9   6    2.20    2.40
   0  -9   6   -2.10    1.50
   0  10  -6  101.19    8.90
   0  10  -6  113.29    8.60
   0   0   7    1.60    0.80
   0   1   7    0.70    0.60
   0  -1   7    0.80    0.60
   0   1  -7    0.70    0.90
   0  -1  -7    0.30    0.40
   0  -2   7  649.24   28.30
   0   2   7  676.03   25.50
   0   2  -7  558.64   28.10
   0  -3   7   -0.40    0.90
   0  -4   7  600.24   29.30
   0   5  -7    1.10    1.20
   0   5  -7   -1.30    1.90
   0   5   7   -1.40    2.50
   0   5   7   -2.50    2.50
   0   6  -7   40.20    6.70
   0   6  -7   38.80    7.60
   0   6   7   46.20    7.20
   0   6  -7   47.00    7.50
   0   7   7    0.60    2.70
   0   7   7   -0.50    2.60
   0   7  -7    1.30    2.00
   0   7  -7    0.00    1.50
   0   7  -7    0.40    1.40
   0   8  -7  253.27   18.90
   0   8  -7  240.48   17.00
   0   8  -7  241.88   16.80
   0   8   7  231.98   15.70
   0   9   7    2.20    3.10
   0   9  -7    0.30    1.10
   0   9  -7    1.80    1.80
   0  -9   7    3.20    1.50
   0   0  -8 3778.62  136.29
   0   0   8 3730.43  135.29
   0  -1  -8   -0.20    0.50
   0   1  -8    0.70    1.00
   0   1   8    0.70    0.60
   0  -1   8    1.30    0.70
   0   2   8 1360.26   51.39
   0  -3   8    0.30    0.70
   0   4  -8  679.23   31.50
   0  -4   8  754.42   35.20
   0   4  -8  664.63   31.80
   0   5  -8    4.10    2.30
   0   5   8    0.80    1.70
   0   5   8   -4.60    3.00
   0   5   8    1.50    2.80
   0   5  -8    0.70    1.10
   0   6  -8  519.75   27.60
   0   6  -8  492.75   26.70
   0   6   8  480.65   26.30
   0   6  -8  571.34   30.40
   0   7   8   -0.60    2.60
   0   7  -8    0.20    1.30
   0   7  -8    4.00    2.90
   0   7  -8    2.00    1.60
   0   7   8    6.80    2.70
   0   8  -8   60.39    9.10
   0   8   8   70.49    7.50
   0   8  -8   72.89    9.00
   0  -8   8   65.19    7.60
   0   8  -8   77.19    8.70
   0   9  -8    0.40    1.70
   0  -9   8    1.40    2.60
   0   9  -8   -1.60    1.10
   0   0  -9    1.50    0.90
   0   0   9    1.10    0.90
   0  -1   9    1.10    1.00
   0   1   9   -0.10    0.60
   0  -2   9 2203.18   82.99
   0   2   9 2070.99   78.99
   0  -3   9    1.60    1.30
   0  -4   9 1279.07   61.59
   0   4  -9 1123.89   48.60
   0   4  -9 1149.89   48.30
   0   4   9 1110.89   49.90
   0   5   9    0.70    2.40
   0   5  -9    1.20    2.30
   0   5   9   -0.70    2.10
   0   5  -9   -0.30    1.10
   0   5   9    3.90    3.00
   0   6  -9    1.10    1.60
   0   6  -9    1.40    1.30
   0   6  -9    2.10    1.90
   0   6   9    1.70    3.00
   0   6   9    7.50    3.20
   0   7  -9   -1.10    2.00
   0   7  -9   -1.10    1.30
   0   7  -9    0.00    1.30
   0   7   9   -2.90    3.80
   0   8  -9  357.66   20.10
   0   8  -9  312.17   20.90
   0  -8   9  301.87   17.70
   0   8  -9  328.57   19.90
   0   9  -9    2.70    1.60
   0   9  -9   -0.30    1.00
   0  -9   9    1.70    1.60
   0   0  10 2723.13  102.29
   0   1  10    0.60    0.70
   0  -1  10    0.60    0.80
   0   2  10  333.57   17.40
   0  -2  10  351.46   20.50
   0   3 -10   -1.30    1.00
   0  -3  10    0.10    1.10
   0   3  10   -0.80    1.40
   0   3 -10    0.90    1.50
   0   4  10  147.89   13.30
   0   4  10  122.39   14.00
   0  -4  10  141.39   11.20
   0  -4  10  146.99   12.60
   0   4 -10  159.48   12.10
   0   4  10  160.38   13.30
   0   4 -10  170.78   12.20
   0   5  10    0.30    2.20
   0   5 -10    1.90    1.40
   0   5 -10   -0.10    2.10
   0  -5  10    0.10    2.80
   0   6 -10  466.55   26.50
   0   6  10  464.05   24.90
   0   6 -10  490.95   28.40
   0   6 -10  476.55   25.70
   0   7 -10    1.10    1.50
   0   7 -10   -1.30    1.80
   0  -7  10   -2.10    1.30
   0   7  10   -4.60    2.70
   0   7 -10   -0.20    1.30
   0   8 -10   35.60    6.50
   0  -8  10   52.09    5.60
   0   8 -10   33.60    6.40
   0   8 -10   44.00    6.20
   0   9 -10   -1.00    1.30
   0   9 -10    0.30    1.00
   0   1  11    0.00    0.70
   0  -1  11    2.40    1.40
   0   1  11    1.00    1.60
   0   2 -11 1473.65   61.79
   0  -2  11 1620.34   65.39
   0   2  11 1466.15   60.59
   0  -2  11 1497.05   61.59
   0  -2  11 1498.15   61.59
   0  -2  11 1590.04   63.39
   0   2  11 1620.94   60.49
   0   2  11 1551.94   63.19
   0   3 -11    2.10    2.60
   0  -3  11    3.30    1.90
   0   3  11    1.20    3.50
   0   3  11   -3.40    2.30
   0   3 -11    1.50    1.20
   0  -3  11   -0.10    1.60
   0   3  11    0.30    1.40
   0   3  11    0.20    1.30
   0  -4  11 2179.68   79.39
   0   4  11 1961.00   77.99
   0   4  11 1850.31   78.19
   0   4 -11 2074.59   78.09
   0   4 -11 1966.30   79.19
   0  -4  11 1872.01   79.79
   0   4  11 2037.30   80.99
   0  -4  11 1896.71   76.89
   0   5  11   -3.50    1.70
   0  -5  11   -1.20    1.60
   0  -5  11   -0.40    1.70
   0   5  11   -1.10    3.10
   0   5 -11   -0.50    1.10
   0   5 -11   -0.40    2.20
   0   6 -11   20.00    4.90
   0   6 -11   20.70    6.00
   0   6 -11   14.00    4.30
   0  -6  11   18.20    5.20
   0   6  11   14.70    4.00
   0  -7  11    1.20    1.50
   0   7 -11    1.50    1.40
   0   7 -11    1.50    1.90
   0   7 -11    0.30    1.30
   0   7  11   -3.40    3.10
   0   8 -11  396.06   22.80
   0   8 -11  420.66   21.90
   0   8 -11  410.16   22.60
   0  -8  11  441.96   20.90
   0   9 -11    0.40    1.40
   0   9 -11    0.30    1.00
   0   0  12  527.75   26.70
   0   0  12  613.94   29.00
   0   0  12  493.85   27.70
   0   1  12    0.20    1.20
   0  -1  12   -1.10    0.90
   0   1  12    2.10    1.60
   0  -1  12   -0.20    1.30
   0  -1  12   -1.00    1.30
   0  -1  12    2.30    1.80
   0   1  12   -0.80    1.50
   0   1  12    1.20    1.40
   0  -2  12  362.36   20.60
   0  -2  12  315.87   19.00
   0   2  12  321.07   17.80
   0   2  12  352.86   20.60
   0  -2  12  293.67   20.90
   0  -2  12  337.47   19.30
   0   2 -12  323.17   17.40
   0   3  12    3.50    1.50
   0   3  12    0.30    1.30
   0  -3  12   -0.50    1.10
   0   3  12    2.50    3.50
   0  -3  12    2.00    1.60
   0   3 -12   -0.60    1.10
   0   3  12   -2.90    2.30
   0  -3  12    1.30    1.30
   0   3 -12    0.90    1.90
   0  -4  12  412.86   24.00
   0   4 -12  359.56   22.60
   0   4  12  367.86   21.80
   0  -4  12  384.86   22.20
   0  -4  12  402.66   21.40
   0   4  12  392.06   23.10
   0   4  12  350.66   32.00
   0   5 -12    1.10    1.70
   0  -5  12    1.00    1.70
   0   5 -12   -0.20    1.50
   0  -5  12    4.90    2.50
   0  -5  12    0.10    1.60
   0   5  12   -1.00    1.70
   0   5  12    2.70    3.40
   0   6 -12  588.54   36.90
   0   6 -12  667.63   35.30
   0   6 -12  613.24   31.10
   0  -6  12  562.54   34.30
   0  -7  12    2.80    1.00
   0   7 -12    1.70    1.50
   0   7 -12   -0.20    1.30
   0   7 -12    1.60    2.00
   0   8 -12   63.89    7.70
   0   8 -12   57.99    6.20
   0   8 -12   57.79    6.70
   0  -8  12   69.19    5.80
   0   0  13   -2.00    1.40
   0   0  13   -0.80    1.10
   0   0  13    3.80    1.80
   0   0  13    0.20    1.20
   0   1  13   -1.30    1.10
   0  -1  13    2.00    1.70
   0  -1  13    0.10    1.10
   0  -1  13    2.20    1.60
   0   1  13    0.60    0.90
   0  -1  13    1.80    1.80
   0   1  13    0.40    1.30
   0   2  13 1236.38   53.59
   0  -2  13 1273.77   54.19
   0  -2  13 1278.67   52.69
   0  -2  13 1293.87   52.79
   0   2 -13 1163.68   49.50
   0   2  13 1261.87   54.19
   0   2  13 1131.79   50.09
   0  -3  13    3.50    2.80
   0  -3  13    0.30    1.50
   0   3  13   -2.60    2.90
   0   3  13   -0.40    2.00
   0  -3  13    0.40    1.70
   0   3 -13    1.00    1.20
   0   3  13   -0.20    1.40
   0  -4  13  422.96   24.40
   0  -4  13  458.45   23.90
   0   4  13  423.06   23.60
   0   4  13  441.86   26.50
   0  -4  13  463.85   26.30
   0   4 -13  449.46   23.40
   0   4 -13  451.55   25.30
   0   4  13  429.96   24.50
   0  -5  13   -1.30    1.00
   0   5  13    1.50    2.10
   0  -5  13   -0.30    2.20
   0   5 -13    0.50    1.80
   0   5 -13   -0.30    1.30
   0   5  13   -1.20    3.60
   0  -5  13   -1.40    1.50
   0   6 -13  182.58   14.40
   0   6 -13  168.28   14.10
   0  -6  13  179.88   13.60
   0   6 -13  184.68   13.40
   0   7 -13    2.10    1.50
   0   7 -13   -0.20    1.10
   0  -7  13    0.20    1.00
   0   7 -13    1.00    1.20
   0  -8  13  566.64   24.10
   0   8 -13  515.25   25.20
   0   0  14 1070.09   45.90
   0   0  14  996.50   45.70
   0   0  14 1003.30   45.30
   0  -1  14    1.60    1.60
   0   1  14    1.70    1.50
   0   1  14    0.80    1.20
   0  -1  14    0.80    1.50
   0   1  14   -1.10    1.40
   0  -2  14  713.33   34.30
   0   2  14  688.73   35.50
   0   2 -14  651.93   31.00
   0   2  14  734.53   35.20
   0  -2  14  744.13   39.20
   0   3 -14   -1.70    1.00
   0  -3  14   -1.00    0.90
   0   3  14   -1.10    1.30
   0  -3  14    1.90    1.70
   0  -3  14   -2.20    1.30
   0   3  14   -2.40    1.80
   0   3  14    1.20    3.60
   0   3  14    0.60    1.40
   0  -4  14  262.67   17.00
   0  -4  14  252.97   17.80
   0   4 -14  267.27   16.50
   0  -4  14  268.97   19.10
   0   4  14  275.67   19.60
   0   5 -14    0.30    2.00
   0   5  14   -1.50    1.70
   0  -5  14    4.00    2.20
   0  -5  14   -0.80    1.50
   0   6 -14  363.66   21.20
   0   6 -14  364.16   19.80
   0   6 -14  336.57   20.70
   0  -6  14  362.56   20.70
   0  -7  14   -0.50    1.00
   0   7 -14    0.60    1.40
   0   7 -14   -0.50    1.20
   0   8 -14    1.70    1.10
   0  -8  14   -0.10    1.00
   0   0  15   -0.10    1.30
   0   0  15   -0.90    1.00
   0   0  15   -0.60    0.90
   0  -1  15   -0.30    1.00
   0  -1  15   -1.60    1.30
   0   1  15    0.80    1.10
   0   1  15    1.00    1.30
   0   1  15   -2.10    1.20
   0  -1  15    0.50    1.40
   0  -2  15  721.63   34.60
   0   2  15  693.93   34.30
   0   2  15  697.33   35.30
   0   2  15  650.83   31.80
   0  -2  15  667.13   33.70
   0  -2  15  702.13   35.50
   0  -3  15   -0.80    1.50
   0   3 -15   -0.70    1.30
   0  -3  15   -1.40    1.00
   0   3  15    0.70    1.70
   0   3  15    1.30    1.40
   0   3  15   -0.90    2.00
   0  -3  15    2.40    1.70
   0   3  15    4.70    3.00
   0   4 -15  770.62   34.50
   0  -4  15  778.52   35.70
   0  -4  15  764.72   36.70
   0   4  15  794.42   39.00
   0  -4  15  715.53   37.30
   0   5 -15   -0.50    1.20
   0  -5  15    0.20    1.30
   0   5  15   -2.20    1.50
   0   5 -15    0.00    1.40
   0  -5  15    4.20    1.70
   0  -5  15    0.30    1.40
   0   6 -15   13.80    4.00
   0   6 -15   19.30    3.50
   0  -7  15    0.90    1.00
   0   7 -15   -0.60    0.90
   0   7 -15   -0.30    0.90
   0   0  16   22.20    5.20
   0   0  16   24.40    5.60
   0   0  16   27.20    5.90
   0   1  16    2.10    1.50
   0  -1  16    0.20    1.10
   0  -1  16   -0.70    1.10
   0  -1  16    1.20    1.20
   0   1  16    0.70    1.40
   0   1  16   -0.70    1.30
   0  -2  16  115.89   11.00
   0   2  16  104.59   10.60
   0   2  16  110.69   11.60
   0  -2  16   99.89   10.80
   0   2  16  106.99    9.70
   0  -2  16  115.99   11.10
   0   3  16   -0.80    2.20
   0  -3  16   -0.60    1.20
   0  -3  16    1.90    2.30
   0   3  16    0.30    1.40
   0   3  16   -1.30    1.30
   0  -3  16    0.70    1.10
   0  -4  16   86.89    9.40
   0  -4  16   88.19    9.90
   0   4 -16   87.89    8.00
   0  -4  16   81.69    8.60
   0   4  16   78.49    9.70
   0  -5  16   -3.30    1.40
   0  -5  16    1.40    1.30
   0   5  16   -1.40    1.40
   0   5 -16    1.90    1.10
   0   5 -16    1.10    1.00
   0   6 -16  160.98   11.00
   0  -6  16  171.48   15.30
   0   6 -16  160.28   10.40
   0  -7  16    1.00    1.00
   0   7 -16   -2.10    0.90
   0   0  17    0.40    1.30
   0   0  17   -1.40    1.10
   0   0  17    1.20    1.70
   0   1  17    1.10    1.30
   0  -1  17    0.10    1.30
   0  -1  17   -1.80    1.00
   0   1  17    1.50    1.50
   0  -1  17   -0.10    0.80
   0   1  17   -0.60    1.00
   0   2  17  775.42   44.70
   0  -2  17  731.53   47.40
   0   2  17  751.82   35.90
   0  -2  17  824.82   46.90
   0   3  17   -1.10    1.70
   0   3  17    0.60    1.40
   0   3  17   -0.80    1.10
   0  -3  17   -0.60    1.40
   0  -3  17    0.80    1.40
   0  -3  17    2.00    1.60
   0   4 -17 1716.13   67.19
   0  -4  17 1667.53   68.39
   0  -4  17 1630.44   69.39
   0  -4  17 1753.12   67.09
   0   4  17 1770.02   70.59
   0   4 -17 1656.43   64.49
   0   5 -17   -2.20    1.10
   0   5 -17   -0.10    0.90
   0  -5  17    0.30    0.90
   0  -5  17   -3.30    1.40
   0  -6  17    0.10    0.80
   0   6 -17   -0.70    1.00
   0   0  18  115.79   11.20
   0   0  18  107.79   10.50
   0   0  18  115.89   10.70
   0  -1  18    0.80    1.70
   0   1  18    2.00    1.20
   0  -1  18   -0.30    1.00
   0   1  18    0.00    1.10
   0   1  18    0.30    1.10
   0  -1  18   -0.80    1.20
   0   2  18   31.60    6.00
   0  -2  18   26.00    5.30
   0  -2  18   32.90    6.20
   0  -2  18   29.90    5.60
   0   2  18   31.20    6.00
   0   2  18   24.30    4.60
   0  -3  18   -1.00    1.10
   0  -3  18   -0.70    1.00
   0  -3  18   -1.20    0.70
   0   3  18   -1.50    0.90
   0   4 -18   -0.40    1.10
   0   4  18   -0.40    1.20
   0  -4  18   -0.50    1.00
   0  -4  18    0.60    1.00
   0  -4  18   -2.30    1.20
   0  -5  18   -1.70    0.90
   0  -5  18    0.50    1.40
   0   5 -18   -2.30    1.10
   0  -6  18   11.70    2.80
   0   0  19    0.00    1.10
   0   0  19    0.30    1.00
   0   0  19    2.80    1.40
   0  -1  19    0.40    0.70
   0   1  19    0.10    1.00
   0  -1  19    0.70    0.90
   0  -1  19    0.20    1.10
   0   1  19   -1.20    1.30
   0   1  19   -0.40    0.90
   0  -2  19  774.02   36.70
   0  -2  19  721.03   35.20
   0   2  19  824.72   37.60
   0   2  19  896.31   43.50
   0   2  19  767.82   32.70
   0  -2  19  777.92   35.70
   0  -3  19   -0.30    1.00
   0   3  19   -0.30    1.10
   0  -3  19    1.60    1.20
   0  -3  19   -1.60    1.00
   0   4  19 1024.40   43.70
   0  -4  19 1021.10   43.70
   0  -4  19 1076.19   43.30
   0  -4  19 1032.40   41.50
   0  -5  19    0.20    0.70
   0  -5  19   -1.50    1.60
   0   0  20    2.50    1.50
   0   0  20    4.40    1.70
   0   0  20    0.00    2.20
   0   1  20   -0.20    1.00
   0  -1  20    1.40    0.80
   0  -1  20    0.50    0.60
   0   1  20    1.40    0.70
   0   1  20   -0.60    1.20
   0  -1  20   -0.40    1.00
   0  -2  20   30.00    4.40
   0  -2  20   24.10    4.30
   0   2  20   22.20    5.50
   0   2  20   25.70    3.50
   0   2  20   31.50    6.10
   0  -3  20    0.80    1.00
   0  -3  20   -0.20    0.50
   0   3  20    1.20    0.90
   0  -3  20   -0.10    1.10
   0  -4  20    0.40    0.80
   0  -4  20   -1.40    1.00
   0   0  21    7.10    2.10
   0   0  21    0.50    0.80
   0  -1  21    1.20    1.00
   0   1  21   -1.40    1.20
   0  -1  21    0.10    0.70
   0   1  21    0.70    0.90
   0   1  21   -1.00    0.80
   0  -1  21   -0.20    1.10
   0  -2  21  601.14   26.80
   0  -2  21  656.23   27.20
   0   2  21  590.84   27.80
   0  -2  21  636.34   27.90
   0  -3  21    0.60    0.90
   0   3  21    0.30    0.90
   0  -3  21    0.80    1.00
   0   0  22   27.20    4.80
   0   0  22   24.20    3.60
   0  -1  22   -1.30    0.80
   0  -1  22    0.00    0.70
   0  -1  22   -0.40    0.70
   1  -2   0    0.20    0.30
  -1  -2   0    0.30    0.20
  -1   2   0    0.30    0.20
   1  -3   0   25.30    2.10
  -1  -3   0   23.50    1.90
   1  -4   0    0.10    0.30
  -1  -4   0    0.20    0.30
   1   6   0    1.40    1.60
  -1   6   0    0.70    1.30
  -1   6   0    3.40    1.90
  -1   6   0    2.80    2.40
   1   6   0    2.80    2.60
  -1   7   0  284.27   19.00
   1   7   0  268.67   17.60
  -1   7   0  320.87   19.30
  -1   7   0  295.37   18.70
   1   7   0  279.97   19.00
  -1   8   0    2.40    2.40
   1   8   0    0.20    1.60
  -1   8   0    1.80    1.70
   1   8   0    0.00    2.20
  -1   9   0    1.20    1.50
   1   9   0    0.20    1.70
  -1   9   0    5.50    2.40
   1   9   0    2.50    2.40
   1  10   0   -1.10    2.00
  -1  10   0   -3.40    1.70
  -1  10   0   -3.10    1.90
  -1   0  -1    0.40    0.20
   1  -1   1   56.09    3.10
   1   1  -1   58.79    3.10
  -1   1   1   58.59    2.30
   1  -1  -1   56.49    2.40
  -1  -1   1   55.99    3.10
  -1   1  -1   56.29    3.10
   1  -2   1 2543.45   90.09
   1  -2  -1 2510.05   88.69
  -1   2  -1 2576.64   89.99
  -1  -2   1 2631.04   90.09
   1  -3   1   13.30    1.90
  -1  -3   1   10.50    1.70
   1  -4   1 1465.45   53.59
  -1  -4   1 1475.35   53.49
   1  -5   1   55.39    4.10
  -1  -5   1   58.79    4.00
  -1   6   1    0.80    2.40
  -1   6   1    2.00    1.70
   1   6  -1   -0.90    1.20
   1   6  -1    2.80    1.90
   1   6  -1    0.10    2.10
  -1   6   1    4.60    2.30
   1   6   1    6.00    2.50
   1   6   1    2.10    1.60
  -1   6  -1   -0.20    1.50
  -1   6  -1    2.90    2.40
   1   6   1    0.20    1.50
  -1   6  -1    2.00    1.70
  -1   6  -1    1.10    1.50
   1   7  -1   51.29    7.80
   1   7  -1   74.69    9.60
  -1   7   1   54.89    8.10
  -1   7   1   55.69    7.90
   1   7  -1   70.49    8.70
  -1   7  -1   52.09    7.80
  -1   7  -1   55.49    8.30
   1   7   1   69.29    8.90
   1   7   1   63.99    8.10
  -1   8   1  107.59   10.60
   1   8  -1  104.89   10.60
  -1   8   1  100.89   11.00
   1   8  -1  109.99   11.70
   1   8   1  109.99   11.00
   1   8   1  114.79   10.90
  -1   8  -1  116.19   11.80
  -1   8  -1  117.49   11.00
  -1   9   1    0.20    1.90
   1   9  -1    3.10    2.20
  -1   9   1   14.70    4.70
   1   9  -1    1.20    1.40
  -1   9  -1    0.90    1.70
  -1   9  -1    8.80    3.30
   1   9   1    3.30    2.30
   1   9   1    2.70    1.80
  -1  10   1  235.68   14.40
   1  10  -1  249.58   14.40
  -1  10   1  254.87   14.70
   1  10  -1  240.58   15.40
   1  10   1  245.88   14.20
  -1  10  -1  239.58   14.70
   1  10   1  248.38   14.70
  -1  10  -1  237.58   14.90
   1   0   2  662.93   23.80
  -1   0  -2  658.43   23.80
   1   0  -2  643.64   23.80
  -1   0   2  637.24   23.80
   1   1  -2 3412.76  118.09
  -1  -1  -2 3348.57  116.89
   1  -1   2 3510.65  118.19
  -1   1  -2 3462.85  118.19
  -1  -1   2 3167.18  117.99
   1  -2   2 2339.87   88.89
   1   2  -2 2622.04   89.09
  -1  -2   2 2581.94   89.19
  -1   2  -2 2515.65   89.09
   1  -3   2   96.29    6.10
  -1   3  -2  114.19    6.40
  -1  -3   2  102.49    6.20
   1  -4   2   38.30    3.80
  -1  -4   2   39.00    3.80
   1  -5   2 1698.43   63.89
  -1  -5   2 1760.92   63.89
   1   6  -2    9.40    3.10
  -1   6   2   24.10    6.40
  -1   6   2   13.20    3.90
   1   6  -2   15.40    4.60
  -1   6   2    5.20    2.00
   1   6  -2   14.90    4.50
  -1   6  -2   15.80    4.60
  -1   6  -2    6.20    2.30
  -1   6  -2    8.20    2.10
   1   6   2    6.40    3.00
  -1   6  -2    6.70    2.30
   1   6   2    5.30    2.00
  -1   7   2  689.73   33.70
  -1   7   2  650.63   32.80
   1   7  -2  628.34   31.70
   1   7  -2  695.23   33.10
   1   7  -2  660.13   34.30
   1   7   2  667.53   33.30
  -1   7  -2  718.33   35.00
  -1   7  -2  718.73   33.60
  -1   7  -2  682.43   32.20
   1   7   2  616.24   32.00
  -1   8   2   80.59    8.90
   1   8  -2   71.49    8.60
   1   8  -2   82.89    9.60
  -1   8   2   63.99    9.20
   1   8   2   55.29    8.40
  -1   8  -2   74.19    9.80
  -1   8  -2   70.09    8.70
   1   8   2   71.49    8.90
  -1   8  -2   78.49    8.40
   1   9  -2    3.90    1.80
   1   9  -2    6.30    2.70
  -1   9   2    4.10    2.10
  -1   9   2    2.40    2.50
  -1   9  -2    5.20    2.10
  -1   9  -2    2.80    1.90
   1   9   2    6.60    2.40
   1   9   2    0.00    2.00
  -1  10   2    2.50    2.60
  -1  10   2   -4.60    2.30
   1  10  -2    3.90    2.50
   1  10  -2    0.80    1.80
   1  10   2   -4.00    1.90
  -1  10  -2    2.50    2.30
  -1  10  -2    3.40    1.90
  -1   0  -3    0.70    0.40
  -1   0   3    0.60    0.40
   1   0  -3    0.80    0.40
   1   0   3    0.50    0.40
   1  -1   3   65.79    4.40
  -1   1   3   68.99    3.70
   1   1  -3   64.79    4.40
  -1  -1  -3   64.99    3.70
  -1  -1   3   67.19    4.50
  -1   1  -3   75.59    4.70
   1   1   3   68.69    3.60
   1   2  -3  743.13   29.00
   1  -2   3  731.23   28.90
  -1  -2   3  748.53   29.00
  -1   2  -3  754.42   29.10
   1  -3   3    9.70    2.20
  -1   3  -3   13.80    2.60
  -1  -3   3   10.50    2.20
   1  -4   3  918.31   36.60
  -1  -4   3  923.31   36.70
   1  -5   3    3.40    1.20
  -1  -5   3    3.50    1.10
   1   6  -3   53.89    7.10
   1   6  -3   53.99    7.00
   1   6  -3   56.79    7.60
  -1   6   3   40.10    7.70
   1  -6   3   50.29    5.30
  -1   6   3   49.20    7.40
  -1   6  -3   43.40    7.30
   1   6   3   60.49    7.90
   1   6   3   52.59    7.50
  -1   6  -3   59.69    7.20
  -1   6  -3   46.70    6.80
  -1   6  -3   57.39    7.50
  -1  -6   3   46.70    5.00
  -1   7   3    1.00    2.10
   1   7  -3    1.00    1.50
   1   7  -3    0.60    1.50
  -1   7   3    0.50    1.70
   1   7  -3    0.90    2.30
   1   7   3   -1.30    1.40
  -1   7  -3   -0.20    1.50
  -1   7  -3   -0.10    1.60
  -1   7  -3   -0.40    1.90
   1   7   3    4.70    2.70
   1   8  -3  337.87   21.80
   1   8  -3  308.87   19.60
  -1   8   3  290.77   19.80
  -1   8   3  302.57   19.60
   1   8  -3  305.67   19.10
   1   8   3  299.77   19.60
   1   8   3  311.37   19.30
  -1   8  -3  324.57   19.30
  -1   8  -3  320.57   20.00
  -1   8  -3  332.67   21.60
  -1   9   3   30.90    6.60
   1   9  -3   29.40    5.70
  -1   9   3   23.80    5.50
   1   9  -3   23.90    6.00
   1   9   3   27.50    6.70
  -1   9  -3   28.80    5.40
  -1   9  -3   24.50    6.30
   1   9   3   28.00    5.70
  -1  10   3  139.59   13.30
   1  10  -3  162.18   11.80
   1  10  -3  157.98   10.90
   1  10   3  123.49   10.60
   1  10   3  159.58   10.20
  -1  10  -3  145.79   11.50
  -1  10  -3  162.48   11.30
   1   0  -4 1483.65   56.29
  -1   0   4 1573.94   56.39
  -1   0  -4 1680.13   56.69
   1   0   4 1489.95   56.29
   1   1  -4 4073.39  146.69
  -1   1   4 4193.88  145.29
  -1  -1  -4 4206.68  145.39
   1  -1   4 4046.70  146.39
   1  -1  -4 4092.69  145.39
  -1  -1   4 4420.06  146.79
   1   1   4 4106.19  145.19
  -1   2   4   47.70    2.70
   1   2  -4   48.90    4.40
  -1   2   4   47.30    2.70
   1  -2   4   49.20    4.40
   1   2   4   50.99    2.60
  -1   2  -4   50.79    4.50
  -1  -2   4   46.10    4.30
  -1  -3   4    5.60    1.70
  -1   3  -4    4.00    1.40
   1  -4   4  196.78   12.30
  -1  -4   4  217.28   14.30
   1   5  -4  672.43   32.30
   1  -5   4  734.93   30.20
   1   5  -4  687.83   30.80
   1   5  -4  655.33   30.30
  -1   5  -4  653.53   30.70
  -1   5  -4  611.34   30.40
  -1   5  -4  631.64   30.30
  -1  -5   4  713.63   30.10
   1   6  -4  244.48   15.80
   1  -6   4  201.28   13.20
   1   6  -4  228.28   14.90
   1   6  -4  243.78   16.70
  -1   6   4  237.98   15.90
  -1   6   4  234.08   15.30
  -1  -6   4  191.88   13.00
   1   6   4  234.38   15.20
  -1   6  -4  217.78   15.00
  -1   6  -4  243.98   15.60
   1   6   4  240.28   15.90
  -1   6  -4  237.38   16.40
   1   7  -4  489.65   25.90
  -1   7   4  488.15   26.30
   1   7  -4  481.45   26.50
  -1   7   4  512.85   26.80
   1   7  -4  482.45   28.00
   1   7   4  476.15   26.60
  -1   7  -4  490.15   26.20
   1   7   4  509.55   26.10
  -1   7  -4  512.65   28.80
  -1   7  -4  491.55   26.60
  -1   8   4   90.49   14.60
   1   8  -4  134.19   12.10
   1   8  -4  141.79   12.50
   1   8  -4  132.99   13.30
  -1   8  -4  134.19   13.50
  -1   8  -4  129.89   12.30
  -1   8  -4  143.09   13.80
  -1   9   4   15.90    4.50
   1   9  -4    4.70    2.40
  -1   9   4    1.80    2.30
   1   9  -4    3.20    2.10
   1   9   4    1.60    2.90
  -1   9  -4    7.00    2.80
   1   9   4    8.90    3.10
  -1   9  -4    3.90    2.00
  -1  10   4    2.20    2.60
   1  10  -4    3.80    1.60
   1  10  -4    4.40    2.40
  -1  10  -4    3.70    1.90
  -1  10  -4    1.90    1.80
  -1   0   5    1.30    0.60
   1   0   5    0.40    0.50
  -1   0  -5    0.50    0.40
   1   0  -5    0.10    0.30
  -1  -1  -5  267.37   11.90
  -1   1   5  254.97   11.60
   1   1  -5  254.47   12.70
   1  -1   5  266.17   12.80
  -1  -1   5  258.57   12.70
  -1   1  -5  251.87   12.80
   1   1   5  269.17   11.70
   1  -1  -5  248.18   11.80
   1  -2   5 1847.62   67.69
   1   2  -5 1744.63   67.79
  -1   2   5 1768.32   64.59
  -1  -2  -5 2023.50   65.39
  -1   2  -5 1738.43   67.69
  -1  -2   5 1784.92   67.59
   1  -3   5  331.97   16.50
  -1  -3   5  311.97   16.20
   1  -4   5  318.67   16.90
  -1  -4   5  312.77   16.90
   1   5  -5  157.68   11.50
   1  -5   5  157.38   11.20
   1   5  -5  149.79   11.30
  -1   5  -5  147.99   11.30
  -1   5  -5  155.88   11.40
  -1  -5   5  152.48   11.10
  -1   5  -5  153.18   11.50
  -1   6   5    9.50    2.30
   1   6  -5   15.50    4.30
  -1   6   5   11.10    3.70
   1   6  -5    4.30    2.10
   1   6  -5   10.90    3.30
   1   6   5    9.90    3.20
  -1   6  -5   11.60    3.90
   1   6   5   18.70    6.00
  -1   6  -5    5.30    2.20
  -1   6  -5    7.70    2.50
   1   7  -5    5.60    2.30
  -1   7   5    5.50    3.10
   1   7  -5    6.70    3.10
  -1   7   5    0.30    2.30
   1   7  -5    6.90    2.70
  -1   7  -5    4.80    2.10
  -1   7  -5    3.90    2.90
  -1   7  -5    6.60    2.60
   1   7   5    4.30    2.20
   1   7   5    6.40    2.80
  -1   8   5  501.35   27.10
   1   8  -5  563.84   28.60
   1   8  -5  587.84   35.10
   1   8  -5  587.14   32.20
  -1   8   5  532.65   28.00
   1   8   5  523.45   27.30
  -1   8  -5  524.75   32.70
   1   8   5  523.65   28.10
  -1   8  -5  561.54   33.60
  -1   8  -5  542.65   28.50
   1   9  -5   80.79    8.50
   1   9  -5   87.09    9.80
   1  -9   5   86.89    7.00
  -1   9  -5   87.79    9.60
   1   9   5   66.89    8.00
   1   9   5   63.59    8.10
  -1   9  -5   85.19    8.40
   1  10  -5  143.69   10.60
   1  10  -5  136.59    9.90
  -1  10  -5  130.79   10.30
  -1  10  -5  137.29    9.90
   1   0   6  867.81   34.40
   1   0  -6  915.51   35.00
  -1   0   6  852.41   34.40
  -1   0  -6  875.71   35.00
  -1  -1  -6  682.73   29.30
  -1   1   6  768.82   29.40
   1   1  -6  754.82   30.90
   1  -1   6  770.12   30.70
   1   1   6  758.82   29.40
   1  -1  -6  768.62   29.80
  -1  -1   6  708.03   30.30
  -1   2   6  471.65   19.80
   1  -2   6  494.55   22.60
   1   2   6  505.95   19.90
  -1  -2   6  527.05   22.90
   1  -3   6    0.70    0.60
  -1  -3   6    0.60    0.70
   1  -4   6    1.90    1.10
  -1  -4   6    1.70    1.00
  -1   5   6  416.96   22.60
   1   5  -6  409.96   22.00
   1   5  -6  433.46   22.40
   1  -5   6  407.76   22.60
  -1   5  -6  446.76   22.80
  -1  -5   6  392.46   22.40
  -1   5  -6  434.76   22.30
  -1   5  -6  464.45   23.00
   1   6  -6  127.29   11.20
  -1   6   6   92.79   10.60
   1   6  -6  100.89    9.70
  -1   6   6  108.69   10.40
   1   6  -6  114.39   11.40
   1   6   6  104.59    9.90
  -1   6  -6  123.29   10.90
   1   6   6  101.89   10.00
  -1   6  -6  114.69   11.90
  -1   6  -6  108.59   10.10
  -1   7   6  254.17   17.20
   1   7  -6  259.27   17.40
  -1   7   6  272.87   17.20
   1   7  -6  244.18   17.10
   1   7  -6  255.57   19.00
  -1   7  -6  260.87   17.00
   1   7   6  223.48   16.70
   1   7   6  235.08   16.10
  -1   7  -6  251.97   19.00
  -1   7  -6  256.27   17.70
   1   8  -6   75.59    8.60
   1   8  -6   61.29    9.10
  -1   8   6   59.39    8.40
   1   8  -6   60.89    8.30
  -1   8  -6   59.79    8.30
  -1   8  -6   58.49    9.30
   1   8   6   58.49    8.90
   1   8   6   51.09    8.00
  -1   8  -6   58.29    7.30
   1   9  -6    5.70    2.10
   1  -9   6    4.90    1.80
  -1   9   6    4.10    2.70
   1   9  -6    6.70    3.00
   1   9   6    5.30    2.90
  -1   9  -6    1.20    1.40
  -1  -9   6    5.60    2.20
  -1   9  -6    5.90    2.60
   1  10  -6    4.20    2.10
   1  10  -6    2.40    1.60
  -1  10  -6    3.00    1.60
  -1  10  -6    3.70    1.90
  -1   0  -7   -0.20    0.40
   1   0  -7    0.10    0.50
  -1   0   7    0.60    0.70
   1   0   7    1.50    0.80
   1  -1   7  256.17   13.60
  -1   1   7  248.98   12.40
   1   1  -7  244.18   13.90
  -1  -1  -7  242.28   12.70
  -1  -1   7  251.87   13.50
  -1   1  -7  223.28   13.40
   1   1   7  245.68   12.40
  -1   2   7 1104.49   41.10
   1  -2   7 1047.50   43.80
  -1   2  -7 1087.29   44.90
  -1  -2   7 1095.69   44.20
   1   2   7 1088.79   41.00
   1  -3   7 1534.55   58.89
  -1  -3   7 1398.56   58.09
   1  -4   7  745.83   33.90
  -1  -4   7  701.33   33.60
   1   5  -7   54.49    7.30
  -1   5   7   58.19    9.10
   1   5  -7   49.90    6.50
   1   5   7   58.59    8.20
  -1   5  -7   65.09    7.50
   1   5   7   70.49    9.00
  -1   5  -7   58.19    7.60
   1   6  -7   25.40    5.00
   1   6  -7   23.00    6.40
  -1   6   7   25.20    6.20
  -1   6  -7   24.70    6.70
  -1   6  -7   24.20    6.40
   1   6   7   23.10    6.80
   1   7  -7   22.70    6.00
   1   7  -7   14.40    4.20
  -1   7   7   27.30    6.40
   1   7  -7   10.90    3.20
   1   7   7   21.10    6.10
  -1   7  -7   26.30    6.10
   1   7   7    9.60    3.30
  -1   7  -7   20.70    5.10
  -1   7  -7    6.60    2.60
   1   8  -7  247.98   18.70
   1   8  -7  239.38   16.80
  -1   8   7  224.68   15.70
   1   8  -7  245.18   16.50
  -1   8  -7  264.07   19.10
  -1  -8   7  245.48   15.10
   1   8   7  233.58   15.30
  -1   8  -7  228.98   16.60
  -1   8  -7  239.88   16.80
  -1   9   7  239.68   14.00
   1   9  -7  240.28   15.60
   1   9  -7  252.67   17.00
   1  -9   7  270.37   13.60
  -1   9  -7  265.47   16.30
  -1   9  -7  250.87   17.00
  -1  -9   7  231.08   14.70
  -1   0  -8  796.22   33.10
  -1   0   8  713.13   31.90
   1   0   8  785.92   32.40
  -1  -1  -8 1857.61   63.09
   1   1  -8 1509.55   63.39
  -1   1   8 1599.04   61.39
   1  -1   8 1676.63   63.09
  -1   1  -8 1701.93   63.99
  -1  -1   8 1511.15   62.49
   1   1   8 1532.65   61.19
   1  -2   8  105.09   12.40
  -1   2   8  102.99    7.00
   1   2   8  105.59    7.00
   1  -3   8  130.99   10.80
  -1  -3   8  144.79   11.10
   1   4  -8  127.69    9.90
   1  -4   8  124.19   11.10
   1   4  -8  115.19    9.60
  -1   4  -8  121.19    9.90
  -1   4  -8  110.29    9.30
  -1   4  -8  109.39    9.70
  -1  -4   8  122.29   11.10
  -1   5   8  677.13   32.80
  -1   5   8  638.54   34.60
  -1   5   8  700.93   34.20
  -1   5   8  685.33   33.10
   1   5  -8  769.82   33.40
   1   5  -8  730.43   33.50
   1   5   8  689.23   32.60
  -1   5  -8  697.13   33.00
   1   5   8  622.84   33.20
  -1   5  -8  749.13   33.50
   1   5   8  665.03   34.30
  -1   6   8   70.79   11.60
   1   6  -8   98.19   11.20
   1   6  -8   93.99    9.40
  -1   6   8   99.89   12.00
   1   6  -8  100.59   10.10
  -1   6  -8   92.79    9.50
  -1   6  -8  110.99   10.90
  -1   6  -8  104.69   11.70
   1   6   8  101.49   10.70
   1   7  -8  394.56   23.10
   1   7  -8  380.06   23.20
   1   7  -8  410.76   24.90
  -1   7   8  378.06   22.00
   1   7   8  365.26   21.00
  -1   7  -8  399.46   23.10
  -1   7  -8  381.36   24.80
  -1   7  -8  407.86   23.50
  -1   8   8   -1.50    2.90
   1   8  -8   -0.50    1.90
   1   8  -8    4.00    2.60
   1   8  -8    0.60    1.60
   1  -8   8    1.50    1.60
  -1  -8   8    3.10    1.60
  -1   8  -8    0.40    1.50
   1   8   8   -1.20    3.80
  -1   8  -8    0.20    1.50
  -1   8  -8    0.20    2.60
   1   8   8   -2.60    2.50
   1  -9   8    0.10    1.40
   1   9  -8   -0.90    1.20
   1   9  -8    1.50    1.70
  -1   9  -8   -1.50    1.00
  -1   9  -8   -1.50    1.50
  -1  -9   8   -3.40    1.90
   1   0   9    1.00    0.90
  -1   0  -9    0.90    0.70
  -1   1   9  152.28   10.20
   1  -1   9  162.38   11.30
  -1  -1  -9  148.69   10.80
   1   1   9  152.58   10.20
  -1  -1   9  162.18   11.30
  -1   2   9  899.21   36.90
   1  -2   9  975.40   40.80
  -1  -2   9  871.81   39.80
   1   2   9  912.71   36.90
   1  -3   9  429.66   23.30
  -1   3   9  385.16   17.00
  -1  -3   9  417.96   23.10
  -1   4   9   19.30    5.30
   1   4  -9   29.90    4.80
   1   4  -9   35.10    5.60
   1  -4   9   29.50    5.90
  -1  -4   9   34.30    6.40
   1   4   9   25.70    6.40
  -1   4  -9   20.30    5.20
  -1   4  -9   29.10    5.20
  -1   5   9   96.49   10.40
   1   5  -9  108.19    9.70
   1   5  -9  114.99   10.00
  -1   5   9   92.49   10.20
   1  -5   9   72.09    8.90
  -1   5   9  103.49   11.20
   1   5   9  100.49   10.40
   1   5   9  114.89   11.60
   1   5   9   97.09   10.40
  -1   5  -9  112.49   10.30
  -1   5  -9  105.39    9.90
   1   6  -9   48.50    8.40
   1   6  -9   54.69    7.60
   1   6  -9   56.89    7.40
  -1   6   9   63.19    8.40
  -1   6  -9   65.79    8.40
  -1   6  -9   53.09    7.20
  -1   6  -9   66.99    9.00
   1   6   9   51.59    7.80
   1   7  -9   46.50    7.70
   1   7  -9   42.70    7.00
   1   7  -9   41.20    7.90
  -1  -7   9   40.70    6.90
  -1   7  -9   49.80    7.80
   1   7   9   43.50    9.00
  -1   7  -9   50.59    7.50
  -1   7  -9   53.39    8.60
   1   8  -9  220.98   15.90
   1   8  -9  225.78   17.00
   1   8  -9  217.08   15.20
  -1   8   9  211.98   15.40
   1  -8   9  210.18   13.90
  -1  -8   9  266.17   14.60
  -1   8  -9  245.08   16.00
  -1   8  -9  224.78   17.10
  -1   8  -9  250.87   16.50
   1   9  -9  130.69   10.80
   1  -9   9  120.29    8.50
   1   9  -9  123.79    9.90
  -1   9  -9  138.59   11.40
  -1  -9   9  111.59    8.00
  -1   9  -9  131.09   10.10
  -1   0  10  347.37   18.80
   1   0  10  335.77   18.70
   1  -1  10  495.55   24.70
  -1   1  10  452.25   22.80
   1   1  10  458.45   22.80
  -1  -1  10  475.15   24.30
   1  -2  10  158.38   12.40
  -1   2  10  149.09   10.10
   1   2  10  146.99   10.10
  -1  -2  10  159.78   12.60
   1   3 -10   26.80    5.80
   1  -3  10   34.60    6.10
  -1   3  10   26.40    6.20
   1   3 -10   31.50    5.00
  -1   3 -10   24.80    5.60
  -1   3 -10   24.90    4.80
  -1  -3  10   32.80    6.40
  -1  -3  10   33.40    6.20
  -1   4  10   26.50    6.30
  -1   4  10   22.80    8.50
   1   4 -10   29.40    5.90
   1  -4  10   37.70    6.00
   1   4 -10   29.50    5.30
   1   4  10   21.30    4.80
  -1   4 -10   37.00    5.70
   1   4  10   30.70    6.90
   1   4  10   22.00    5.30
  -1   4 -10   31.70    5.40
  -1  -4  10   27.50    6.00
  -1   5  10  559.24   28.70
   1   5 -10  665.83   35.20
   1   5 -10  627.64   32.30
  -1   5  10  555.84   30.80
   1  -5  10  515.35   27.20
  -1   5  10  548.25   29.20
   1   5  10  530.85   30.20
  -1   5 -10  672.33   37.30
   1   5  10  538.25   30.70
   1   5  10  541.55   28.30
  -1   5 -10  639.44   30.40
   1   6 -10  384.56   22.10
   1   6 -10  368.96   22.60
   1   6 -10  356.96   23.40
  -1   6  10  402.06   21.90
  -1   6 -10  344.77   21.40
  -1   6 -10  361.36   22.50
   1   6  10  372.06   20.80
  -1  -6  10  425.66   23.00
  -1   6 -10  356.76   23.90
   1   7 -10  251.97   17.90
   1   7 -10  254.07   18.60
   1  -7  10  266.47   17.10
   1   7 -10  265.77   17.30
  -1   7  10  254.07   16.60
  -1   7 -10  271.37   19.30
  -1   7 -10  250.97   17.40
  -1   7 -10  255.77   17.10
  -1  -7  10  254.37   16.70
   1   8 -10  108.99    9.60
   1  -8  10  102.79    8.80
   1   8 -10  113.69   10.30
   1   8 -10  107.09   10.80
  -1   8 -10  104.29   10.10
  -1  -8  10  103.39    8.40
  -1   8 -10   99.29    9.50
  -1   8 -10   98.29   10.80
   1   9 -10    3.70    1.50
   1   9 -10    5.10    2.20
   1  -9  10   -2.50    1.50
  -1   9 -10    4.50    1.60
  -1   9 -10    2.00    1.20
   1  -1  11 1189.58   52.69
  -1   1  11 1277.57   51.69
  -1   1  11 1222.28   53.99
  -1   1  11 1227.98   51.79
  -1  -1  11 1235.28   53.19
  -1  -1  11 1098.69   53.09
   1   1  11 1343.77   52.09
   1   1  11 1153.78   51.39
   1   1  11 1417.26   53.49
   1  -2  11 1072.69   46.40
   1  -2  11  995.00   42.80
  -1   2  11 1030.60   44.20
  -1   2  11 1032.10   41.60
   1  -2  11 1067.39   44.80
  -1   2  11  997.30   42.10
   1   2 -11  930.31   42.70
   1  -2  11  932.81   42.30
   1   2  11 1005.50   44.00
  -1  -2  11  963.20   42.50
  -1   2 -11 1133.99   50.89
   1   2  11  930.31   40.90
  -1  -2  11  950.10   42.40
  -1  -2  11  975.90   45.50
  -1  -2  11  961.00   43.60
   1  -3  11 1164.48   52.39
  -1   3  11 1003.40   49.00
  -1   3  11 1137.19   49.99
   1   3 -11 1039.40   48.70
  -1   3  11 1166.18   45.50
  -1   3  11 1121.99   48.80
   1  -3  11 1246.48   49.20
   1   3 -11 1204.98   49.30
  -1  -3  11 1093.49   51.59
  -1  -3  11 1110.29   48.10
   1   3  11 1033.70   49.00
  -1   3 -11 1176.78   48.90
  -1   3 -11 1103.09   47.00
  -1  -3  11 1261.47   49.30
   1   3  11 1172.68   45.40
   1   3  11 1131.59   49.99
   1  -4  11  334.97   19.10
   1   4 -11  342.87   20.70
  -1   4  11  291.77   20.20
   1  -4  11  315.37   20.80
  -1   4  11  323.57   21.20
   1   4 -11  361.26   19.80
  -1   4  11  321.67   20.10
  -1  -4  11  362.96   20.60
  -1  -4  11  310.87   18.50
   1   4  11  315.27   20.70
  -1   4 -11  350.46   20.80
   1   4  11  350.06   19.80
   1   4  11  327.27   21.20
  -1  -4  11  341.97   21.20
  -1   4 -11  368.66   19.90
  -1   5  11  111.29   12.50
  -1   5  11  109.99   11.10
   1   5 -11  126.79   12.10
   1   5 -11  114.99   10.40
   1   5  11  114.49   12.80
  -1  -5  11  126.59   11.40
  -1   5 -11  123.49   11.70
  -1   5 -11  127.49   10.90
   1   6 -11   37.60    7.00
   1   6 -11   32.30    7.20
  -1   6  11   32.40    7.10
   1   6 -11   33.80    5.70
   1  -6  11   22.80    5.60
  -1   6 -11   27.70    6.50
  -1  -6  11   31.80    6.20
  -1   6 -11   34.30    6.10
  -1   6 -11   32.50    6.80
   1  -7  11  173.98   13.40
   1   7 -11  183.38   13.50
   1   7 -11  198.38   15.20
   1   7 -11  181.48   14.90
  -1   7 -11  190.38   15.40
  -1   7 -11  183.28   14.60
  -1  -7  11  193.68   13.80
  -1   7 -11  189.48   14.00
   1   8 -11  118.29   10.70
   1   8 -11  144.39   10.60
   1  -8  11  141.89   10.20
   1   8 -11  132.39   11.60
  -1   8 -11  135.59   10.40
  -1   8 -11  132.99   11.90
  -1  -8  11  158.68   10.10
  -1   8 -11  152.08   11.40
   1   9 -11  229.28   13.30
   1   9 -11  208.48   12.40
  -1   9 -11  222.88   13.30
  -1   9 -11  226.08   12.80
  -1   0  12  545.25   26.60
  -1   0  12  499.55   27.20
   1   0  12  535.95   27.80
   1   0  12  504.45   25.80
  -1   0  12  495.25   25.80
   1   0  12  514.85   27.50
  -1   1  12  851.61   39.00
  -1   1  12  849.91   39.40
  -1   1  12  899.41   38.20
   1  -1  12  856.11   40.90
   1  -1  12  846.82   38.60
  -1   1  12  861.91   39.20
   1  -1  12  881.11   39.40
   1  -1  12  833.72   38.90
   1   1  12  802.92   38.70
  -1  -1  12  871.81   41.20
   1   1  12  908.01   38.20
  -1  -1  12  896.11   39.40
   1   1  12  834.72   39.40
   1   1  12  870.51   39.10
  -1  -1  12  867.31   38.50
   1  -2  12  163.18   12.20
  -1   2  12  180.08   17.80
  -1   2  12  159.08   11.20
   1   2 -12  138.09   10.70
   1  -2  12  156.88   12.20
   1  -2  12  160.78   13.00
   1  -2  12  139.99   13.40
  -1   2  12  158.38   13.10
  -1  -2  12  162.58   12.90
   1   2  12  165.38   11.20
  -1   2 -12  145.19   10.60
  -1  -2  12  157.28   14.30
  -1  -2  12  155.88   12.20
  -1  -2  12  166.48   12.30
   1   2  12  153.48   12.70
   1   2  12  146.89   13.10
   1  -3  12    2.30    2.10
  -1   3  12    1.70    1.50
   1   3 -12    3.20    2.60
  -1   3  12    1.10    1.50
  -1   3  12    6.40    2.80
   1  -3  12    0.30    1.40
   1  -3  12    1.60    1.60
  -1   3  12   -2.00    3.40
   1   3 -12   12.40    3.40
   1   3  12    1.60    1.40
   1   3  12    1.80    1.60
   1   3  12   -1.30    2.80
  -1   3 -12    5.00    2.50
  -1  -3  12    2.80    1.50
  -1  -3  12    2.80    1.70
   1   3  12    8.20    5.20
  -1   3 -12    2.70    1.30
   1  -4  12  223.58   16.70
  -1   4  12  229.08   19.20
   1  -4  12  222.58   15.20
  -1   4  12  213.88   15.90
   1  -4  12  218.68   15.80
   1   4 -12  238.78   16.70
  -1   4  12  220.78   17.00
   1   4  12  224.78   16.80
  -1  -4  12  225.98   17.00
   1   4  12  220.98   15.70
  -1  -4  12  232.68   16.00
  -1   4 -12  241.78   20.70
  -1  -4  12  222.88   14.70
   1  -5  12  452.35   24.00
   1   5 -12  538.85   26.10
  -1   5  12  480.35   25.30
  -1   5  12  465.25   28.10
   1   5 -12  468.35   26.50
   1  -5  12  496.55   26.60
   1  -5  12  433.86   26.60
   1   5  12  462.25   28.00
  -1  -5  12  411.66   26.10
  -1  -5  12  451.35   25.10
  -1  -5  12  497.25   26.30
  -1   5 -12  496.45   25.40
  -1   5 -12  504.15   27.20
   1  -6  12  809.42   41.80
   1   6 -12  995.20   50.99
   1   6 -12  854.01   43.40
   1   6 -12  897.81   42.10
  -1   6 -12  822.42   44.10
  -1   6 -12  819.12   39.90
  -1  -6  12  921.51   44.80
  -1   6 -12  826.32   45.60
   1   7 -12  216.68   15.90
   1  -7  12  235.28   15.30
   1   7 -12  211.78   14.50
   1   7 -12  227.78   16.00
  -1   7 -12  219.78   16.20
  -1   7 -12  225.18   15.90
  -1  -7  12  229.38   14.70
  -1   7 -12  237.38   15.20
   1  -8  12   73.99    6.90
   1   8 -12   84.39    7.40
   1   8 -12   74.49    7.90
   1   8 -12   82.39    7.90
  -1   8 -12   87.89    8.80
  -1   8 -12   82.39    7.30
  -1   8 -12   84.49    7.90
  -1  -8  12   86.99    7.20
  -1   0  13   -1.10    1.30
  -1   0  13   -0.30    1.30
  -1   0  13   -0.90    0.90
   1   0  13   -0.40    1.50
   1   0  13   -0.90    1.00
  -1   0  13   -1.20    1.00
   1   0  13   -0.10    1.30
   1   0  13    0.20    1.10
  -1   1  13  567.34   28.70
   1  -1  13  684.13   31.20
   1  -1  13  606.24   30.00
   1  -1  13  526.85   31.70
   1  -1  13  569.04   29.20
  -1   1  13  605.44   30.40
  -1   1  13  610.54   30.20
  -1  -1  13  610.34   30.50
   1   1  13  576.54   29.60
  -1  -1  13  598.64   29.80
  -1  -1  13  578.34   29.20
   1   1  13  655.93   31.20
   1   1  13  598.94   29.00
  -1  -1  13  576.24   32.40
   1  -2  13  354.66   21.10
  -1   2  13  309.47   18.00
  -1   2  13  317.67   20.40
   1  -2  13  350.06   20.20
   1  -2  13  333.07   19.80
   1   2 -13  297.27   17.50
  -1   2  13  346.07   21.20
  -1  -2  13  375.36   21.70
  -1  -2  13  349.47   20.10
  -1  -2  13  333.27   19.70
   1   2  13  322.17   18.30
   1   2  13  329.57   20.40
  -1   2 -13  314.57   17.80
   1   2  13  348.77   21.20
  -1   3  13  877.01   37.90
  -1   3  13  931.01   41.30
   1  -3  13  927.71   43.20
  -1   3  13  882.21   42.30
   1  -3  13  956.50   41.40
   1  -3  13  832.92   46.00
   1   3 -13  943.41   39.60
   1   3  13  909.61   42.10
   1   3  13  841.92   53.49
  -1  -3  13  907.61   47.80
   1   3  13  841.72   37.60
  -1  -3  13  944.11   41.10
  -1   3 -13  900.61   39.50
   1   3  13  919.51   41.00
  -1  -3  13  915.91   43.00
  -1   3 -13  961.10   42.10
  -1   4  13  358.36   21.80
  -1   4  13  350.06   22.30
   1  -4  13  355.66   21.80
   1  -4  13  375.46   21.30
   1   4 -13  389.96   21.20
  -1   4  13  397.06   24.40
   1   4 -13  401.76   23.20
   1  -4  13  397.56   23.90
  -1   4 -13  396.36   23.20
  -1   4 -13  399.56   21.50
  -1  -4  13  405.66   21.60
  -1  -4  13  408.16   24.00
   1   4  13  356.36   23.60
  -1  -4  13  378.36   22.30
   1  -5  13   36.60    6.30
  -1   5  13   40.50    8.10
   1   5 -13   24.60    5.00
   1   5 -13   31.10    6.40
   1  -5  13   31.80    5.60
   1  -5  13   39.80    7.40
  -1  -5  13   30.50    6.20
   1   5  13   38.30    8.10
  -1   5 -13   43.40    7.30
  -1   5 -13   38.00    5.90
   1   6 -13    4.30    2.00
   1  -6  13    1.60    1.80
   1   6 -13   11.90    3.80
  -1   6  13   -2.70    3.40
   1   6 -13    3.40    1.90
  -1  -6  13    2.30    1.80
  -1   6 -13    1.30    1.80
  -1   6 -13    7.10    2.90
  -1   6 -13    1.20    1.50
   1   7 -13  164.68   12.90
   1  -7  13  172.58   12.00
   1   7 -13  174.08   11.90
   1   7 -13  190.28   13.40
  -1   7 -13  186.88   13.10
  -1  -7  13  165.68   11.60
  -1   7 -13  160.28   11.70
  -1   7 -13  162.98   12.90
   1  -8  13  153.18    9.50
   1   8 -13  133.69    9.90
  -1  -8  13  143.39    8.90
  -1   8 -13  131.79   10.20
  -1   8 -13  134.69    9.30
  -1   0  14  374.66   21.90
   1   0  14  351.66   21.60
   1   0  14  392.56   22.10
   1   0  14  385.96   22.50
  -1   0  14  417.26   22.60
  -1   0  14  374.26   22.40
  -1   1  14  678.13   31.50
   1  -1  14  665.03   32.40
  -1   1  14  621.24   31.70
   1  -1  14  619.64   31.30
   1  -1  14  650.23   32.60
  -1   1  14  647.24   32.80
   1   1  14  661.53   32.90
   1   1  14  651.73   31.20
  -1  -1  14  668.83   32.80
  -1  -1  14  573.04   31.20
   1   1  14  616.84   31.60
  -1  -1  14  632.34   31.40
   1   2 -14   88.19    8.60
  -1   2  14  119.99   11.30
   1  -2  14  128.79   11.40
  -1   2  14  118.49   11.60
   1  -2  14  102.99   13.80
  -1  -2  14  133.29   11.60
  -1   2 -14   94.89    9.00
  -1  -2  14  139.59   17.70
  -1  -2  14   91.29   12.80
   1   2  14  120.39   11.40
   1   2  14  126.79   12.60
   1   2  14  117.99   11.50
   1  -3  14   -0.30    1.30
   1   3 -14   -1.10    1.20
  -1   3  14    3.00    1.40
   1  -3  14    0.60    1.50
   1  -3  14   -1.80    1.00
  -1   3  14   -2.30    2.80
  -1   3  14   -1.70    1.30
  -1  -3  14    1.40    1.60
  -1  -3  14   -2.40    1.30
  -1   3 -14    0.70    1.40
   1   3  14    0.10    1.50
   1   3  14   -0.10    1.80
  -1  -3  14   -0.10    1.10
   1   3  14   -1.30    1.20
   1  -4  14  119.99   12.00
  -1   4  14  116.39   11.70
  -1   4  14  111.39   12.20
   1   4 -14  107.89    9.90
   1  -4  14  107.89   10.80
   1  -4  14  123.69   11.10
  -1  -4  14  119.09   10.60
  -1  -4  14   99.49   11.40
  -1   4 -14  124.29   10.20
   1   4  14  116.59   12.20
  -1  -4  14  117.89   11.20
   1   5 -14   55.69   10.10
   1  -5  14   58.49    8.50
  -1   5  14   73.19   10.50
   1   5 -14   62.19    7.90
   1  -5  14   47.30    6.90
  -1  -5  14   57.59    8.30
   1   5  14   60.79    9.10
  -1   5 -14   74.39   11.00
  -1  -5  14   45.60    6.50
   1   6 -14  186.78   14.40
   1   6 -14  199.48   13.40
   1  -6  14  212.58   14.60
  -1  -6  14  198.78   14.10
  -1   6 -14  217.78   14.00
  -1   6 -14  198.08   14.80
  -1   6 -14  202.08   14.70
   1   7 -14   77.49    8.40
   1  -7  14   71.89    9.10
   1   7 -14   73.19    8.00
  -1  -7  14   71.79    7.20
  -1   7 -14   71.99   10.00
  -1   7 -14   72.79    9.20
   1  -8  14   -0.90    1.00
   1   8 -14    1.10    1.10
  -1  -8  14    2.60    1.10
  -1   8 -14    0.80    0.90
  -1   0  15    0.80    1.30
   1   0  15    0.80    1.40
   1   0  15    1.30    1.20
  -1   0  15    0.50    1.30
   1   0  15    0.10    1.30
  -1   0  15    0.70    1.40
   1  -1  15  248.88   17.40
  -1   1  15  235.38   17.10
   1  -1  15  275.77   17.90
  -1   1  15  267.77   16.70
   1  -1  15  239.58   16.70
  -1   1  15  249.97   17.10
   1   1  15  222.78   16.90
   1   1  15  233.58   16.50
  -1  -1  15  248.48   17.30
   1   1  15  243.58   16.20
  -1  -1  15  227.48   16.90
  -1  -1  15  226.18   16.30
  -1   2  15   43.00    7.30
   1  -2  15   49.80    7.50
   1  -2  15   47.80    7.50
  -1   2  15   44.20    6.10
  -1   2  15   40.60    7.20
   1  -2  15   54.59    7.40
   1   2  15   48.40    7.70
   1   2  15   39.70    7.50
  -1  -2  15   43.70    7.30
  -1  -2  15   62.29    8.10
   1   2  15   43.60    6.30
  -1  -2  15   52.19    7.20
  -1   3  15 1322.67   57.59
   1   3 -15 1229.68   51.69
  -1   3  15 1246.88   51.29
  -1   3  15 1305.27   55.69
   1  -3  15 1279.27   57.19
   1  -3  15 1381.36   55.79
   1  -3  15 1210.28   54.89
  -1  -3  15 1240.18   55.19
   1   3  15 1267.67   57.29
  -1  -3  15 1319.77   55.09
  -1   3 -15 1306.07   52.39
  -1  -3  15 1377.16   57.99
   1   3  15 1256.27   54.79
   1   3  15 1307.97   51.49
   1  -4  15    4.80    2.00
  -1   4  15    1.40    4.50
   1  -4  15   -0.20    1.70
   1   4 -15    5.00    1.60
   1  -4  15    3.00    1.80
  -1   4  15    3.80    2.00
  -1  -4  15    4.90    2.40
  -1  -4  15    3.30    2.30
   1   4  15    4.20    2.20
   1   4  15    1.60    3.90
  -1  -4  15    1.60    1.80
  -1   4 -15    2.40    1.60
   1  -5  15  209.98   15.00
   1  -5  15  219.98   15.10
   1   5 -15  192.88   14.60
   1  -5  15  204.98   13.00
   1   5 -15  166.08   12.40
  -1   5  15  208.98   15.80
  -1   5 -15  199.78   13.30
   1   5  15  209.28   15.80
  -1  -5  15  206.28   14.50
  -1  -5  15  214.28   15.40
   1   6 -15    0.30    1.00
   1  -6  15    4.30    1.80
   1   6 -15    3.80    1.50
  -1   6 -15    4.30    1.50
  -1  -6  15    2.90    1.20
  -1   6 -15    2.30    1.40
   1   7 -15  159.08   10.90
   1  -7  15  188.88   11.40
  -1  -7  15  191.78   11.40
  -1   7 -15  175.48   10.70
  -1   7 -15  176.28   11.50
  -1   0  16  415.66   24.00
  -1   0  16  427.86   24.10
  -1   0  16  385.66   24.20
   1   0  16  424.06   23.70
   1   0  16  428.56   24.30
   1   0  16  407.76   24.20
  -1   1  16    2.90    1.40
   1  -1  16    2.50    2.20
   1  -1  16    1.90    1.70
  -1   1  16    5.90    2.30
  -1   1  16    7.50    2.40
   1  -1  16    3.90    1.80
   1   1  16    3.60    2.20
  -1  -1  16    4.40    2.00
  -1  -1  16    3.80    2.20
  -1  -1  16    4.50    2.20
   1   1  16    5.40    2.20
   1   1  16    5.80    2.30
  -1   2  16  234.28   16.70
   1  -2  16  239.58   16.60
   1  -2  16  238.88   16.80
   1  -2  16  220.78   16.90
  -1   2  16  224.28   14.90
  -1   2  16  237.18   17.60
  -1  -2  16  224.48   17.00
  -1  -2  16  217.58   16.10
   1   2  16  263.87   17.10
   1   2  16  227.38   17.30
   1   2  16  240.48   15.20
  -1  -2  16  235.88   16.60
  -1   3  16   78.29    9.70
  -1   3  16   83.29    7.70
   1   3 -16   72.59   10.50
  -1   3  16   84.49   10.10
   1  -3  16   73.29    8.90
   1  -3  16   79.49    9.90
   1  -3  16   85.19    9.10
   1   3  16   78.39    9.80
  -1  -3  16   86.39    9.40
  -1  -3  16   81.99    9.80
   1   3  16   75.79    7.50
  -1   3 -16   71.69    9.00
  -1  -3  16   77.89    8.80
   1  -4  16  203.48   15.30
   1  -4  16  217.38   16.50
   1  -4  16  236.68   15.20
  -1   4  16  235.08   17.20
   1   4 -16  215.48   13.60
   1   4  16  241.18   17.30
  -1   4 -16  221.48   13.60
  -1  -4  16  234.68   16.20
  -1  -4  16  219.68   16.50
  -1  -4  16  221.88   14.60
   1   5 -16  167.38   11.00
   1  -5  16  165.98   12.60
   1  -5  16  160.38   10.90
   1   5 -16  148.29   11.70
  -1   5  16  176.38   13.80
   1  -5  16  178.78   13.60
  -1   5 -16  154.38   12.20
  -1   5 -16  152.78   10.80
   1   5  16  166.48   13.20
  -1  -5  16  167.98   13.30
  -1  -5  16  178.58   13.00
   1   6 -16  460.05   22.30
   1   6 -16  469.65   21.10
   1  -6  16  491.35   28.60
  -1   6 -16  421.46   22.00
  -1   6 -16  440.96   21.30
   1  -7  16   10.40    2.90
   1   7 -16    3.70    1.30
  -1   7 -16    6.80    2.50
  -1  -7  16   13.70    3.00
   1   0  17   -1.20    1.30
  -1   0  17    2.20    1.40
   1   0  17    1.40    1.80
  -1   0  17   -0.90    1.00
  -1   1  17   83.69    9.50
  -1   1  17   90.99    9.10
   1  -1  17   88.69    9.80
   1  -1  17   95.49    9.70
   1  -1  17   86.49    9.90
  -1   1  17   92.09   10.20
  -1  -1  17   89.59    9.60
  -1  -1  17   71.19    9.00
   1   1  17   90.69   10.10
   1   1  17   84.39    9.30
   1   1  17   82.19    8.90
  -1  -1  17   81.59    9.40
   1  -2  17   -0.70    1.50
  -1   2  17   -4.20    3.00
  -1   2  17    0.20    1.50
  -1   2  17    0.80    2.40
  -1  -2  17    2.10    3.00
   1   2  17   -1.70    1.40
   1   2  17    0.70    1.80
   1   2  17    1.40    1.70
  -1   3  17  721.73   29.50
   1  -3  17  704.43   35.50
   1  -3  17  709.83   34.30
  -1   3  17  790.32   36.90
   1  -3  17  710.73   33.90
  -1   3  17  724.43   33.20
   1   3  17  729.53   36.20
   1   3  17  724.83   29.50
  -1  -3  17  657.13   35.00
  -1  -3  17  647.04   33.10
  -1  -3  17  710.93   34.50
   1  -4  17   57.59    7.40
   1  -4  17   59.39    6.60
   1   4 -17   41.40    6.40
   1   4 -17   60.29    5.70
   1  -4  17   58.39    7.50
  -1   4  17   60.69    8.20
  -1   4 -17   60.59    5.60
  -1  -4  17   54.59    7.60
  -1  -4  17   49.40    6.80
   1   4  17   60.09    8.00
  -1  -4  17   46.40    6.60
   1   5 -17  157.48    9.80
   1   5 -17  153.48   10.80
   1  -5  17  161.88   11.80
   1  -5  17  155.18   12.00
  -1   5 -17  165.88   10.00
  -1  -5  17  162.08   12.20
  -1  -5  17  167.98   11.90
  -1   5 -17  155.58   11.10
   1   6 -17    2.80    1.30
   1  -6  17    1.80    1.10
  -1  -6  17    1.70    1.00
  -1   6 -17    0.30    1.00
  -1   0  18  844.32   39.80
  -1   0  18  875.11   40.90
  -1   0  18  860.21   39.70
   1   0  18  897.51   41.50
   1   0  18  866.81   39.50
   1   0  18  851.01   39.90
  -1   1  18    1.30    0.90
  -1   1  18    0.00    1.60
  -1   1  18    1.60    1.30
   1  -1  18   -0.10    0.90
   1  -1  18   -0.10    1.30
   1  -1  18    1.90    1.80
  -1  -1  18    2.90    1.50
   1   1  18    2.30    1.60
  -1  -1  18    1.40    1.40
   1   1  18    3.20    1.70
  -1  -1  18    0.90    1.60
   1   1  18    1.40    1.30
  -1   2  18  177.18   14.10
   1  -2  18  153.88   13.30
  -1   2  18  171.18   11.50
   1  -2  18  166.78   12.70
   1  -2  18  157.78   13.10
  -1   2  18  169.78   12.40
   1   2  18  163.68   13.70
   1   2  18  171.88   12.00
  -1  -2  18  172.88   13.30
  -1  -2  18  155.08   12.90
  -1  -2  18  164.68   13.70
   1   2  18  162.88   11.20
  -1   3  18   -0.80    1.80
   1  -3  18    0.80    0.90
  -1   3  18    0.20    1.00
   1  -3  18    0.90    1.00
   1  -3  18    0.60    1.20
  -1  -3  18   -1.00    1.10
  -1  -3  18   -1.20    0.90
   1   3  18    0.50    1.20
  -1  -3  18    0.20    1.10
  -1   4  18  126.99   11.10
   1  -4  18  153.28   12.60
   1  -4  18  132.79    9.70
   1   4 -18  136.49    9.20
   1  -4  18  139.69   10.90
  -1   4 -18  116.99    9.40
  -1  -4  18  128.49   11.80
  -1  -4  18  130.59   10.70
   1   4  18  140.09   11.50
  -1  -4  18  133.79    9.20
   1  -5  18    2.30    0.80
   1  -5  18    0.10    1.30
  -1   5 -18    0.90    1.20
  -1  -5  18   -1.10    1.40
  -1  -5  18    1.40    0.90
   1  -6  18  380.66   18.30
  -1  -6  18  409.16   18.60
  -1   0  19   -1.20    1.00
  -1   0  19   -0.80    0.90
   1   0  19    1.10    1.10
   1   0  19   -1.10    0.80
   1   0  19    0.00    1.00
  -1   0  19    0.60    1.00
  -1   1  19  181.88   12.80
  -1   1  19  185.98   14.10
   1  -1  19  190.78   13.80
  -1   1  19  190.48   12.70
   1  -1  19  190.18   13.30
   1  -1  19  165.98   12.80
  -1  -1  19  168.28   13.20
   1   1  19  188.38   14.30
  -1  -1  19  193.88   13.30
   1   1  19  185.48   12.80
   1   1  19  183.88   12.40
  -1  -1  19  162.98   13.10
  -1   2  19   27.00    7.90
  -1   2  19   17.40    4.80
   1  -2  19   25.30    4.70
   1  -2  19   35.20    5.10
  -1   2  19   24.80    3.70
   1  -2  19   25.10    4.70
  -1  -2  19   18.40    4.20
  -1  -2  19   22.80    4.60
   1   2  19   24.20    3.70
  -1  -2  19   21.70    4.50
   1   2  19   22.70    4.90
   1   2  19   17.70    4.60
   1  -3  19  693.73   32.30
   1  -3  19  654.33   31.00
  -1   3  19  675.43   32.20
   1  -3  19  688.53   30.80
  -1  -3  19  655.23   31.90
   1   3  19  666.33   32.20
  -1  -3  19  675.43   31.20
  -1  -3  19  687.73   30.30
  -1   4  19   11.50    3.40
   1  -4  19    5.90    1.90
   1   4  19    5.90    1.80
  -1  -4  19   11.60    3.30
  -1   4 -19    4.80    1.50
   1  -5  19  137.59    8.90
   1  -5  19  122.69    9.10
  -1  -5  19  131.69    8.60
  -1  -5  19  110.59    8.90
   1   0  20  412.36   22.30
   1   0  20  410.46   21.00
  -1   0  20  415.76   22.30
   1   0  20  414.06   21.30
  -1   0  20  409.56   21.30
  -1   1  20    3.70    1.40
  -1   1  20   10.80    2.70
   1  -1  20    4.40    1.60
  -1   1  20   11.00    3.30
   1  -1  20   13.10    3.50
  -1  -1  20    3.40    1.50
  -1  -1  20    8.80    2.60
  -1  -1  20    3.80    1.50
   1   1  20    7.90    2.40
   1   1  20    2.20    1.30
   1   1  20    4.30    1.60
   1  -2  20   75.89    7.30
  -1   2  20   59.69    6.40
   1  -2  20   78.19   10.10
  -1   2  20   78.59    9.30
  -1   2  20   64.59    5.10
   1  -2  20   77.39    7.20
   1   2  20   72.49    5.30
  -1  -2  20   68.89    7.20
  -1  -2  20   74.39    7.90
   1   2  20   74.09    9.30
   1  -3  20    1.00    1.10
   1  -3  20    3.80    1.40
  -1   3  20    2.90    1.10
   1  -3  20    0.70    1.00
  -1  -3  20    1.50    1.10
  -1  -3  20    1.20    0.80
  -1  -3  20    1.60    1.10
   1   3  20    3.20    1.10
   1  -4  20   69.39    6.10
   1  -4  20   76.79    7.80
  -1  -4  20   66.79    6.10
  -1  -4  20   68.89    7.30
   1   0  21    0.40    0.60
  -1   0  21   -0.40    0.50
  -1   0  21   -0.10    1.00
   1   0  21    0.10    1.20
  -1   0  21    1.70    0.80
   1   0  21   -1.70    0.70
  -1   1  21  223.38   13.80
   1  -1  21  232.48   13.50
  -1   1  21  222.58   11.60
   1  -1  21  228.08   13.40
   1  -1  21  218.18   12.70
  -1  -1  21  212.68   13.20
  -1  -1  21  245.78   13.70
   1   1  21  214.48   11.50
   1   1  21  228.08   11.80
  -1  -1  21  241.48   13.20
   1   1  21  228.68   13.90
   1  -2  21    2.00    1.30
  -1   2  21    3.10    1.20
   1  -2  21    2.20    1.00
   1  -2  21    1.00    1.00
  -1  -2  21    3.70    1.20
  -1  -2  21    1.20    0.90
  -1  -2  21    2.90    1.30
   1   2  21    3.00    1.20
   1  -3  21  662.53   28.10
   1  -3  21  574.64   26.70
  -1   3  21  660.03   28.00
   1  -3  21  639.34   27.00
   1   3  21  649.04   28.00
  -1  -3  21  662.03   27.30
  -1  -3  21  656.33   28.00
  -1   0  22  388.56   18.50
   1   0  22  423.76   19.00
  -1   0  22  372.76   16.90
   1  -1  22    0.70    1.00
  -1   1  22    1.10    0.70
   1  -1  22    2.20    1.00
   1  -1  22    1.80    1.00
   1   1  22    1.30    0.70
  -1  -1  22    0.40    0.70
  -1  -1  22    1.30    1.00
  -1  -1  22    1.20    0.90
   2   0   0    0.00    0.10
   2  -1   0    0.60    0.20
  -2   1   0    0.40    0.20
  -2   2   0    3.10    0.80
  -2  -3   0    0.00    0.30
  -2  -4   0  730.03   26.70
  -2  -4   0  730.73   26.60
   2  -4   0  709.43   26.90
  -2   6   0  152.58   12.30
   2   6   0  144.99   11.40
   2   6   0  161.58   12.90
  -2   6   0  134.79   10.80
   2   6   0  156.68   11.90
  -2   6   0  149.09   11.90
  -2   6   0  161.98   12.30
   2   7   0   -0.40    1.30
  -2   7   0   -1.00    1.60
  -2   7   0    1.50    2.40
  -2   7   0    0.50    1.50
   2   7   0    1.00    2.20
  -2   8   0   27.80    6.70
  -2   8   0   36.80    6.80
   2   8   0   24.60    6.50
   2   8   0   30.30    6.10
  -2   9   0   -0.20    1.30
   2   9   0   -0.40    1.30
   2   9   0   -0.30    1.90
  -2   9   0    1.80    2.00
  -2  10   0    6.50    3.10
  -2  10   0   12.30    3.60
   2  10   0    7.10    2.20
   2  10   0   10.20    3.10
   2   0   1    0.00    0.10
  -2   0  -1    0.10    0.10
   2  -1   1 3245.68  105.69
  -2  -1  -1 3067.19  104.69
  -2   1   1 3074.19  104.89
  -2   1  -1 2831.82  105.59
  -2  -1   1 2951.20  105.59
   2  -2   1  150.68    7.00
   2  -2  -1  149.09    6.10
  -2  -2   1  147.19    7.00
  -2   2  -1  151.18    7.00
   2  -3   1 3354.86  123.79
   2  -3  -1 3651.73  122.39
  -2  -3   1 3455.55  123.79
  -2   3  -1 3650.23  123.69
   2  -4   1   97.19    5.80
  -2  -4   1  101.39    5.80
   2  -5   1  896.11   33.60
  -2  -5   1  868.51   33.10
  -2  -5   1  899.51   33.60
  -2   6   1   18.20    5.20
   2   6  -1   13.00    3.60
   2   6  -1    9.90    2.60
  -2   6   1    8.40    2.50
   2   6  -1    9.90    2.90
  -2   6   1    8.70    2.70
  -2   6   1   19.90    6.00
   2   6   1    8.90    2.50
  -2   6  -1   11.10    2.70
  -2   6  -1   15.80    4.70
   2   6   1    8.60    2.50
  -2   6  -1   13.70    3.70
   2   6   1   15.60    3.90
  -2   6  -1   10.70    3.00
   2   7  -1  658.93   32.10
  -2   7   1  623.54   30.20
  -2   7   1  650.63   32.50
  -2   7   1  674.33   33.10
   2   7  -1  617.24   31.00
   2   7  -1  706.63   34.30
  -2   7  -1  651.73   32.40
   2   7   1  677.63   33.60
   2   7   1  633.64   31.80
  -2   7  -1  704.33   41.50
  -2   7  -1  662.53   33.90
   2   8  -1    1.10    2.20
  -2   8   1    4.60    2.40
   2   8   1   -0.30    2.30
  -2   8  -1    2.00    2.10
   2   8   1    1.30    2.00
  -2   8  -1   -1.20    1.60
  -2   9   1  998.70   44.50
  -2   9   1  982.40   44.10
   2   9  -1 1049.89   45.90
   2   9  -1 1026.40   44.20
  -2   9  -1  989.30   44.90
   2   9   1 1027.60   45.10
  -2   9  -1  989.80   44.30
   2   9   1  990.00   43.70
  -2  10   1    2.60    2.10
   2  10  -1    0.60    1.70
   2  10  -1    2.70    2.50
  -2  10   1    1.10    2.30
  -2  10  -1    2.80    2.30
   2  10   1    1.80    1.90
   2  10   1    1.70    2.50
   2   0   2 1030.90   37.00
  -2   0   2 1007.00   37.00
  -2   0  -2 1057.99   37.00
  -2   1   2  982.80   37.50
  -2  -1  -2 1103.49   37.50
   2  -1   2 1071.89   38.60
  -2   1  -2 1120.19   38.80
  -2  -1   2 1035.00   38.60
   2  -2   2 1374.26   50.29
  -2  -2   2 1345.37   50.29
  -2   2  -2 1435.76   51.69
   2  -3   2   15.90    2.20
  -2  -3   2   11.10    1.90
  -2   3  -2   18.10    2.30
   2  -4   2    3.10    1.00
  -2  -4   2    1.40    0.70
   2  -5   2   94.89    6.60
  -2  -5   2   89.19    6.20
  -2   6   2   85.39    9.40
  -2   6   2   73.39    8.80
   2   6  -2   77.89    8.00
  -2   6   2   73.69    8.70
   2   6  -2   76.09    8.20
   2  -6   2   74.69    5.40
   2   6  -2   74.79    8.80
  -2   6  -2   90.49    8.40
  -2   6  -2   97.89    9.30
  -2   6  -2   84.09    8.50
   2   6   2   77.29    8.20
  -2   6  -2   81.29    9.20
   2   6   2   76.39    8.50
   2   7  -2   34.30    6.70
   2   7  -2   28.30    5.90
  -2   7   2   42.50    6.90
   2   7  -2   35.30    7.30
  -2   7   2   43.00    8.00
   2   7   2   27.40    6.40
   2   7   2   51.79    7.70
  -2   7  -2   46.10    7.50
  -2   7  -2   38.50    7.00
  -2   7  -2   30.10    6.30
  -2   8   2   -0.30    2.00
  -2   8   2    0.20    2.50
   2   8  -2    3.20    2.30
   2   8   2   -1.40    2.40
  -2   8  -2    1.20    1.80
   2   8   2    2.10    1.90
  -2   8  -2    0.70    2.10
  -2   8  -2    0.50    1.70
   2   9  -2    5.10    2.10
  -2   9   2    8.40    3.10
   2   9  -2    8.10    2.80
  -2   9   2    3.50    2.20
   2   9   2    4.10    2.00
   2   9   2    6.50    3.20
  -2   9  -2    4.90    1.90
  -2   9  -2   10.00    3.30
   2  10  -2    0.20    2.00
   2  10  -2   -0.20    2.40
  -2  10   2    1.30    2.50
  -2  10   2    0.90    4.40
   2  10   2    8.00    2.90
  -2  10  -2    2.30    1.90
  -2  10  -2    5.40    2.40
   2  10   2   -1.80    2.20
   2   0  -3    0.50    0.30
  -2   0  -3    0.20    0.30
  -2   0   3    0.50    0.40
   2   0   3    0.60    0.40
  -2  -1  -3 3031.30  103.79
  -2   1   3 2935.21  103.69
   2   1  -3 2863.51  104.79
   2  -1   3 2855.71  104.69
  -2  -1   3 2907.11  104.79
   2   1   3 3139.29  103.69
  -2   1  -3 3059.69  104.99
   2  -2   3  399.36   16.60
  -2  -2  -3  377.86   14.20
  -2   2  -3  375.66   16.50
  -2  -2   3  384.16   16.50
   2  -3   3 4651.53  167.08
  -2  -3   3 4728.33  167.08
  -2   3  -3 4833.42  167.18
   2  -4   3   50.19    4.80
  -2  -4   3   42.20    4.50
   2  -5   3  462.95   21.30
  -2  -5   3  465.95   21.20
   2   6  -3   41.00    6.00
  -2   6   3   31.50    6.20
   2   6  -3   33.10    5.50
   2   6  -3   29.70    6.60
   2   6   3   29.80    5.60
  -2  -6   3   27.20    4.20
  -2   6  -3   26.20    5.80
  -2   6  -3   18.50    5.30
  -2   6  -3   33.30    5.90
  -2   6  -3   21.50    5.30
   2   6   3   28.90    6.40
  -2   7   3  390.56   22.40
   2   7  -3  381.06   23.30
   2   7  -3  384.46   21.60
  -2   7   3  382.96   22.20
   2   7  -3  381.16   22.00
  -2   7  -3  398.96   23.90
   2   7   3  380.96   22.60
   2   7   3  365.76   21.20
  -2   7  -3  359.46   21.90
  -2   7  -3  384.56   21.60
   2   8  -3   27.70    6.20
  -2   8   3   26.00    6.60
  -2   8   3   20.20    6.20
   2   8   3   28.70    6.50
  -2   8  -3   24.50    6.30
   2   8   3   21.90    5.40
  -2   8  -3   34.50    5.60
  -2   8  -3   17.00    5.20
   2   9  -3  669.73   31.40
  -2   9   3  651.73   31.20
  -2   9   3  608.24   31.00
   2   9  -3  643.14   32.50
   2   9   3  620.14   30.00
  -2   9  -3  652.53   32.80
  -2   9  -3  635.04   31.30
   2   9   3  636.24   30.90
   2  10  -3    0.00    1.60
  -2  10   3    4.80    4.00
   2  10  -3    4.70    2.60
   2  10   3    1.70    3.00
   2  10   3   -0.50    2.10
  -2  10  -3    3.20    2.30
  -2  10  -3    3.20    2.00
   2   0   4  126.09    6.90
  -2   0   4  138.99    7.20
   2   0  -4  137.59    7.20
  -2   0  -4  128.09    7.00
  -2  -1  -4  238.28   10.60
  -2   1   4  242.88   10.60
   2   1   4  239.78   10.50
  -2  -1   4  248.58   11.70
  -2   1  -4  251.57   12.90
  -2   2   4   73.09    3.80
  -2   2   4   71.79    3.80
   2  -2   4   76.99    5.60
  -2  -2  -4   70.19    3.90
  -2  -2   4   61.99    5.20
  -2   2  -4   75.99    5.70
   2   2   4   74.59    3.50
   2  -3   4  221.78   11.90
  -2  -3   4  216.68   11.80
   2  -4   4   76.59    6.50
  -2  -4   4   71.09    6.50
   2   5  -4  166.18   11.80
   2  -5   4  172.68   11.20
   2   5  -4  156.28   11.20
   2   5  -4  154.88   12.60
  -2   5  -4  153.68   11.60
  -2   5  -4  175.18   11.90
  -2   5  -4  147.59   11.40
  -2  -5   4  182.38   11.30
   2  -6   4  160.28   11.80
  -2   6   4  188.08   14.10
   2   6  -4  195.48   13.50
   2   6  -4  191.18   14.70
  -2   6   4  198.58   13.70
   2   6  -4  190.28   13.70
  -2   6  -4  180.88   14.80
  -2   6  -4  226.88   14.60
   2   6   4  188.88   13.60
   2   6   4  189.88   13.80
  -2   6  -4  183.68   13.10
  -2   6  -4  216.48   14.60
  -2  -6   4  150.88   11.30
   2   7  -4  156.78   13.80
   2   7  -4  159.28   12.70
  -2   7   4  148.49   12.60
  -2   7   4  132.29   12.60
   2   7  -4  165.38   13.30
  -2   7  -4  167.08   12.80
   2   7   4  156.08   13.20
   2   7   4  153.68   12.60
  -2   7  -4  177.18   14.70
  -2   7  -4  146.79   12.40
   2   8  -4   57.59    8.90
   2   8  -4   70.39    9.20
   2   8  -4   60.69    9.00
   2   8   4   50.69   10.40
  -2   8  -4   64.89    8.50
  -2   8  -4   68.49   10.80
  -2   8  -4   64.09    8.80
  -2   9   4    7.50    2.80
   2   9  -4    3.50    1.90
   2   9  -4    7.40    2.70
   2   9   4    9.30    3.10
   2   9   4    6.60    2.40
  -2   9  -4    1.40    1.90
  -2   9  -4    5.00    2.40
   2  10  -4    0.70    1.90
  -2  10   4   -1.20    2.40
   2  10  -4    1.80    1.50
  -2  10  -4    1.60    1.80
  -2  10  -4    3.40    1.70
   2   0  -5    0.50    0.50
  -2   0   5    0.30    0.40
   2   0   5    0.30    0.40
  -2   0  -5    0.60    0.50
   2  -1   5  395.86   17.90
  -2  -1  -5  425.96   17.20
  -2   1   5  424.06   17.10
  -2  -1   5  411.86   18.10
  -2   1  -5  393.06   18.10
   2   1   5  394.56   16.80
   2  -2   5   77.79    6.10
  -2   2   5   75.39    4.50
  -2  -2  -5   77.99    4.70
  -2   2  -5   77.29    6.30
  -2  -2   5   82.69    6.40
   2  -3   5 3791.22  139.39
  -2  -3   5 3967.30  139.69
   2  -4   5  365.46   18.70
  -2  -4   5  355.36   18.50
  -2   5   5  118.99   10.90
   2   5  -5  111.89   10.40
   2   5  -5  126.69    9.80
   2  -5   5  104.09    8.80
   2   5  -5  110.69    9.70
  -2   5  -5  107.49    9.40
  -2   5  -5  109.79    9.60
  -2   5  -5  121.29    9.80
  -2  -5   5  121.49    9.60
  -2   6   5   10.90    3.50
   2   6  -5    7.70    2.20
   2   6  -5    9.30    3.10
   2   6  -5    7.20    2.40
  -2   6  -5    4.80    2.40
  -2   6  -5    1.30    2.00
   2   6   5    4.70    2.80
  -2   6  -5    7.90    2.30
   2   6   5    1.20    2.20
  -2   6  -5    6.00    3.20
   2   7  -5  203.78   16.30
  -2   7   5  190.88   14.50
   2   7  -5  208.18   14.70
  -2   7   5  192.18   14.40
   2   7  -5  191.78   14.90
  -2   7  -5  189.38   16.00
   2   7   5  191.28   14.00
  -2   7  -5  182.48   14.30
  -2   7  -5  189.08   14.80
   2   7   5  203.08   15.30
  -2   8   5   19.90    6.00
   2   8  -5   24.60    5.30
   2   8  -5   24.70    5.80
   2   8   5   32.00    5.90
  -2   8  -5   33.10    7.40
  -2   8  -5   38.00    8.60
  -2   8  -5   22.80    5.50
   2   9  -5  710.73   34.00
  -2   9   5  656.63   33.80
   2  -9   5  691.13   28.90
   2   9  -5  661.13   31.50
   2   9   5  610.84   29.80
  -2   9  -5  630.94   31.50
   2   9   5  630.34   29.30
  -2   9  -5  697.83   33.90
   2  10  -5    0.60    1.40
   2  10  -5    2.20    2.00
  -2  10  -5    1.90    1.40
  -2  10  -5    1.60    1.70
   2   0  -6  121.39    7.60
  -2   0   6  108.89    7.20
   2   0   6  105.49    7.10
  -2   1   6  465.55   19.20
  -2  -1  -6  458.55   19.40
   2   1  -6  409.96   20.10
   2  -1   6  423.56   19.90
   2   1   6  454.95   19.10
  -2   1  -6  437.96   20.40
  -2  -1   6  489.95   20.60
   2  -2   6   18.20    3.30
  -2   2   6   20.70    2.40
  -2  -2  -6   21.00    2.60
  -2   2   6   21.50    2.50
  -2  -2   6   22.60    3.50
   2   2   6   21.10    2.20
   2  -3   6  142.09   10.40
  -2  -3   6  137.29   10.10
   2  -4   6   12.50    3.30
  -2  -4   6   10.90    3.30
   2   5  -6  188.68   13.40
  -2   5   6  207.88   14.50
   2  -5   6  198.88   14.00
   2   5  -6  222.88   14.40
  -2   5  -6  225.98   14.10
  -2   5  -6  203.38   14.00
  -2  -5   6  199.88   14.00
  -2   5  -6  211.58   14.00
   2   6  -6   10.30    3.20
  -2   6   6   16.40    4.10
   2   6  -6   29.40    6.10
  -2   6   6   13.20    3.40
   2   6  -6   31.50    5.80
  -2   6  -6   21.60    6.50
  -2   6  -6   16.00    5.20
   2   6   6   14.90    3.40
  -2   6  -6   24.70    5.00
   2   6   6   32.40    6.70
  -2   7   6  378.56   22.10
   2   7  -6  390.66   22.60
   2   7  -6  413.86   23.30
  -2   7   6  384.06   22.90
   2   7  -6  393.96   24.60
  -2   7  -6  411.26   25.50
   2   7   6  359.46   21.40
   2   7   6  373.86   22.90
  -2   7  -6  386.86   22.90
  -2   7  -6  406.26   23.10
   2   8  -6    9.60    3.00
  -2   8   6   19.90    5.70
   2   8  -6   21.60    5.50
   2   8  -6   11.70    3.80
  -2   8  -6    8.30    2.60
  -2   8  -6   13.00    3.90
  -2   8  -6    9.20    3.00
   2   8   6   10.80    2.80
   2   9  -6   -2.00    1.30
   2   9  -6   -0.60    1.70
  -2   9   6    4.10    2.40
   2  -9   6    0.70    1.40
   2   9   6    3.80    3.40
  -2   9  -6    2.60    1.80
  -2   9  -6   -0.40    1.90
   2  10  -6    5.10    1.80
   2  10  -6   14.30    4.20
  -2  10  -6    5.30    2.30
  -2  10  -6    6.20    2.50
   2   0   7    0.40    0.50
  -2   0   7    0.10    0.50
  -2   0  -7    0.70    0.60
  -2  -1  -7  818.22   33.10
  -2   1   7  799.92   32.60
   2  -1   7  845.42   34.10
   2   1  -7  758.62   34.10
  -2  -1   7  890.01   34.50
  -2   1  -7  792.62   34.40
   2   1   7  825.82   32.70
  -2   2   7   85.49    5.80
  -2  -2  -7   90.59    6.30
   2  -2   7   87.99    7.60
  -2  -2   7   90.19    7.60
   2   2   7   88.39    5.80
   2  -3   7 2294.97   87.39
  -2  -3   7 2305.77   87.39
   2  -4   7  163.58   12.40
  -2  -4   7  167.08   12.50
   2   5  -7   83.49    8.20
  -2   5   7   60.69   10.90
   2   5  -7   90.99    9.10
   2   5   7   56.69    9.00
  -2   5  -7   82.69    8.50
   2   5   7   71.99    9.10
  -2   5  -7   95.79    8.80
  -2   5  -7   89.89    8.80
   2   6  -7   41.60    6.30
  -2   6   7   38.80    6.90
   2   6  -7   46.00    7.30
   2   6  -7   44.00    7.60
  -2   6  -7   48.70    6.90
   2   6   7   36.20    7.20
   2   6   7   21.50    6.50
  -2   6  -7   36.70    7.50
  -2   6  -7   43.70    7.60
   2   7  -7  447.56   25.00
   2   7  -7  432.56   26.60
  -2   7   7  449.16   24.90
   2   7  -7  472.85   25.90
  -2   7  -7  442.16   25.20
   2   7   7  423.46   24.60
  -2   7  -7  471.35   25.70
  -2   7  -7  494.55   28.40
   2   7   7  434.76   23.70
   2   8  -7   44.80    7.10
   2   8  -7   30.60    5.30
  -2   8   7   25.80    6.70
   2   8  -7   23.60    7.40
  -2   8  -7   32.10    7.20
  -2   8  -7   35.10    6.50
   2   8   7   30.90    6.30
  -2   8  -7   25.60    5.80
  -2  -8   7   27.40    5.70
   2   9  -7  698.83   33.80
  -2   9   7  648.84   29.60
   2  -9   7  697.13   29.50
   2   9  -7  670.63   32.10
  -2   9  -7  676.43   31.90
  -2   9  -7  687.53   34.00
  -2   0  -8  265.27   14.80
  -2   0   8  253.27   14.10
   2   0   8  274.87   14.50
  -2  -1  -8 1070.29   41.00
  -2   1   8  965.00   39.90
   2  -1   8  996.40   41.50
   2   1   8 1021.20   40.10
  -2   1  -8  958.30   41.90
  -2  -1   8 1032.50   41.60
  -2  -2   8    1.70    1.20
   2   2   8    2.00    0.80
  -2   3   8    2.10    0.80
   2  -3   8    9.50    3.10
  -2  -3   8    3.80    1.60
   2   4  -8  132.79   10.80
   2  -4   8  147.59   12.20
   2   4  -8  163.88   11.10
  -2   4  -8  146.99   10.80
  -2  -4   8  156.88   12.60
  -2   4  -8  139.29   10.90
  -2   4  -8  132.29   10.60
   2   5  -8  777.92   34.20
  -2   5   8  689.23   34.20
  -2   5   8  670.53   33.40
  -2   5   8  692.33   33.10
   2   5  -8  763.02   33.60
   2  -5   8  599.04   31.10
  -2   5  -8  721.43   33.50
  -2   5  -8  740.33   33.60
   2   5   8  704.43   43.30
   2   5   8  697.63   39.40
   2   6  -8   17.10    5.00
  -2   6   8   11.80    3.80
   2   6  -8    5.20    2.00
  -2   6  -8    6.70    2.40
  -2   6  -8   21.10    5.50
   2   6   8    7.80    4.40
   2   6   8    9.20    2.80
   2   7  -8  702.53   36.00
   2   7  -8  691.23   33.70
   2   7  -8  706.13   34.30
  -2   7   8  678.73   33.20
  -2   7  -8  687.53   33.90
   2   7   8  652.33   31.40
  -2   7  -8  655.73   35.90
  -2   7  -8  664.73   33.70
   2   7   8  629.94   32.20
   2   8  -8    4.00    2.80
   2   8  -8    0.60    1.40
   2   8  -8    1.20    1.40
  -2   8   8    5.00    2.80
   2   8   8   -2.40    3.00
  -2   8  -8    1.80    2.10
   2   8   8    0.00    2.40
  -2   8  -8    1.60    1.70
  -2  -8   8   -1.00    1.20
  -2   8  -8    1.30    1.70
   2   9  -8   -0.30    1.10
   2  -9   8    1.00    1.30
   2   9  -8   -1.30    1.40
  -2   9  -8   -0.40    1.50
  -2   9  -8   -1.10    1.30
   2   0   9    1.00    0.80
  -2   0  -9    0.80    1.10
   2  -1   9  839.92   37.40
  -2   1   9  824.42   35.80
  -2  -1  -9  967.90   38.10
  -2  -1   9  891.41   37.80
   2   1   9  813.32   35.80
   2  -2   9    1.10    1.00
  -2   2   9    1.60    0.90
   2   2   9    2.80    1.00
  -2  -2   9    3.10    1.20
   2  -3   9 1846.02   75.59
  -2   3   9 1843.42   68.49
  -2  -3   9 2002.90   76.39
   2  -4   9  142.99   18.70
   2   4  -9  168.68   12.00
   2   4  -9  155.38   12.00
  -2   4   9  152.48   12.60
  -2   4  -9  151.78   11.80
  -2   4  -9  156.68   11.70
   2   4   9  135.69   12.30
  -2   5   9  447.06   24.00
   2   5  -9  470.45   24.80
  -2   5   9  453.55   25.70
   2   5  -9  460.45   24.00
  -2   5   9  407.56   23.80
   2  -5   9  423.06   22.70
   2   5   9  455.15   25.50
  -2   5  -9  475.85   24.80
  -2   5  -9  497.05   24.80
   2   5   9  414.86   23.40
   2   5   9  428.76   23.90
   2   6  -9    2.10    2.50
   2   6  -9    0.20    1.50
  -2   6   9   -2.70    2.50
   2   6  -9    0.90    1.40
   2   6   9   -3.10    2.30
  -2   6  -9    0.70    2.20
  -2   6  -9   -0.80    1.20
   2   7  -9  243.58   17.50
   2   7  -9  222.18   17.20
   2   7  -9  229.28   16.20
  -2   7  -9  238.48   18.60
  -2   7  -9  246.28   16.90
  -2   7  -9  226.38   16.70
  -2  -7   9  265.87   18.10
   2   8  -9   28.20    6.20
   2  -8   9   16.20    4.60
   2   8  -9   26.30    5.50
   2   8  -9   28.40    6.30
  -2  -8   9   20.30    4.90
  -2   8  -9   33.20    5.80
  -2   8  -9   30.40    5.40
  -2   8  -9   34.60    6.70
   2   9  -9  374.16   20.40
   2   9  -9  389.16   21.20
  -2   9  -9  396.26   21.80
  -2   9  -9  395.06   20.50
   2   0  10    1.60    1.10
  -2   0  10    1.60    1.00
   2  -1  10 1850.41   76.29
  -2  -1 -10 2100.99   77.39
  -2   1  10 2028.10   75.39
  -2  -1  10 1862.21   76.29
   2   1  10 1951.10   75.09
   2  -2  10  266.57   17.00
  -2   2  10  252.67   14.20
  -2  -2  10  253.57   16.70
   2   2  10  235.48   13.90
   2   3 -10   -0.80    1.30
   2  -3  10    1.00    1.30
  -2   3  10   -0.40    1.70
   2   3 -10    2.50    2.20
  -2   3 -10    4.50    1.70
   2   3  10    3.80    1.50
  -2  -3  10    3.50    1.70
  -2   3 -10   -1.50    1.80
  -2  -3  10   -1.80    1.50
  -2   4  10   38.10    7.30
   2   4 -10   44.30    6.00
   2  -4  10   37.70    6.90
  -2   4  10   45.50    7.40
   2   4 -10   49.90    7.10
  -2  -4  10   40.20    6.30
   2   4  10   69.39   10.30
   2   4  10   30.10    8.60
  -2  -4  10   32.90    7.50
  -2   4 -10   53.39    6.20
  -2   4 -10   35.90    6.60
   2   4  10   33.20    7.10
  -2   5  10  610.14   31.80
   2   5 -10  726.73   34.10
   2  -5  10  592.34   29.70
  -2   5  10  626.44   31.70
   2   5 -10  638.74   32.70
  -2   5  10  678.33   33.80
   2   5  10  612.74   30.40
  -2   5 -10  730.23   33.20
  -2   5 -10  610.34   34.90
   2   5  10  621.54   33.40
   2   5  10  612.34   31.40
  -2   6  10  217.28   15.30
   2   6 -10  211.58   15.30
   2   6 -10  189.88   16.10
   2   6 -10  204.98   16.10
  -2   6 -10  204.68   15.80
  -2  -6  10  228.68   15.80
  -2   6 -10  213.78   15.20
   2  -7  10  225.98   16.00
  -2   7  10  243.78   15.90
   2   7 -10  240.78   17.90
   2   7 -10  267.67   18.00
   2   7 -10  242.68   16.60
  -2   7 -10  252.57   17.00
  -2   7 -10  260.67   17.70
  -2   7 -10  254.07   18.90
  -2  -7  10  247.88   16.30
   2  -8  10   16.20    4.40
   2   8 -10   15.80    4.40
   2   8 -10   23.20    4.90
  -2   8 -10   21.10    4.50
  -2   8 -10   12.10    3.60
  -2  -8  10   15.40    4.40
   2   9 -10    1.60    1.60
   2  -9  10    1.90    1.40
   2   9 -10   -0.20    1.10
  -2   9 -10    0.90    1.50
  -2   9 -10    0.00    1.10
  -2   0  11    0.40    1.10
  -2   1  11   94.39    8.90
   2  -1  11   97.39    9.50
   2  -1  11   81.39   12.20
   2  -1  11  111.09   11.90
  -2   1  11   92.59    8.50
  -2   1  11  102.79    9.00
  -2  -1  11   98.39    9.20
  -2  -1  11  100.69    9.90
   2   1  11  112.09    9.40
   2   1  11  102.39    9.70
   2   1  11  106.49    9.40
  -2   2  11   35.80    6.10
  -2   2  11   32.10    5.10
   2  -2  11   23.40    5.30
  -2   2  11   27.30    4.70
   2   2 -11   35.20    5.80
   2  -2  11   26.20    5.00
   2  -2  11   25.60    5.40
  -2  -2  11   25.90    5.30
  -2  -2  11   30.60    6.10
  -2  -2  11   24.80    7.70
   2   2  11   21.50    4.30
   2   2  11   28.00    5.70
   2  -3  11  886.01   37.00
   2   3 -11  842.72   37.10
  -2   3  11  790.62   37.60
  -2   3  11  688.43   36.80
   2  -3  11  797.82   35.70
  -2   3  11  767.22   33.80
  -2  -3  11  761.32   39.20
   2   3  11  724.53   36.80
   2   3  11  734.23   32.60
  -2   3 -11  794.42   36.40
  -2  -3  11  850.71   36.50
  -2  -3  11  774.52   35.20
  -2   3 -11  782.42   34.90
   2  -4  11   -0.30    1.40
  -2   4  11    2.70    2.10
   2  -4  11    0.50    1.70
  -2   4  11   19.50    5.40
   2   4 -11    1.40    1.40
  -2   4  11   -2.30    2.70
   2   4 -11    5.40    2.90
   2   4  11    5.20    2.80
  -2  -4  11   -1.10    1.80
  -2   4 -11    3.40    1.60
  -2  -4  11    5.40    2.00
   2   4  11    0.10    1.90
  -2  -4  11    3.80    2.60
   2   4  11    6.80    3.20
  -2   4 -11    4.20    2.50
   2  -5  11   95.79   14.00
   2   5 -11  101.89   10.80
   2   5 -11  114.59   10.40
  -2   5  11   88.59   10.10
  -2   5  11  105.19   11.30
  -2   5 -11  112.59   10.00
  -2  -5  11  119.89   10.90
   2   5  11   86.89   11.30
  -2   5 -11  109.69   11.00
  -2   6  11   30.40    6.80
   2   6 -11   44.50    6.30
   2   6 -11   34.00    6.80
   2   6 -11   22.40    6.10
   2  -6  11   26.70    6.20
  -2   6 -11   27.90    6.60
  -2   6 -11   27.30    7.10
  -2  -6  11   29.30    6.10
  -2   6 -11   26.70    5.80
   2   7 -11  184.48   14.80
   2   7 -11  190.38   15.00
   2   7 -11  199.58   13.90
   2  -7  11  199.68   14.40
  -2   7 -11  192.98   14.20
  -2   7 -11  200.98   15.80
  -2  -7  11  186.08   13.50
  -2   7 -11  178.88   14.50
   2   8 -11   20.20    4.70
   2   8 -11   24.40    4.80
   2   8 -11   23.60    5.30
   2  -8  11   34.20    4.20
  -2   8 -11   22.30    5.00
  -2   8 -11   25.60    4.60
  -2  -8  11   27.00    4.80
  -2   8 -11   30.00    5.20
   2   9 -11  212.88   12.70
  -2   9 -11  210.18   12.10
  -2   9 -11  210.88   12.80
   2   0  12    1.20    1.50
   2   0  12    4.00    1.80
   2   0  12    3.20    1.60
   2   0  12    2.30    1.50
  -2   0  12    0.30    1.20
  -2   0  12    3.10    1.70
  -2   0  12    2.50    1.40
  -2   1  12  848.52   39.80
   2  -1  12  739.43   38.20
  -2   1  12  799.22   37.80
  -2   1  12  870.91   36.90
   2  -1  12  838.32   37.40
  -2   1  12  813.62   37.60
   2  -1  12  809.52   37.70
   2  -1  12  808.02   39.50
  -2  -1  12  778.72   39.20
   2   1  12  814.12   37.80
   2   1  12  805.32   38.00
   2   1  12  818.22   37.60
   2   1  12  908.31   37.00
  -2  -1  12  819.32   36.90
   2  -2  12   35.10    6.00
   2  -2  12   42.60    6.40
   2  -2  12   53.19    7.50
  -2   2  12   35.20    5.30
  -2   2  12   38.70    6.80
  -2   2  12   34.70    6.60
   2   2 -12   49.00    5.60
   2  -2  12   33.60    6.30
   2   2  12   25.60    7.40
  -2  -2  12   34.30    5.50
   2   2  12   37.70    6.00
   2   2  12   35.00    5.00
  -2  -2  12   39.00    6.40
  -2   2 -12   38.40    5.70
  -2  -2  12   35.60    7.80
  -2  -2  12   41.80    6.60
  -2   3  12    5.90    2.40
   2  -3  12    7.70    2.50
   2  -3  12    3.40    1.90
  -2   3  12    4.50    2.60
  -2   3  12    2.80    3.50
   2   3 -12    5.10    2.00
   2   3 -12   12.00    3.80
  -2   3  12    5.40    1.90
   2  -3  12    5.30    2.10
  -2   3 -12    7.40    3.10
  -2  -3  12    4.00    2.20
   2   3  12   11.70    3.60
  -2  -3  12    3.00    2.00
  -2  -3  12    5.00    2.20
   2   3  12    1.90    5.30
  -2   3 -12    4.90    2.10
   2   3  12    2.60    3.40
   2   3  12    4.10    2.20
  -2   4  12   -3.90    2.90
   2   4 -12    1.20    2.50
  -2   4  12    0.30    2.60
  -2   4  12   19.80    6.00
   2  -4  12    1.70    1.40
   2  -4  12    3.10    1.90
   2  -4  12    6.80    2.80
  -2   4 -12    1.50    3.00
  -2  -4  12    3.40    1.80
  -2  -4  12    3.30    1.70
   2   4  12   -8.00    4.30
  -2  -4  12    3.70    2.20
   2   5 -12  802.72   39.60
  -2   5  12  792.72   40.90
   2  -5  12  829.82   37.20
  -2   5  12  859.01   38.70
   2   5 -12  875.11   38.30
   2  -5  12  835.22   39.20
   2  -5  12  780.52   39.70
   2   5  12  822.52   41.60
  -2   5 -12  828.32   38.10
  -2  -5  12  823.72   38.70
  -2   5 -12  845.92   39.90
  -2  -5  12  829.72   40.60
   2   6 -12    7.10    2.50
   2   6 -12    6.00    3.20
  -2   6  12   12.40    4.10
   2  -6  12    8.50    3.10
   2   6 -12   14.60    5.20
  -2   6 -12    4.90    2.10
  -2  -6  12   11.20    4.20
  -2   6 -12    5.80    2.90
  -2   6 -12   14.20    5.20
   2   7 -12  502.55   25.30
   2   7 -12  456.75   26.20
   2  -7  12  514.15   25.80
   2   7 -12  507.85   26.70
  -2  -7  12  493.75   25.20
  -2   7 -12  509.65   25.90
  -2   7 -12  500.55   26.70
  -2   7 -12  489.45   27.50
   2  -8  12   13.10    3.20
   2   8 -12   17.90    4.00
  -2   8 -12   15.00    3.70
  -2  -8  12   14.70    3.70
  -2   8 -12   17.50    3.70
   2   0  13    2.30    1.50
   2   0  13   -0.10    1.70
  -2   0  13   -0.40    1.00
   2   0  13   -0.70    1.00
   2   0  13   -1.40    0.80
  -2   0  13    1.00    1.20
  -2   0  13    1.00    1.40
  -2   0  13    0.40    1.50
  -2   1  13   83.89    9.20
  -2   1  13   88.29    8.50
   2  -1  13   94.89    9.60
  -2   1  13   91.39    9.30
   2  -1  13  101.59    9.60
   2  -1  13   83.09    8.90
   2  -1  13   85.39   10.90
  -2  -1  13   79.79    8.60
   2   1  13   79.99    9.10
  -2  -1  13   72.19   10.20
   2   1  13   95.79    8.80
  -2  -1  13   76.59    8.70
   2   1  13   89.99    9.50
  -2  -1  13  100.89    9.90
  -2   2  13  202.78   13.30
  -2   2  13  215.28   15.80
   2  -2  13  204.68   15.20
   2  -2  13  204.88   14.70
  -2   2  13  186.38   14.80
   2  -2  13  220.48   15.00
   2   2 -13  174.88   12.50
   2   2  13  215.08   15.10
   2   2  13  203.58   13.40
  -2  -2  13  213.58   14.80
   2   2  13  198.78   15.30
  -2  -2  13  203.78   15.40
  -2  -2  13  213.98   14.80
  -2   2 -13  188.18   12.80
   2   3 -13  522.15   25.30
   2  -3  13  548.65   28.80
   2  -3  13  463.45   30.80
  -2   3  13  502.65   27.00
   2  -3  13  525.45   26.90
  -2   3  13  472.85   23.80
  -2   3  13  502.05   28.10
  -2  -3  13  579.24   29.50
  -2   3 -13  519.05   27.10
  -2  -3  13  511.85   26.50
   2   3  13  599.34   40.60
  -2   3 -13  487.65   25.10
  -2  -3  13  486.15   31.20
   2   3  13  519.95   27.90
   2   3  13  498.75   27.10
   2   3  13  481.55   23.80
  -2   4  13   76.89    9.50
   2  -4  13   69.99    8.30
  -2   4  13   84.49   10.30
  -2   4  13   72.89   10.20
   2   4 -13   76.99    7.80
   2  -4  13   83.99    9.80
   2   4 -13   81.69    9.50
   2  -4  13   61.39    7.90
  -2  -4  13   70.69    9.30
  -2   4 -13   76.29    8.90
  -2  -4  13   80.99    8.70
  -2   4 -13   84.19    8.70
   2   4  13   68.19   10.00
  -2  -4  13   61.99    8.00
  -2   5  13  182.08   13.60
   2  -5  13  163.28   12.50
   2   5 -13  147.89   13.40
   2  -5  13  180.38   14.10
  -2   5  13  190.18   15.40
   2   5 -13  166.48   12.70
   2  -5  13  160.18   14.30
  -2  -5  13  158.88   13.00
   2   5  13  173.78   15.60
  -2  -5  13  144.39   13.90
  -2   5 -13  151.68   13.30
  -2   5 -13  159.68   12.40
   2   6 -13    1.70    2.10
   2   6 -13    1.10    1.50
   2  -6  13   -0.30    1.20
   2   6 -13   -1.50    0.90
  -2  -6  13   -2.10    1.30
  -2   6 -13   -1.40    1.00
  -2   6 -13   -0.10    1.50
   2  -7  13   46.80    6.10
   2   7 -13   45.30    6.60
   2   7 -13   46.30    6.50
   2   7 -13   45.10    5.80
  -2  -7  13   46.90    6.30
  -2   7 -13   47.80    6.40
  -2   7 -13   52.19    6.40
  -2   7 -13   57.79    7.30
   2   8 -13   23.70    4.10
   2  -8  13   24.10    4.00
  -2   8 -13   22.00    4.60
  -2  -8  13   22.40    3.70
  -2   8 -13   23.00    3.70
  -2   0  14    2.20    1.80
   2   0  14    8.70    2.70
  -2   0  14    3.30    1.40
  -2   0  14    2.70    1.50
   2   0  14    2.70    1.90
   2   0  14    1.50    1.60
   2  -1  14 1310.67   56.39
  -2   1  14 1462.85   55.99
  -2   1  14 1310.77   56.69
   2  -1  14 1300.97   56.19
  -2   1  14 1300.47   55.89
   2  -1  14 1244.38   54.99
   2   1  14 1386.36   55.39
   2   1  14 1339.17   56.99
  -2  -1  14 1295.47   56.49
  -2  -1  14 1289.97   55.49
   2   1  14 1326.57   56.09
  -2  -1  14 1193.38   54.99
   2   2 -14   -2.30    2.00
   2  -2  14    0.70    1.40
   2  -2  14    1.20    1.80
  -2   2  14    2.80    1.70
   2  -2  14   -0.70    2.00
  -2   2  14    0.50    1.70
  -2   2  14    1.60    1.70
  -2  -2  14    2.10    1.90
   2   2  14    1.60    1.70
  -2  -2  14    3.00    2.30
   2   2  14    1.00    1.90
  -2   2 -14    2.90    1.80
   2   2  14    0.20    1.60
  -2   3  14   25.50    6.80
   2  -3  14   25.00    5.70
   2  -3  14   25.70    5.50
   2  -3  14   26.00    5.20
  -2   3  14   17.30    4.50
  -2   3  14   22.70    6.10
  -2   3  14   29.20    6.50
   2   3 -14   26.40    4.70
  -2  -3  14   22.90    5.10
   2   3  14   21.40    4.70
  -2   3 -14   24.60    4.80
   2   3  14   14.50    4.00
  -2  -3  14   38.10    6.40
   2   3  14   23.90    5.60
  -2   4  14    1.00    3.00
   2  -4  14    1.70    1.60
  -2   4  14   -1.70    2.60
  -2   4  14    2.30    1.70
   2   4 -14    2.40    1.60
   2  -4  14   -0.60    1.40
   2  -4  14    4.20    2.20
  -2   4 -14    1.40    1.50
  -2  -4  14    2.40    2.00
   2   4  14    3.90    2.00
  -2  -4  14    5.00    2.20
  -2  -4  14    2.60    1.80
   2  -5  14  620.94   33.00
   2   5 -14  704.23   32.20
   2   5 -14  685.43   39.00
   2  -5  14  657.13   30.80
  -2   5  14  651.83   35.50
  -2   5 -14  677.23   33.80
   2   5  14  677.93   34.80
  -2  -5  14  583.04   32.30
   2  -6  14   19.30    5.10
   2   6 -14   16.70    4.40
   2   6 -14   16.30    4.80
  -2   6 -14   20.90    5.20
  -2  -6  14   19.20    4.70
  -2   6 -14   19.20    4.30
   2  -7  14  629.44   34.50
   2   7 -14  658.33   29.90
   2   7 -14  592.34   28.40
  -2   7 -14  561.44   35.20
  -2  -7  14  597.94   27.70
   2  -8  14    1.10    1.00
  -2  -8  14    0.00    1.00
  -2   8 -14   -0.60    0.90
  -2   0  15   -1.10    0.90
  -2   0  15    0.20    1.10
   2   0  15    5.00    2.00
  -2   0  15   -1.30    0.70
   2   0  15   -1.50    0.70
   2   0  15   -0.80    1.30
  -2   1  15   35.70    6.80
  -2   1  15   40.60    7.10
   2  -1  15   30.30    6.30
  -2   1  15   34.10    5.70
   2  -1  15   34.70    6.30
   2  -1  15   42.80    6.40
  -2  -1  15   50.09    7.20
   2   1  15   30.40    6.60
  -2  -1  15   33.50    6.50
   2   1  15   24.90    6.10
  -2  -1  15   42.40    6.80
   2   1  15   36.90    5.80
   2  -2  15  108.99   10.50
  -2   2  15  106.89   11.00
  -2   2  15  101.49   11.20
   2  -2  15  123.79   11.80
   2  -2  15   96.79   10.50
  -2   2  15  110.39    9.60
  -2  -2  15  111.89   10.60
  -2  -2  15  113.09   10.90
   2   2  15  100.29   10.60
  -2  -2  15  108.99   11.20
   2   2  15  106.79   11.50
   2   2  15  105.99    9.60
  -2   2 -15   99.19    8.70
  -2   3  15  240.28   14.10
   2   3 -15  213.38   14.00
  -2   3  15  230.48   16.90
   2  -3  15  240.38   16.80
   2  -3  15  248.68   17.90
   2  -3  15  236.18   16.40
  -2   3  15  230.58   16.20
  -2   3  15  239.18   17.90
  -2   3 -15  237.98   14.60
   2   3  15  222.78   16.20
   2   3  15  233.18   13.60
  -2  -3  15  221.38   15.60
  -2  -3  15  231.98   17.40
   2   3  15  264.67   18.70
  -2  -3  15  236.88   16.80
   2  -4  15  101.09   10.40
   2   4 -15   97.79    8.90
   2  -4  15   99.39   10.80
  -2   4  15   99.69   11.20
   2  -4  15   99.69   10.00
  -2  -4  15   88.89   10.70
  -2  -4  15   93.49    9.80
  -2   4 -15   99.99    9.00
  -2  -4  15   95.09   10.40
   2   4  15   95.79   11.50
   2   5 -15   32.40    5.80
   2  -5  15   43.90    6.60
   2  -5  15   41.30    5.90
   2  -5  15   34.80    5.80
   2   5 -15   30.40    5.00
  -2   5  15   33.00    6.80
   2   5  15   33.50    6.40
  -2   5 -15   41.80    5.80
  -2  -5  15   21.60    6.00
  -2  -5  15   28.80    5.80
   2   6 -15    1.10    1.30
   2   6 -15    1.50    1.30
   2  -6  15    2.50    1.50
  -2  -6  15    2.20    1.40
  -2   6 -15    2.20    1.30
  -2   6 -15    1.00    1.00
   2  -7  15   43.90    4.70
   2   7 -15   30.70    4.70
  -2  -7  15   35.90    4.30
  -2   7 -15   31.40    4.30
  -2   7 -15   36.50    5.10
   2   0  16   86.89    9.80
   2   0  16   80.49    9.20
  -2   0  16   94.19   10.20
  -2   0  16   87.79    9.70
  -2   0  16   78.19    9.80
   2   0  16   85.09   10.00
   2  -1  16  434.26   25.90
  -2   1  16  462.95   25.20
  -2   1  16  473.05   25.90
   2  -1  16  474.55   25.90
   2  -1  16  448.26   26.00
  -2   1  16  459.85   26.60
  -2  -1  16  462.55   26.40
   2   1  16  456.45   25.00
  -2  -1  16  494.15   26.30
   2   1  16  473.45   27.10
  -2  -1  16  473.45   26.20
   2   1  16  487.45   25.70
  -2   2  16   36.90    5.50
  -2   2  16   29.70    6.60
  -2   2  16   36.60    5.30
   2  -2  16   33.30    6.00
   2  -2  16   24.30    5.40
   2  -2  16   22.10    5.80
   2   2  16   24.40    6.10
  -2  -2  16   33.70    6.20
   2   2  16   31.50    5.40
   2   2  16   22.20    6.00
  -2  -2  16   27.40    5.70
  -2  -2  16   20.40    5.60
   2  -3  16   43.50    7.20
   2  -3  16   38.20    6.40
  -2   3  16   33.40    7.00
  -2   3  16   34.90    7.40
  -2   3  16   41.60    5.40
   2  -3  16   31.60    6.20
  -2  -3  16   40.00    6.80
  -2   3 -16   40.20    6.50
   2   3  16   32.90    6.90
  -2  -3  16   31.50    6.20
   2   3  16   31.90    5.90
  -2  -3  16   38.80    7.20
   2   4 -16    7.70    2.20
   2   4 -16   20.70    4.40
   2  -4  16    7.80    2.90
   2  -4  16   17.30    4.70
   2  -4  16   16.70    5.00
  -2   4  16    6.50    3.30
  -2   4 -16    6.60    2.10
   2   4  16   18.70    5.30
  -2  -4  16   19.40    5.30
  -2  -4  16    6.90    2.20
  -2  -4  16   16.70    4.50
  -2   5  16 1152.08   50.09
   2  -5  16 1179.48   49.99
   2   5 -16 1149.29   47.50
   2   5 -16 1130.09   45.90
   2  -5  16 1146.59   48.80
  -2   5 -16 1016.10   45.80
  -2  -5  16 1229.18   50.39
  -2   5 -16 1060.79   48.00
   2   5  16 1160.08   50.09
  -2  -5  16 1157.98   48.60
   2   6 -16   36.70    5.10
   2   6 -16   32.90    4.40
   2  -6  16   32.60    5.90
  -2  -6  16   40.00    6.50
  -2   6 -16   28.80    4.10
  -2   6 -16   36.20    4.90
   2   7 -16  448.26   19.90
   2  -7  16  446.86   20.40
  -2  -7  16  444.96   20.10
  -2   7 -16  449.26   22.00
  -2   0  17   -0.50    1.00
  -2   0  17   -1.10    1.10
   2   0  17   -1.60    1.00
   2   0  17   -2.50    1.10
   2   0  17   -0.90    1.40
  -2   0  17   -0.60    1.10
   2  -1  17   54.99    7.70
   2  -1  17   53.79    7.70
   2  -1  17   56.79    8.10
  -2   1  17   50.69    7.80
  -2   1  17   56.49    7.70
  -2   1  17   57.69    7.30
   2   1  17   54.99    7.70
  -2  -1  17   51.59    7.60
  -2  -1  17   42.30    7.10
  -2  -1  17   54.69    7.40
   2   1  17   52.29    7.10
   2   1  17   54.19    8.10
  -2   2  17    1.40    2.50
  -2   2  17   -0.80    3.00
  -2   2  17    4.50    1.90
  -2   2  17    4.70    2.50
   2   2  17   -1.10    1.60
  -2  -2  17    1.70    1.40
  -2  -2  17    3.50    2.30
   2   2  17    2.40    2.20
   2   2  17    3.10    2.40
  -2   3  17  141.89   11.50
   2  -3  17  148.99   12.20
   2  -3  17  152.98   13.10
   2  -3  17  149.19   12.30
  -2   3  17  146.29    9.20
  -2   3  17  148.59   13.20
  -2  -3  17  124.09   11.30
  -2   3 -17  139.99    9.90
  -2  -3  17  140.09   12.20
   2   3  17  158.78   13.40
  -2  -3  17  145.89   13.00
   2   3  17  156.68    9.30
   2   4 -17    0.70    1.70
   2  -4  17    2.80    1.70
  -2   4  17    3.60    3.00
   2  -4  17    4.50    1.90
  -2   4  17    5.30    2.20
   2   4 -17    1.50    1.30
   2  -4  17    6.30    2.50
  -2  -4  17    2.30    1.80
  -2   4 -17   13.10    3.40
  -2  -4  17    4.40    1.80
   2   4  17    2.70    1.50
  -2  -4  17   11.60    3.50
   2   5 -17   -2.40    1.10
   2  -5  17    0.50    0.90
   2  -5  17   -2.60    1.30
  -2  -5  17   -1.60    1.40
  -2  -5  17    0.30    0.80
  -2   5 -17    0.00    1.10
  -2   5 -17   -0.90    0.90
   2  -6  17    5.10    1.60
  -2  -6  17   10.20    2.80
  -2   6 -17    4.30    1.40
  -2   6 -17    3.70    1.30
   2   0  18  184.18   14.60
   2   0  18  160.18   13.10
  -2   0  18  168.08   13.70
   2   0  18  184.58   13.50
  -2   0  18  179.98   13.60
  -2   0  18  178.28   13.70
   2  -1  18  929.71   43.80
   2  -1  18  944.61   43.80
  -2   1  18  989.10   43.30
  -2   1  18  949.60   42.20
  -2   1  18  894.21   44.00
   2  -1  18 1025.60   43.60
  -2  -1  18 1018.60   44.70
   2   1  18  948.51   44.50
  -2  -1  18  988.70   43.60
   2   1  18  990.40   42.60
  -2  -1  18  895.51   43.30
   2   1  18  986.90   42.70
  -2   2  18   -1.80    2.80
  -2   2  18    3.60    1.50
   2  -2  18    5.00    2.10
   2  -2  18    3.20    1.50
  -2   2  18    2.40    1.70
  -2   2  18    4.30    2.00
   2  -2  18    1.70    1.30
   2   2  18    5.70    1.70
  -2  -2  18    3.50    1.70
  -2  -2  18    3.10    1.60
   2   2  18    3.70    1.70
  -2  -2  18    6.00    2.30
   2   2  18    1.40    1.60
   2  -3  18   19.50    4.50
   2  -3  18   21.20    4.20
   2  -3  18   17.80    4.60
  -2   3  18   18.20    5.20
  -2   3  18   17.00    4.80
  -2  -3  18   21.10    4.60
   2   3  18   24.40    5.30
  -2  -3  18   23.00    4.50
  -2  -3  18   15.70    4.30
   2  -4  18   43.60    6.60
   2  -4  18   26.00    4.50
  -2   4  18   27.10    5.60
   2   4 -18   27.40    5.00
   2  -4  18   33.40    5.00
  -2  -4  18   36.60    5.50
  -2  -4  18   40.20    7.60
  -2  -4  18   36.10    5.50
   2   4  18   37.00    6.00
  -2   4 -18   31.10    5.10
   2   5 -18  929.41   37.60
   2  -5  18  962.60   40.30
   2  -5  18 1009.40   41.30
  -2  -5  18  951.80   40.80
  -2  -5  18  951.40   40.10
  -2   5 -18  966.70   38.80
   2  -6  18    0.40    0.90
  -2   6 -18   -2.10    1.20
  -2  -6  18    1.30    0.90
   2   0  19   -0.50    1.10
  -2   0  19    0.30    1.10
  -2   0  19    1.60    1.40
  -2   0  19    0.70    1.10
   2   0  19    0.00    0.90
   2   0  19    1.60    0.90
  -2   1  19    1.90    1.10
   2  -1  19    0.80    0.80
  -2   1  19   -1.10    0.90
   2  -1  19    1.00    1.20
  -2   1  19   -1.40    3.10
   2  -1  19    0.30    1.10
  -2   1  19    0.60    1.10
  -2  -1  19   -0.80    0.90
  -2  -1  19    0.20    1.10
   2   1  19   -1.20    1.10
   2   1  19   -1.20    0.90
   2   1  19   -0.40    1.10
  -2  -1  19   -0.50    1.20
  -2   2  19  169.18   10.40
  -2   2  19  163.88   12.10
  -2   2  19  156.28   13.00
   2  -2  19  193.68   13.70
   2  -2  19  170.78   12.20
   2  -2  19  159.08   11.90
   2   2  19  167.88   10.30
   2   2  19  162.38   13.00
  -2  -2  19  165.98   12.20
  -2  -2  19  158.38   12.10
  -2  -2  19  162.78   12.70
   2  -3  19   10.70    2.90
  -2   3  19    2.70    1.30
   2  -3  19    3.40    1.70
  -2   3  19   -1.70    1.80
   2  -3  19    3.20    1.30
  -2  -3  19    3.40    1.30
   2   3  19    4.10    1.50
  -2  -3  19    2.90    1.40
  -2   3 -19    0.40    1.40
   2  -4  19   14.60    4.10
   2  -4  19   21.90    3.90
  -2   4  19   17.60    3.50
   2  -4  19   12.60    3.60
  -2  -4  19   22.20    3.40
  -2  -4  19   20.10    3.90
   2  -5  19   -0.20    0.70
   2  -5  19   -0.60    1.40
  -2  -5  19    1.00    0.90
   2   0  20    4.60    1.50
   2   0  20    1.10    1.50
   2   0  20    5.30    1.60
  -2   0  20    2.30    1.10
  -2   0  20    2.80    1.30
  -2   0  20    1.30    1.30
   2  -1  20 1154.18   51.39
  -2   1  20 1080.39   44.90
  -2   1  20 1132.09   45.70
   2  -1  20 1177.18   47.40
   2  -1  20 1086.19   47.00
  -2   1  20 1114.89   47.60
  -2  -1  20 1156.78   47.20
   2   1  20 1100.89   44.60
   2   1  20 1100.39   45.30
  -2  -1  20 1139.89   46.90
   2   1  20 1138.29   47.90
  -2  -1  20 1045.60   46.60
   2  -2  20   30.10    4.20
  -2   2  20   24.50    4.40
   2  -2  20   23.70    6.10
  -2   2  20   23.40    3.40
  -2   2  20   23.40    5.40
   2  -2  20   28.50    4.20
   2   2  20   24.00    3.40
   2   2  20   20.50    6.40
  -2  -2  20   19.20    4.90
  -2  -2  20   30.70    4.50
  -2  -2  20   26.50    7.20
   2  -3  20   24.20    3.90
   2  -3  20   27.20    4.30
  -2   3  20   21.20    4.60
   2  -3  20   26.70    4.20
  -2  -3  20   25.40    4.20
   2   3  20   24.50    4.60
  -2  -3  20   22.60    4.40
  -2  -3  20   23.90    4.20
   2  -4  20    0.00    1.20
   2  -4  20   -0.40    0.80
  -2  -4  20    1.60    1.00
  -2  -4  20    0.70    1.30
   2   0  21   -0.60    0.60
   2   0  21    3.90    1.30
  -2   0  21    0.90    1.10
   2   0  21    0.60    0.60
  -2   0  21    1.90    0.70
  -2   0  21    0.00    0.60
   2  -1  21   -0.50    1.00
  -2   1  21    0.80    1.20
   2  -1  21   -0.90    0.70
   2  -1  21    0.70    0.80
  -2   1  21   -0.10    0.90
  -2   1  21    1.10    0.80
   2   1  21   -0.70    0.70
   2   1  21    0.20    0.90
  -2  -1  21    0.30    0.80
  -2  -1  21    0.10    0.70
  -2  -1  21    0.40    0.90
   2  -2  21  116.49    8.30
   2  -2  21  118.19    8.50
   2  -2  21  121.19    8.80
  -2   2  21  121.49    9.20
  -2  -2  21  120.09    8.30
  -2  -2  21  126.19    8.60
   2   2  21  110.49    8.90
  -2  -2  21  122.89    8.90
   2  -3  21    2.30    1.00
   2  -3  21   -1.00    0.90
  -2   3  21    0.90    1.00
   2  -3  21    1.00    0.90
  -2  -3  21    1.00    1.00
  -2  -3  21    1.40    0.90
   2   3  21    2.20    1.10
   2   0  22   16.70    3.20
  -2   0  22   16.40    3.10
  -2   0  22   16.50    3.00
   2  -1  22  473.55   21.40
  -2   1  22  541.05   23.20
   2  -1  22  529.65   22.40
   2  -1  22  521.75   24.50
  -2  -1  22  510.75   22.10
  -2  -1  22  522.05   22.30
   2   1  22  536.85   23.30
  -2  -1  22  518.95   21.90
  -3   0   0    0.40    0.20
   3   0   0    0.70    0.20
   3  -1   0  284.67   11.00
  -3   1   0  290.57   11.00
  -3  -1   0  283.67   10.90
  -3  -2   0    0.90    0.40
   3  -2   0    0.70    0.30
   3  -3   0  278.37   11.90
  -3  -3   0  280.17   11.80
  -3   3   0  312.57   11.60
  -3  -4   0    0.30    0.30
  -3  -4   0    0.70    0.30
   3  -4   0    0.50    0.40
   3   6   0    2.30    2.40
   3   6   0    1.00    1.50
  -3   6   0    1.10    1.90
  -3   6   0    0.60    1.80
   3   6   0    1.00    1.70
  -3   6   0    4.20    2.60
  -3   6   0    2.50    1.70
  -3   7   0   83.49    9.90
   3   7   0  111.69   10.60
   3   7   0  111.29   11.20
  -3   7   0   86.59    9.50
  -3   7   0   77.59   10.20
  -3   8   0   -3.70    1.60
   3   8   0   -1.30    1.40
   3   8   0   -2.70    2.10
  -3   8   0   -2.30    1.90
   3   9   0   23.80    5.30
   3   9   0   30.90    6.50
  -3   9   0   33.80    5.90
  -3  10   0   -0.10    1.90
  -3  10   0    0.80    2.20
   3  10   0   -3.50    2.40
   3   0   1    0.50    0.20
  -3   0  -1    0.70    0.30
  -3  -1  -1   63.69    3.10
   3  -1   1   69.99    3.70
  -3   1   1   66.39    3.30
   3  -1  -1   68.59    3.30
  -3   1  -1   67.99    3.70
   3  -2   1 2723.23   95.79
  -3   2   1 2703.53   94.49
  -3  -2  -1 2836.22   94.39
  -3   2  -1 2725.73   95.79
  -3  -2   1 2666.83   95.59
   3  -2  -1 2677.23   94.79
   3  -3   1    9.10    1.70
  -3   3  -1    9.30    1.60
  -3  -3   1    9.80    1.70
   3  -3  -1    7.50    1.10
   3  -4   1 2127.29   74.69
  -3  -4   1 2015.10   74.19
   3  -5   1    0.20    0.50
  -3  -5   1    0.20    0.50
  -3  -5   1    0.00    0.40
  -3   6   1    6.30    2.60
  -3   6   1   25.10    5.50
   3   6  -1   10.90    2.80
   3   6  -1   18.20    4.90
   3   6  -1   17.50    4.90
  -3   6   1   20.10    4.90
  -3   6   1   19.40    6.00
  -3   6  -1    5.80    2.40
   3   6   1   25.10    5.70
  -3   6  -1    9.20    2.70
  -3   6  -1    6.40    2.80
  -3   6  -1   11.00    3.30
   3   6   1    9.50    2.60
   3   7  -1   -0.30    1.50
  -3   7   1   -2.60    1.80
  -3   7   1    5.50    2.60
   3   7  -1   -0.50    2.30
   3   7  -1   -0.90    1.50
   3   7   1    1.70    1.60
   3   7   1   -4.20    1.90
  -3   7  -1    2.00    2.60
  -3   7  -1    2.50    1.70
  -3   7  -1    3.40    3.00
   3   8  -1  430.76   23.80
  -3   8   1  443.26   24.40
  -3   8   1  395.16   23.60
   3   8  -1  442.16   25.30
   3   8   1  438.46   25.10
  -3   8  -1  427.16   24.40
  -3   8  -1  422.86   24.80
   3   8   1  396.96   22.80
  -3   9   1    0.00    1.80
   3   9  -1    1.30    2.20
   3   9  -1    3.80    1.50
  -3   9   1   14.80    4.70
   3   9   1   -0.20    1.60
  -3   9  -1    0.00    1.50
   3   9   1    1.60    2.20
  -3   9  -1    5.00    2.00
   3  10  -1  298.47   16.40
   3  10  -1  328.27   18.00
  -3  10   1  308.27   17.00
  -3  10   1  267.17   15.30
  -3  10  -1  316.47   17.30
   3  10   1  313.87   17.10
  -3  10  -1  294.97   17.60
   3   0   2  611.74   23.70
  -3   0  -2  673.13   23.90
   3  -1   2 1086.39   39.80
  -3  -1  -2 1102.89   38.80
  -3   1   2 1068.19   38.90
  -3  -1   2 1132.79   39.90
  -3   1  -2 1082.19   39.90
  -3   2   2    2.60    0.60
   3  -2   2    0.90    0.70
  -3  -2  -2    1.70    0.50
  -3   2   2    2.50    0.50
  -3   2  -2    0.60    0.50
  -3  -2   2    1.20    0.50
   3  -3   2  864.71   33.40
  -3   3  -2  918.71   33.50
  -3  -3   2  820.72   33.20
   3  -4   2   90.39    6.20
  -3  -4   2   86.49    6.00
   3  -5   2  461.85   20.50
  -3  -5   2  476.85   20.30
   3  -6   2   48.40    4.60
  -3   6   2   61.29    7.70
   3   6  -2   67.79    7.50
  -3   6   2   58.49    8.30
   3   6  -2   80.99    8.70
   3   6  -2   57.19    7.40
   3   6   2   64.69    7.10
  -3   6  -2   67.89    8.10
  -3   6  -2   45.40    7.60
   3   6   2   68.39    8.40
  -3   6  -2   45.00    6.90
  -3   6  -2   53.49    7.10
   3   7  -2  382.36   22.80
  -3   7   2  358.66   21.40
  -3   7   2  352.16   21.30
   3   7  -2  355.36   21.00
   3   7  -2  354.76   20.30
   3   7   2  386.36   22.10
  -3   7  -2  350.06   21.20
  -3   7  -2  324.27   20.00
  -3   7  -2  352.96   22.00
   3   7   2  343.37   20.50
  -3   8   2    5.10    3.00
  -3   8   2    0.00    1.90
   3   8  -2    5.10    2.60
   3   8  -2    4.10    2.00
  -3   8  -2    2.70    2.10
  -3   8  -2   -1.60    2.30
   3   8   2   10.90    3.50
  -3   8  -2    2.60    2.10
   3   8   2    4.60    2.30
   3   9  -2    0.80    1.80
  -3   9   2    2.00    2.10
   3   9  -2    1.30    2.50
  -3   9   2    5.00    2.60
   3   9   2    2.60    2.30
  -3   9  -2    4.60    2.20
  -3   9  -2    0.10    1.60
   3   9   2   -2.50    1.70
   3  10  -2    0.60    1.80
   3  10  -2    1.50    2.30
  -3  10   2    6.50    2.90
  -3  10  -2   -2.10    1.50
   3  10   2   -2.00    2.90
  -3  10  -2    0.00    2.00
  -3   0  -3    1.10    0.50
  -3   0   3    1.20    0.50
   3   0   3    4.30    1.30
  -3   1   3   23.40    2.10
  -3   1   3   23.60    2.10
   3  -1   3   23.00    2.60
  -3  -1  -3   25.70    2.10
  -3   1  -3   21.60    2.50
   3   1   3   24.10    2.00
  -3  -1   3   22.20    2.50
   3  -2   3 3875.21  130.99
  -3   2   3 3666.93  128.29
  -3  -2  -3 3648.14  128.39
  -3   2   3 3727.53  128.29
  -3   2  -3 3871.91  131.19
  -3  -2   3 3434.26  130.69
   3  -3   3  187.58   10.20
  -3  -3   3  189.38   10.30
  -3   3  -3  196.68   10.40
   3  -4   3 2084.89   77.09
  -3  -4   3 2093.69   77.09
   3  -5   3    8.40    2.40
  -3  -5   3   10.60    2.60
  -3   6   3    3.20    2.10
   3  -6   3    0.70    1.20
   3   6  -3    2.50    1.80
  -3   6   3    3.70    2.70
   3   6  -3    6.60    2.60
   3   6  -3    5.30    2.10
  -3   6  -3    2.10    1.70
   3   6   3    0.70    2.50
  -3  -6   3    3.10    1.60
  -3   6  -3    1.80    1.70
  -3   6  -3    3.50    2.00
  -3   6  -3    6.40    3.10
   3   6   3    2.40    1.60
   3   7  -3   -0.80    1.40
  -3   7   3   -1.50    2.20
  -3   7   3    0.20    1.80
   3   7  -3   -0.10    1.30
   3   7  -3   -1.00    2.10
   3   7   3   -0.90    2.20
  -3   7  -3    1.00    1.70
   3   7   3    0.80    1.90
  -3   7  -3    1.50    2.30
  -3   7  -3   -0.60    1.60
   3   8  -3  903.01   42.30
  -3   8   3  957.80   43.50
   3   8  -3  959.20   44.70
  -3   8   3  881.71   44.40
   3   8   3  901.31   41.30
  -3   8  -3  972.50   45.00
  -3   8  -3  946.21   42.20
  -3   8  -3  926.81   43.00
   3   8   3  946.01   43.40
   3   9  -3    1.80    1.60
  -3   9   3    1.00    1.90
   3   9  -3    3.70    2.10
  -3   9  -3    0.70    2.00
   3   9   3   -1.50    1.70
  -3   9  -3    0.90    1.60
   3   9   3    0.40    2.30
  -3  10   3  358.16   19.50
   3  10  -3  357.56   18.80
   3  10  -3  388.06   20.20
   3  10   3  341.97   17.60
  -3  10  -3  368.66   20.00
  -3  10  -3  374.26   19.10
  -3   0  -4 1913.71   69.29
  -3   0   4 1853.91   69.09
   3   0   4 2010.50   69.29
  -3  -1  -4 2939.81   99.59
  -3   1   4 2838.62   99.39
   3  -1   4 2713.53  100.49
   3   1   4 2789.22   99.29
  -3  -1   4 2913.11  100.69
  -3   1  -4 2729.23  101.89
   3  -2   4  465.45   20.00
  -3  -2  -4  456.65   17.70
  -3   2   4  455.25   17.60
  -3  -2   4  468.55   20.10
  -3   2  -4  469.65   20.20
   3   2   4  453.15   17.10
   3  -3   4  228.38   12.10
  -3  -3   4  216.28   12.00
  -3   3  -4  224.48   12.40
   3  -4   4  421.16   19.70
  -3  -4   4  387.26   19.20
   3  -5   4   54.39    5.90
   3   5  -4   50.29    6.80
   3   5  -4   47.40    5.90
   3   5  -4   47.70    6.10
  -3   5  -4   45.30    6.20
  -3  -5   4   48.10    5.40
  -3   5  -4   30.30    5.70
  -3   5  -4   45.20    6.20
   3   6  -4   80.69    8.70
   3   6  -4   81.49    8.40
  -3   6   4   81.29    8.90
   3   6  -4   98.09   10.20
  -3   6   4   57.69    9.10
  -3   6  -4   78.19    9.80
  -3   6  -4   84.69    8.70
  -3   6  -4   97.89    9.70
   3   6   4   89.49    9.10
  -3   6  -4   85.79    8.70
   3   6   4   79.19    8.90
   3   7  -4  200.78   14.60
   3   7  -4  199.68   15.40
   3   7  -4  200.48   14.20
  -3   7   4  195.58   14.60
  -3   7   4  175.08   14.30
   3   7   4  189.58   15.20
   3   7   4  180.58   13.90
  -3   7  -4  199.58   15.80
  -3   7  -4  211.38   14.80
  -3   7  -4  184.38   14.60
   3   8  -4    7.00    3.70
  -3   8   4   -2.20    1.90
   3   8  -4    2.00    2.80
   3   8  -4    2.50    1.90
  -3   8  -4    2.90    2.90
   3   8   4    4.00    3.10
  -3   8  -4    6.30    3.30
   3   9  -4    5.10    2.00
  -3   9   4    9.30    3.40
   3   9  -4    8.20    2.90
  -3   9  -4   10.90    3.30
   3   9   4    7.50    2.40
  -3   9  -4    5.10    2.20
   3  10  -4   18.70    4.60
   3  10  -4   15.80    4.60
  -3  10   4   18.40    5.60
  -3  10  -4   21.00    5.40
  -3  10  -4   21.10    4.40
  -3   0  -5    6.10    1.70
  -3   0   5   10.70    2.00
  -3   1   5  166.58    8.40
  -3  -1  -5  151.38    8.20
   3  -1   5  161.78    9.20
   3   1   5  160.28    8.20
  -3   1  -5  161.88    9.40
  -3  -1   5  166.18    9.30
  -3  -2  -5 1854.21   61.89
  -3   2   5 1773.12   61.49
   3  -2   5 1647.24   63.99
  -3   2   5 1603.44   61.39
  -3  -2   5 1652.63   63.99
  -3   2  -5 1756.82   64.69
   3  -3   5  108.89    8.10
  -3  -3   5  120.39    8.50
   3  -4   5 2256.47   85.59
  -3  -4   5 2292.27   85.69
   3  -5   5    0.30    1.00
   3   5  -5    1.20    1.30
   3   5  -5    1.70    2.20
   3   5  -5   -2.10    1.20
  -3   5   5    1.10    2.30
  -3   5  -5    1.40    2.00
  -3   5  -5    0.80    1.10
  -3   5  -5    1.00    1.60
  -3  -5   5    1.70    1.30
   3   6  -5   61.69    8.10
   3   6  -5   57.59    7.40
  -3   6   5   60.89    8.00
   3   6  -5   46.00    6.60
  -3   6   5   45.90    9.00
   3   6   5   45.60    7.60
  -3   6  -5   46.60    7.00
  -3   6  -5   49.99    6.80
  -3   6  -5   48.90    8.00
  -3   6  -5   58.69    7.30
   3   6   5   35.50    7.80
   3   7  -5  143.69   12.80
   3   7  -5  150.28   12.60
   3   7  -5  149.79   13.80
  -3   7   5  140.69   12.80
  -3   7   5  153.18   13.30
   3   7   5  156.28   13.50
  -3   7  -5  145.69   12.60
  -3   7  -5  148.29   12.80
  -3   7  -5  153.88   14.40
   3   7   5  145.89   11.90
   3   8  -5  793.62   39.70
   3   8  -5  768.42   36.10
   3   8  -5  744.53   36.90
  -3   8   5  772.62   36.40
   3   8   5  691.33   34.20
  -3   8  -5  783.42   36.60
  -3   8  -5  724.93   37.80
   3   8   5  717.43   36.10
  -3   8  -5  822.62   40.10
  -3   9   5   22.90    4.90
   3   9  -5   23.10    5.00
   3   9   5   21.60    5.10
  -3   9  -5   26.20    4.90
  -3   9  -5   19.90    5.70
   3  10  -5  227.08   14.40
   3  10  -5  232.28   13.30
  -3  10   5  223.18   12.20
  -3  10  -5  209.88   13.60
  -3  10  -5  235.28   13.70
   3   0   6  146.59    8.60
  -3   0  -6  144.69    8.80
  -3   0   6  136.49    9.40
  -3  -1  -6  948.31   36.50
  -3   1   6  942.01   36.30
   3  -1   6  931.91   37.50
  -3   1  -6  925.91   37.80
   3   1   6  953.90   36.30
  -3   2   6  199.78    9.60
   3  -2   6  189.38   11.60
  -3   2   6  194.58    9.80
  -3  -2  -6  209.38   10.10
   3   2   6  201.88    9.50
   3  -4   6  115.89    9.60
  -3  -4   6  124.69    9.90
   3  -5   6  197.48   13.70
   3   5  -6  176.78   12.60
   3   5  -6  193.28   14.30
   3   5  -6  190.18   13.60
  -3   5   6  179.88   13.60
  -3   5  -6  183.88   13.10
  -3   5  -6  206.88   13.50
  -3  -5   6  183.48   13.40
   3   5   6  185.18   13.80
  -3   5  -6  205.58   13.60
   3   6  -6  387.66   21.30
   3   6  -6  350.76   20.90
   3   6  -6  372.56   22.00
  -3   6   6  359.66   21.60
  -3   6   6  316.17   20.20
   3   6   6  353.56   20.00
  -3   6  -6  366.76   20.80
   3   6   6  341.57   20.90
  -3   6  -6  351.16   20.80
  -3   6  -6  388.46   23.60
  -3   6  -6  382.86   21.20
   3   7  -6  130.79   12.00
   3   7  -6  119.19   11.00
  -3   7   6  113.89   11.20
   3   7  -6  109.99   11.70
  -3   7  -6  120.79   12.90
   3   7   6  108.29   10.60
  -3   7  -6  114.29   11.40
  -3   7  -6  125.39   11.80
   3   7   6  106.59   11.50
   3   8  -6   91.09   11.00
   3   8  -6  108.99   10.40
   3   8  -6  106.09   10.50
  -3   8   6   98.89   10.70
   3   8   6   99.59   11.00
  -3  -8   6   94.39    8.60
   3   8   6   91.39    9.00
  -3   8  -6  106.89   10.40
  -3   8  -6  122.89   12.20
  -3   8  -6  112.19   11.00
  -3   9   6   -1.30    2.10
   3   9  -6   -1.80    1.20
   3   9  -6    0.40    1.80
   3   9   6    5.90    3.60
   3   9   6   -1.90    2.20
  -3   9  -6    0.10    1.70
  -3   9  -6   -1.70    1.80
   3  10  -6   29.70    5.10
  -3  10  -6   28.90    6.90
  -3  10  -6   21.00    4.50
  -3   0  -7    0.70    0.80
  -3   0   7    0.50    0.50
   3   0   7    0.30    0.50
  -3   1   7  224.78   11.70
   3  -1   7  230.08   12.80
  -3  -1  -7  231.18   12.20
  -3  -1   7  222.68   12.70
   3   1   7  205.98   11.40
  -3   1  -7  225.68   13.10
  -3   2   7  785.32   32.00
  -3  -2  -7  827.82   32.70
  -3   2   7  841.82   32.60
   3  -2   7  834.22   35.10
   3   2   7  772.22   31.80
  -3  -2   7  876.41   35.50
   3  -3   7  745.03   34.00
  -3  -3   7  791.12   34.40
   3  -4   7  765.72   36.50
  -3  -4   7  857.01   37.30
  -3   5   7  128.19   11.40
   3   5  -7  138.69   10.80
   3   5  -7  140.29   11.40
  -3   5   7  124.49   12.10
  -3   5  -7  142.09   11.10
   3   5   7  122.19   11.30
   3   5   7  112.69   11.30
  -3   5  -7  143.19   11.40
  -3   5  -7  150.28   11.70
   3   6  -7   45.40    6.60
  -3   6   7   43.60    7.20
   3   6  -7   36.30    7.10
   3   6  -7   36.80    7.00
   3   6   7   38.70    8.10
   3   6   7   42.10    8.60
  -3   6  -7   38.10    6.20
  -3   6  -7   47.20    7.20
   3   7  -7    0.00    1.30
   3   7  -7    2.60    1.60
  -3   7   7    6.50    4.20
   3   7  -7    3.30    2.40
  -3   7   7    0.20    2.20
   3   7   7   -1.00    3.40
   3   7   7    5.30    2.40
  -3   7  -7    2.30    2.30
  -3   7  -7   -0.20    1.50
  -3   7  -7    3.40    2.10
   3   8  -7  787.82   38.90
   3   8  -7  779.62   36.30
  -3   8   7  758.22   36.00
   3   8  -7  771.52   37.00
  -3  -8   7  817.72   43.50
   3   8   7  699.03   34.80
  -3   8  -7  764.22   36.70
  -3   8  -7  758.32   36.60
  -3   8  -7  808.82   40.00
   3   9  -7   65.69    8.30
  -3   9   7   54.79    6.50
   3   9  -7   70.29    8.60
   3  -9   7   58.99    6.10
  -3   9  -7   64.59    7.60
  -3   9  -7   74.99    9.00
   3   0   8 1210.48   45.70
  -3   0   8 1067.79   45.00
  -3   0  -8 1134.49   46.10
  -3   1   8  165.78   11.60
  -3  -1  -8  191.58   11.30
   3  -1   8  178.18   11.50
  -3  -1   8  168.18   11.40
   3   1   8  194.58   10.90
  -3   2   8  508.85   22.20
   3  -2   8  505.05   26.80
  -3  -2  -8  531.65   23.40
   3   2   8  504.05   22.10
  -3  -2   8  526.95   25.20
   3  -3   8   23.00    4.10
  -3   3   8   13.40    2.20
  -3  -3   8   17.70    4.10
   3   4  -8  201.88   13.40
  -3   4   8  201.48   15.10
   3   4  -8  210.88   14.10
   3  -4   8  227.08   15.60
  -3  -4   8  202.58   15.00
  -3   4  -8  208.68   13.70
  -3   4  -8  211.28   13.70
  -3   4  -8  215.78   13.80
  -3   5   8  292.17   26.50
   3   5  -8  323.27   18.20
   3  -5   8  250.77   16.70
  -3   5   8  278.97   18.70
  -3   5   8  283.17   18.60
   3   5  -8  328.77   18.80
  -3   5  -8  319.37   18.50
   3   5   8  271.57   18.10
   3   5   8  233.18   24.00
  -3   5  -8  322.37   18.00
  -3   5  -8  297.57   17.90
  -3   6   8  656.03   33.10
   3   6  -8  656.33   32.40
   3   6  -8  648.74   33.00
   3   6  -8  728.43   35.20
  -3   6  -8  696.73   33.10
  -3   6  -8  611.84   32.20
   3   6   8  642.04   31.80
   3   7  -8  118.59   11.00
   3   7  -8  119.79   11.80
  -3   7   8  103.79   11.20
   3   7  -8  112.49   12.40
  -3  -7   8  117.79   10.60
  -3   7  -8  122.29   11.90
  -3   7  -8  117.09   12.80
  -3   7  -8  122.69   11.60
   3   7   8  136.49   12.40
   3   8  -8   78.29    9.10
   3   8  -8   76.89    9.70
   3   8  -8   90.09    9.10
  -3   8   8   65.59    8.20
  -3   8  -8   77.69    8.90
  -3   8  -8   83.89    9.30
  -3   8  -8   94.89   11.30
  -3  -8   8   85.69    7.90
   3   9  -8    1.80    1.20
   3  -9   8    5.40    1.50
  -3   9   8    0.60    3.00
   3   9  -8    0.50    1.80
  -3   9  -8    1.30    1.70
  -3   9  -8    1.60    1.50
  -3   0   9    1.30    0.90
   3   0   9    0.90    0.70
   3  -1   9    1.90    1.20
  -3  -1  -9    1.30    1.10
  -3   1   9    1.00    0.70
   3   1   9    0.70    0.70
  -3  -1   9    2.20    1.30
   3  -2   9 1763.52   69.09
  -3   2   9 1749.43   65.59
  -3  -2  -9 1676.83   66.59
  -3  -2   9 1728.83   68.99
   3   2   9 1751.62   65.39
  -3   3   9  565.84   23.50
   3  -3   9  600.24   29.90
  -3  -3   9  601.14   29.90
   3  -4   9 1368.76   59.09
   3   4  -9 1523.95   60.99
  -3   4   9 1478.05   61.59
   3   4  -9 1557.84   59.99
  -3   4   9 1464.75   64.09
  -3   4   9 1461.05   61.39
   3   4   9 1380.26   61.39
  -3   4  -9 1548.84   60.39
  -3   4  -9 1601.64   60.59
   3   5  -9   98.19    9.00
  -3   5   9   96.19   10.20
  -3   5   9   83.69   10.80
  -3   5   9   67.99    9.30
   3   5  -9   87.49    8.80
  -3   5  -9   95.99    8.90
   3   5   9   90.59   10.20
   3   5   9   82.69   10.30
  -3   5  -9   80.79    8.80
   3   5   9   84.09   11.20
   3   6  -9   20.50    5.20
   3   6  -9   21.40    4.20
  -3   6   9   15.30    4.60
   3   6   9   19.50    4.60
  -3   6  -9   31.60    6.10
   3   7  -9   24.90    6.60
   3   7  -9   27.00    5.60
  -3   7  -9   27.10    5.90
  -3   7  -9   26.40    6.90
  -3   7  -9   19.80    5.70
  -3  -7   9   28.00    6.90
   3   8  -9  420.66   24.40
   3   8  -9  408.06   22.30
   3  -8   9  404.06   21.50
   3   8  -9  407.56   23.40
  -3   8   9  386.76   21.10
  -3   8  -9  402.96   22.80
  -3   8  -9  405.46   22.70
  -3   8  -9  399.96   24.90
  -3  -8   9  423.16   20.60
   3  -9   9   73.09    6.20
  -3   9   9   65.69   10.20
   3   9  -9   54.79    6.90
   3   9  -9   60.39    6.60
  -3   9  -9   53.79    7.10
  -3   9  -9   62.29    6.50
   3   0  10 1077.49   46.30
  -3   0  10 1144.39   46.70
   3  -1  10  425.36   23.00
  -3   1  10  418.56   21.70
  -3  -1 -10  431.36   23.40
  -3  -1  10  436.46   23.30
   3   1  10  491.75   22.70
  -3   2  10  138.79    9.60
   3  -2  10  137.29   11.60
   3   2  10  131.89    9.60
  -3  -2  10  149.59   12.10
   3  -3  10   14.40    4.40
   3  -3  10   10.60    2.80
   3   3 -10   30.60    5.40
   3   3 -10   23.60    4.50
  -3   3  10   20.20    5.30
  -3  -3  10   18.70    5.20
  -3   3 -10   17.80    4.20
   3   3  10   22.30    5.70
  -3   3 -10   18.90    5.30
   3  -4  10  212.78   17.00
   3  -4  10  261.27   16.30
   3   4 -10  276.07   17.60
  -3   4  10  236.78   17.60
   3   4 -10  292.37   16.70
  -3   4  10  249.38   17.70
  -3   4  10  240.88   17.40
  -3   4 -10  305.47   17.20
   3   4  10  277.27   17.60
   3   4  10  261.17   18.20
   3   4  10  287.97   21.20
  -3   4 -10  286.67   17.10
  -3  -4  10  281.97   16.90
  -3  -4  10  229.18   15.10
  -3  -4  10  257.07   18.10
  -3   5  10  243.68   18.50
  -3   5  10  252.57   17.40
   3   5 -10  258.77   17.40
   3   5 -10  262.77   16.50
  -3   5  10  232.58   17.50
   3  -5  10  244.78   15.70
   3   5  10  217.18   16.20
   3   5  10  237.48   17.80
   3   5  10  241.68   16.80
  -3   5 -10  257.27   20.70
   3   6 -10  506.85   27.90
   3   6 -10  478.05   27.70
  -3   6  10  482.45   26.50
   3   6 -10  484.45   26.20
  -3  -6  10  560.64   27.40
  -3   6 -10  493.25   27.20
  -3   6 -10  465.75   26.20
   3   7 -10  145.59   11.80
   3   7 -10  133.19   12.80
   3   7 -10  132.89   13.10
  -3   7  10  127.79   11.70
  -3   7 -10  150.98   12.70
  -3  -7  10  145.89   11.80
  -3   7 -10  135.09   13.40
  -3   7 -10  130.49   11.90
   3   8 -10   66.39    7.40
  -3   8  10   72.49    7.20
   3   8 -10   72.09    8.20
   3  -8  10   68.29    7.40
   3   8 -10   83.79    9.40
  -3   8 -10   82.79    8.50
  -3   8 -10   73.29    9.10
  -3   8 -10   79.69    8.60
   3   9 -10    0.90    1.20
   3  -9  10   -0.80    1.20
   3   9 -10    3.30    1.60
  -3   9 -10    0.80    1.50
  -3   9 -10    1.60    1.50
  -3   0  11    0.40    0.70
  -3   1  11  125.49   10.40
  -3   1  11  110.19   10.30
   3  -1  11  150.58   11.60
   3  -1  11  129.09   11.30
   3  -1  11  126.49   10.60
  -3   1  11  127.39    9.90
  -3  -1  11  115.09   10.10
   3   1  11  116.69   10.50
  -3  -1  11  126.89   11.40
  -3  -1  11  125.79   11.20
   3   1  11  135.09    9.90
   3   1  11  143.49   10.70
   3   2 -11  553.34   27.80
  -3   2  11  583.04   33.10
   3  -2  11  575.04   27.80
   3  -2  11  555.64   27.50
   3  -2  11  548.05   28.60
  -3   2  11  605.04   29.20
  -3   2  11  611.64   31.50
   3  -2  11  617.94   30.90
  -3   2  11  591.94   26.60
  -3  -2  11  477.55   34.00
  -3  -2  11  657.43   33.80
   3   2  11  549.25   28.60
  -3  -2  11  553.84   28.70
   3   2  11  547.65   25.90
  -3   3  11  243.78   17.20
   3  -3  11  254.37   16.00
   3   3 -11  264.97   17.00
   3   3  11  264.87   17.70
  -3   3 -11  253.47   16.50
  -3  -3  11  267.77   16.50
  -3   3 -11  241.18   15.20
  -3  -3  11  235.98   15.50
   3   3  11  252.47   14.10
   3  -4  11  441.06   25.90
  -3   4  11  440.46   26.20
  -3   4  11  382.96   24.80
  -3   4  11  473.65   26.10
   3   4 -11  519.65   26.60
   3   4 -11  518.85   24.60
   3  -4  11  504.15   24.70
  -3   4 -11  470.95   24.40
   3   4  11  445.16   24.80
  -3  -4  11  437.96   23.30
   3   4  11  427.66   25.90
  -3  -4  11  507.55   25.50
  -3   4 -11  487.05   25.50
  -3  -4  11  440.86   26.00
  -3   5  11   12.80    4.10
  -3   5  11    6.00    2.50
   3   5 -11    6.40    3.80
   3  -5  11    1.80    2.20
  -3   5  11    1.80    2.90
   3   5 -11   14.40    4.00
  -3   5 -11    8.30    3.20
  -3   5 -11    8.10    2.70
  -3  -5  11    8.20    2.40
   3   5  11    4.00    2.60
   3   6 -11   24.50    6.80
  -3   6  11   32.30    6.90
   3   6 -11   25.80    5.40
   3   6 -11   24.70    6.30
  -3  -6  11   31.70    5.90
  -3   6 -11   30.10    5.10
  -3   6 -11   25.20    6.10
  -3   7  11   83.49    8.80
   3   7 -11   87.89    9.80
   3  -7  11   97.09   10.00
   3   7 -11   82.89    9.90
   3   7 -11   95.69    8.90
  -3   7 -11   89.49   11.00
  -3   7 -11   87.19    9.70
  -3   7 -11   84.89    9.00
  -3  -7  11  100.09    9.40
   3  -8  11  297.97   17.50
   3   8 -11  274.67   16.90
   3   8 -11  253.57   16.80
  -3  -8  11  281.27   14.60
  -3   8 -11  258.57   16.40
  -3   8 -11  267.07   16.20
  -3   8 -11  281.67   18.20
   3  -9  11   62.49    5.80
   3   9 -11   87.19    7.20
  -3   9 -11   72.09    6.50
  -3   9 -11   85.69    7.40
  -3   0  12 2231.08   92.09
   3   0  12 2303.47   90.19
   3   0  12 2319.17   90.09
   3   0  12 2325.47   92.59
  -3   0  12 2416.56   90.59
  -3   0  12 2578.44   99.49
   3   0  12 2315.37   90.79
   3  -1  12    5.00    2.10
   3  -1  12   14.70    3.90
  -3   1  12    2.90    1.60
  -3   1  12    5.90    2.00
   3  -1  12    2.30    1.60
   3  -1  12    2.80    2.00
  -3   1  12    2.90    1.70
   3   1  12    2.10    1.80
  -3  -1  12    3.20    1.60
  -3  -1  12    4.50    1.90
   3   1  12    3.80    1.60
   3   1  12    2.20    1.60
  -3  -1  12    0.00    1.50
   3   1  12    2.80    2.00
  -3   2  12   88.59    8.20
   3  -2  12   93.49    9.10
   3  -2  12   97.99    9.50
   3  -2  12  113.79   10.40
  -3   2  12  107.29   10.50
  -3   2  12   98.29   10.30
   3  -2  12  109.09   12.20
   3   2  12   88.49    9.70
  -3   2 -12   92.59    8.40
  -3  -2  12   97.99    9.50
  -3  -2  12   74.09   13.00
   3   2  12  100.29    8.50
  -3  -2  12  102.99   10.10
   3   2  12   69.39    9.80
  -3  -2  12   99.49    9.30
  -3   3  12    9.30    3.20
   3  -3  12   11.30    3.60
   3   3 -12   18.60    5.10
   3  -3  12    8.90    2.50
   3  -3  12    8.50    2.50
  -3   3  12   15.90    4.30
  -3   3  12   19.90    5.20
   3   3 -12    8.70    2.40
   3   3  12    8.40    2.30
  -3  -3  12   21.70    5.20
   3   3  12   32.60    9.70
  -3   3 -12   15.10    4.20
   3   3  12   19.20    5.30
  -3  -3  12    9.80    2.80
  -3   4  12  254.47   18.00
   3  -4  12  282.57   19.20
   3  -4  12  284.87   17.30
  -3   4  12  267.77   18.30
   3   4 -12  303.17   19.20
   3  -4  12  266.37   17.70
  -3   4  12  264.77   19.00
  -3   4 -12  299.17   23.00
  -3  -4  12  291.37   18.30
   3   4  12  258.57   18.00
  -3  -4  12  290.97   19.30
  -3   4 -12  250.97   17.00
  -3  -4  12  245.18   16.10
  -3   5  12   72.89    8.80
  -3   5  12   71.39   10.10
   3   5 -12   82.09    8.70
   3  -5  12   76.59    9.70
  -3   5  12   71.79    9.80
   3   5 -12   77.89    9.80
   3  -5  12   76.39    9.10
   3  -5  12   75.49    8.30
  -3  -5  12   51.89    9.70
  -3   5 -12   83.69    8.90
  -3   5 -12   91.99   10.00
   3   5  12   68.29   10.40
  -3  -5  12   68.89    7.90
   3  -6  12  762.22   41.90
  -3   6  12  750.52   34.80
   3   6 -12  725.83   44.10
  -3   6 -12  695.23   37.80
  -3   6 -12  784.42   46.60
   3   7 -12   52.09    7.10
   3   7 -12   53.39    6.40
   3  -7  12   56.79    6.70
   3   7 -12   49.80    7.60
  -3   7 -12   60.99    6.80
  -3   7 -12   55.69    7.40
  -3  -7  12   54.39    6.20
  -3   7 -12   50.09    8.00
   3   8 -12   67.79    7.20
   3  -8  12   80.59    7.10
   3   8 -12   76.59    7.70
  -3   8 -12   73.69    7.60
  -3   8 -12   78.19    7.30
  -3   8 -12   79.69    8.00
  -3  -8  12   75.39    6.60
   3   0  13    0.20    1.00
  -3   0  13   -1.40    1.10
   3   0  13    1.40    1.50
   3   0  13   -0.90    0.90
  -3   0  13   -0.50    1.30
  -3   0  13   -0.60    1.50
  -3   0  13    6.20    2.00
   3   0  13    0.80    1.30
   3  -1  13   44.00    6.80
  -3   1  13   46.40    7.10
  -3   1  13   44.90    6.30
  -3   1  13   54.59    7.50
   3  -1  13   57.49    7.60
   3  -1  13   48.70    9.00
   3  -1  13   57.79    7.60
   3   1  13   47.50    6.30
  -3  -1  13   60.49    7.30
   3   1  13   56.89    7.70
   3   1  13   50.99    7.60
  -3  -1  13   65.09    8.00
  -3  -1  13   53.19    7.20
  -3  -1  13   52.69    9.10
  -3   2  13  791.92   36.20
   3   2 -13  690.83   33.00
   3  -2  13  709.33   33.90
  -3   2  13  721.83   35.40
   3  -2  13  743.33   34.70
  -3   2  13  683.23   32.40
   3  -2  13  789.42   36.20
   3   2  13  700.73   32.80
   3   2  13  692.73   35.20
  -3   2 -13  661.03   31.60
   3   2  13  688.33   34.50
  -3  -2  13  732.63   34.30
  -3  -2  13  726.73   35.60
  -3  -2  13  710.63   34.20
   3   2  13  744.23   32.80
   3  -3  13  401.66   24.40
   3   3 -13  395.86   20.70
  -3   3  13  387.46   23.20
  -3   3  13  403.86   24.10
   3  -3  13  399.76   23.70
   3  -3  13  405.16   22.60
  -3   3  13  410.86   29.80
  -3   3  13  371.16   19.90
  -3  -3  13  417.36   23.40
  -3   3 -13  403.86   22.80
   3   3  13  361.86   19.50
   3   3  13  395.16   22.00
  -3  -3  13  415.66   22.30
  -3  -3  13  415.36   24.20
  -3   3 -13  391.46   21.20
   3   3  13  394.26   23.20
   3   3  13  405.06   33.00
  -3   4  13  208.58   16.60
   3  -4  13  203.78   16.20
  -3   4  13  193.68   15.60
   3  -4  13  205.28   14.70
   3   4 -13  211.08   15.80
   3  -4  13  192.88   14.80
   3   4 -13  196.38   13.60
  -3   4  13  211.08   15.50
  -3  -4  13  214.28   15.90
  -3  -4  13  205.38   14.30
  -3  -4  13  190.98   14.50
  -3   4 -13  210.38   15.70
   3   4  13  210.68   16.60
  -3   4 -13  207.48   14.40
   3  -5  13  266.57   19.10
   3   5 -13  286.27   19.20
  -3   5  13  282.07   18.10
   3  -5  13  277.87   17.00
   3   5 -13  294.87   17.50
  -3   5  13  278.27   20.10
   3  -5  13  287.57   18.60
   3   5 -13  297.67   19.20
  -3  -5  13  256.67   17.80
   3   5  13  293.67   20.70
  -3   5 -13  246.38   16.70
  -3  -5  13  294.27   19.30
  -3   5 -13  242.38   17.80
   3   6 -13    4.40    2.30
   3  -6  13    4.00    2.10
  -3   6  13    1.10    2.90
   3   6 -13    2.50    1.60
   3   6 -13    2.20    1.80
  -3   6 -13    2.80    1.80
  -3   6 -13    3.40    1.90
  -3   6 -13    3.30    2.70
  -3  -6  13    2.80    1.90
   3  -7  13   67.09    7.20
   3   7 -13   64.39    6.70
   3   7 -13   81.39    8.10
   3   7 -13   65.99    7.80
  -3  -7  13   72.99    7.40
  -3   7 -13   66.49    7.10
  -3   7 -13   70.09    7.80
  -3   7 -13   70.39    8.50
   3   8 -13  157.88   10.70
   3  -8  13  149.59    9.70
  -3   8 -13  139.59    9.50
  -3   8 -13  159.28   11.10
  -3   0  14 1579.54   63.79
   3   0  14 1488.85   62.89
   3   0  14 1499.75   62.99
   3   0  14 1535.25   64.19
  -3   0  14 1535.45   63.89
  -3   0  14 1547.25   63.49
  -3   1  14  309.47   20.10
   3  -1  14  310.47   19.30
  -3   1  14  316.87   19.70
  -3   1  14  313.47   18.90
   3  -1  14  323.17   19.90
   3  -1  14  326.17   20.20
  -3  -1  14  321.07   19.80
  -3  -1  14  316.07   20.00
   3   1  14  312.27   19.70
   3   1  14  296.77   18.50
  -3  -1  14  319.27   19.60
   3   1  14  334.17   20.70
   3  -2  14  338.37   21.50
   3  -2  14  359.36   20.80
   3  -2  14  322.97   20.60
  -3   2  14  318.27   21.10
  -3   2  14  397.46   21.20
   3   2  14  341.77   20.80
   3   2  14  328.17   21.30
   3   2  14  345.87   19.70
  -3  -2  14  336.77   20.50
  -3  -2  14  332.17   21.70
  -3   2 -14  336.27   18.60
  -3   3  14   95.29   10.70
  -3   3  14   80.09   10.20
  -3   3  14   88.79   10.80
   3  -3  14   88.59    9.80
   3   3 -14  109.49    9.00
   3  -3  14  101.59   10.30
  -3   3  14   94.89    8.50
   3  -3  14  107.19   10.80
   3   3  14  100.39    8.40
  -3   3 -14  107.69    9.10
  -3  -3  14   91.79   10.30
  -3  -3  14   94.59    9.90
   3   3  14  108.59   11.40
  -3  -3  14   94.69    9.80
   3   3  14   93.19   10.90
   3  -4  14  511.45   27.10
   3  -4  14  490.65   27.90
  -3   4  14  501.25   27.20
  -3   4  14  510.55   26.30
   3  -4  14  458.45   25.30
   3   4 -14  468.35   24.40
  -3   4  14  477.95   28.10
  -3  -4  14  453.75   27.30
  -3  -4  14  462.05   26.10
  -3  -4  14  475.95   24.90
  -3   4 -14  511.35   25.40
   3   4  14  546.05   29.40
  -3   5  14   -0.90    1.50
  -3   5  14    0.00    3.10
   3   5 -14    0.90    1.60
   3   5 -14    1.60    1.70
   3  -5  14    1.60    2.20
   3  -5  14    4.40    1.70
  -3  -5  14    0.30    1.70
  -3   5 -14    3.80    1.90
  -3   5 -14    1.50    2.20
   3   5  14    5.30    1.90
   3   6 -14  687.33   32.90
   3   6 -14  698.23   34.10
   3  -6  14  803.82   35.40
  -3  -6  14  744.93   34.50
  -3   6 -14  751.12   33.80
  -3   6 -14  751.52   35.10
  -3   6 -14  728.93   35.80
   3   7 -14   33.00    5.60
   3  -7  14   44.70    7.80
   3   7 -14   42.50    5.20
  -3   7 -14   52.79    8.10
  -3   7 -14   41.80    8.70
  -3  -7  14   43.20    5.40
   3   8 -14  105.59    7.70
   3  -8  14  103.49    7.40
  -3  -8  14  113.89    6.90
  -3   8 -14  120.69    8.40
  -3   0  15    0.80    1.40
   3   0  15    2.80    1.60
   3   0  15    2.60    1.50
   3   0  15   -0.40    1.20
  -3   0  15    1.30    1.20
  -3   0  15    0.00    1.10
   3  -1  15   36.00    6.30
  -3   1  15   37.00    6.70
   3  -1  15   35.50    6.70
  -3   1  15   37.90    6.10
   3  -1  15   41.90    7.00
  -3   1  15   40.80    6.80
  -3  -1  15   43.60    7.10
   3   1  15   47.10    6.50
  -3  -1  15   32.40    6.20
   3   1  15   43.00    7.20
  -3  -1  15   41.00    6.80
   3   1  15   47.50    7.40
   3  -2  15    8.80    2.80
  -3   2  15    9.20    3.10
  -3   2  15   18.00    4.30
  -3   2  15   10.80    3.10
   3  -2  15   12.50    3.70
   3  -2  15   20.50    5.00
   3   2  15    7.80    2.80
  -3  -2  15   21.30    5.50
  -3  -2  15    9.30    2.80
   3   2  15   22.50    4.60
  -3   2 -15    4.00    2.40
   3   2  15    9.70    2.50
  -3  -2  15   19.20    5.10
  -3   3  15  191.18   15.60
   3  -3  15  177.88   13.90
  -3   3  15  161.38   13.60
  -3   3  15  176.98   14.40
   3  -3  15  163.88   13.60
   3   3 -15  170.98   11.50
   3  -3  15  182.48   14.90
  -3   3  15  177.58   11.80
   3   3  15  189.88   15.50
  -3   3 -15  169.48   12.20
  -3  -3  15  178.98   14.80
  -3  -3  15  172.48   14.00
  -3  -3  15  173.18   13.60
   3   3  15  172.18   11.30
   3  -4  15   87.69    9.80
   3   4 -15   75.39    8.30
  -3   4  15   98.99   11.00
   3  -4  15   83.89    9.80
   3  -4  15   86.29    9.30
  -3  -4  15   81.69   10.30
  -3  -4  15   82.89    9.40
   3   4  15   88.69   10.80
  -3   4 -15  101.49    8.90
   3  -5  15   79.39    8.80
  -3   5  15   73.39    9.50
   3   5 -15   74.39    7.60
   3   5 -15   72.99    8.30
   3  -5  15   84.09    9.00
   3  -5  15   79.29    7.70
  -3   5 -15   76.29    7.80
   3   5  15   73.99    9.60
  -3  -5  15   77.59    8.70
  -3  -5  15   88.29    9.50
   3   6 -15    1.30    1.20
   3   6 -15    1.10    1.40
   3  -6  15   -0.20    0.90
  -3  -6  15    1.60    1.30
  -3   6 -15    1.40    1.10
  -3   6 -15    0.30    0.90
   3   7 -15   58.09    6.00
   3  -7  15   70.59    6.10
  -3   7 -15   56.99    6.30
  -3   7 -15   59.89    5.60
  -3  -7  15   61.79    5.90
   3   0  16 1106.79   47.50
   3   0  16 1059.09   46.40
  -3   0  16 1037.70   46.60
  -3   0  16  985.50   46.30
  -3   0  16 1019.20   47.30
   3   0  16 1001.30   47.30
  -3   1  16   40.50    7.00
  -3   1  16   40.60    7.30
   3  -1  16   38.30    6.60
   3  -1  16   36.60    6.60
  -3   1  16   35.50    6.00
   3  -1  16   51.29    7.20
   3   1  16   44.20    7.00
  -3  -1  16   40.00    7.20
  -3  -1  16   45.10    7.10
  -3  -1  16   45.90    7.20
   3   1  16   56.59    7.20
   3   1  16   46.00    7.60
  -3   2  16  191.38   13.30
  -3   2  16  196.08   15.90
   3  -2  16  187.58   14.60
   3  -2  16  198.58   14.80
   3  -2  16  170.68   14.60
  -3   2  16  201.98   15.30
  -3  -2  16  160.58   14.30
   3   2  16  191.28   15.50
   3   2  16  182.48   13.10
  -3  -2  16  214.08   15.20
   3   2  16  210.38   14.50
  -3  -2  16  177.88   14.30
  -3   3  16    5.30    2.10
  -3   3  16    7.70    2.00
   3  -3  16    3.50    1.80
   3  -3  16    4.00    2.30
   3  -3  16    4.40    1.80
  -3   3  16   -1.00    2.30
   3   3  16    1.20    2.90
   3   3  16    1.70    1.80
  -3  -3  16    4.10    2.20
  -3   3 -16    6.50    2.40
   3   3  16    3.20    2.00
  -3  -3  16    3.40    2.00
  -3  -3  16    3.80    1.80
   3  -4  16  478.15   25.60
  -3   4  16  512.45   27.60
   3   4 -16  440.16   21.90
   3  -4  16  449.16   24.20
   3   4 -16  478.85   24.50
   3  -4  16  456.35   26.30
  -3  -4  16  441.26   23.30
  -3  -4  16  481.15   26.60
   3   4  16  483.25   27.10
  -3   4 -16  458.65   22.90
  -3  -4  16  446.56   24.90
   3  -5  16   99.59    9.20
   3   5 -16   77.89    7.00
   3  -5  16   77.89    8.40
   3   5 -16   75.29    8.10
  -3  -5  16   81.09    8.50
   3   5  16   87.59    9.10
  -3   5 -16   74.39    8.50
  -3  -5  16   87.09    9.00
  -3   5 -16   71.09    7.10
   3   6 -16 1051.89   43.90
   3  -6  16 1262.27   57.19
  -3   6 -16  986.30   43.10
  -3  -6  16 1180.68   48.30
  -3   6 -16 1014.50   44.80
   3   7 -16   26.20    3.80
   3  -7  16   30.20    4.00
  -3   7 -16   20.30    3.90
  -3  -7  16   22.20    3.90
  -3   0  17    1.80    1.40
   3   0  17   -1.50    1.10
   3   0  17   -1.20    1.20
  -3   0  17   -1.00    0.90
   3   0  17    0.80    1.70
  -3   0  17   -0.10    1.10
  -3   1  17    1.80    1.80
   3  -1  17    2.60    1.70
   3  -1  17    2.90    2.10
  -3   1  17    3.10    1.90
   3  -1  17    2.80    1.90
  -3   1  17    3.20    1.70
   3   1  17    3.00    1.90
   3   1  17    0.80    1.40
  -3  -1  17    2.40    1.80
  -3  -1  17    2.80    1.80
   3   1  17    3.10    1.90
  -3  -1  17    1.90    1.40
  -3   2  17  125.79   12.00
  -3   2  17  116.49   10.70
   3  -2  17   90.69   13.10
  -3   2  17  111.39   10.60
  -3  -2  17  115.19   13.90
   3   2  17  113.99   10.60
   3   2  17  107.59   10.30
  -3   3  17  120.89   11.10
   3  -3  17  130.99   11.50
   3  -3  17  115.19   10.80
   3   3 -17  125.59   10.20
  -3   3  17  123.39    8.30
   3  -3  17  125.09   12.00
  -3   3  17  128.29   12.20
  -3  -3  17  127.29   11.00
  -3  -3  17  115.69   11.00
   3   3  17  124.49   12.00
  -3   3 -17  113.09    9.00
  -3  -3  17  131.29   12.00
   3   3  17  127.49    8.20
   3  -4  17   41.50    6.30
   3  -4  17   43.40    6.10
   3  -4  17   46.30    6.60
  -3   4  17   36.20    6.60
   3   4 -17   49.80    5.60
  -3  -4  17   32.60    5.50
   3   4  17   38.60    6.70
  -3  -4  17   46.00    5.60
  -3   4 -17   37.40    5.00
  -3  -4  17   32.80    6.20
   3  -5  17    2.60    2.10
   3  -5  17    5.00    2.00
   3  -5  17    5.60    1.80
   3   5 -17    1.60    1.40
  -3  -5  17    3.60    1.70
  -3  -5  17    6.60    1.90
  -3   5 -17    3.10    1.50
  -3   5 -17    3.60    1.40
   3  -6  17    2.70    1.30
   3   6 -17    3.80    1.20
  -3  -6  17    4.10    1.30
  -3   6 -17    1.50    1.00
  -3   6 -17    1.00    1.10
  -3   0  18  945.21   42.10
  -3   0  18  933.01   41.80
  -3   0  18  939.41   43.00
   3   0  18  948.21   41.50
   3   0  18  865.11   42.60
   3   0  18  889.31   41.50
   3  -1  18   50.89    7.50
  -3   1  18   57.69    7.40
   3  -1  18   44.30    6.60
  -3   1  18   47.90    6.60
   3  -1  18   41.50    6.70
  -3   1  18   56.99    8.00
   3   1  18   49.70    7.00
   3   1  18   48.30    6.30
  -3  -1  18   47.80    7.20
  -3  -1  18   47.10    6.90
  -3  -1  18   51.99    6.90
   3   1  18   41.60    7.30
  -3   2  18  116.99   11.60
   3  -2  18  121.29   11.10
  -3   2  18  119.39    9.40
   3  -2  18  126.99   11.40
   3  -2  18  115.99   10.50
  -3   2  18  125.19   10.40
   3   2  18  141.09   12.50
  -3  -2  18  110.69   11.00
  -3  -2  18  114.39   10.50
   3   2  18  122.19    9.20
  -3  -2  18  117.29   10.90
   3  -3  18    1.60    1.20
   3  -3  18    3.20    1.40
  -3   3  18    0.10    1.30
  -3   3  18    0.40    1.50
   3  -3  18   -0.20    0.90
  -3  -3  18    2.10    1.30
   3   3  18    1.20    1.20
  -3  -3  18   -0.50    1.20
  -3  -3  18    0.90    1.40
  -3   4  18  131.89   11.20
   3  -4  18  125.99   12.30
   3  -4  18  142.99    9.80
   3  -4  18  139.29   10.80
   3   4 -18  131.89   10.30
  -3  -4  18  130.09    9.20
  -3   4 -18  122.99    8.30
   3   4  18  153.28   11.90
  -3  -4  18  117.89   14.00
  -3  -4  18  147.89   10.90
  -3   4 -18  128.09    9.80
   3  -5  18    0.90    1.00
   3  -5  18   -1.10    1.30
   3   5 -18   -0.60    1.70
  -3  -5  18    0.70    0.70
  -3  -5  18   -0.30    1.50
  -3   5 -18    0.10    1.00
   3  -6  18  747.13   30.30
  -3   6 -18  708.13   28.80
  -3  -6  18  734.83   30.10
   3   0  19    1.10    1.40
   3   0  19    0.20    1.10
  -3   0  19    0.00    0.90
  -3   0  19   -0.40    1.20
  -3   0  19    1.10    1.10
   3   0  19    0.40    1.10
  -3   1  19   50.59    7.00
   3  -1  19   48.80    6.60
   3  -1  19   46.50    6.80
  -3   1  19   46.10    6.30
  -3   1  19   51.79    6.10
   3  -1  19   48.40    6.30
   3   1  19   40.60    6.50
  -3  -1  19   42.30    6.60
  -3  -1  19   48.40    6.60
   3   1  19   45.00    5.60
   3   1  19   34.60    5.70
  -3  -1  19   51.39    6.80
  -3   2  19    0.90    1.00
  -3   2  19    0.70    0.90
   3  -2  19    0.30    1.20
  -3   2  19    2.10    1.30
   3  -2  19    1.30    1.20
   3  -2  19   -1.50    0.80
  -3  -2  19    0.80    1.20
   3   2  19    2.30    1.90
  -3  -2  19    0.70    1.00
   3   2  19   -0.20    1.10
  -3  -2  19   -0.30    1.00
   3   2  19   -0.30    1.10
   3  -3  19  441.46   23.00
   3  -3  19  489.55   28.40
   3  -3  19  425.56   21.90
  -3   3  19  407.46   22.70
  -3   3  19  395.56   19.80
  -3  -3  19  403.86   20.50
  -3  -3  19  415.96   22.50
  -3  -3  19  407.26   21.70
  -3   3 -19  404.66   19.80
   3   3  19  428.06   22.90
   3  -4  19    9.20    2.90
   3  -4  19    1.90    1.20
  -3   4  19    2.00    1.20
   3  -4  19    4.30    1.50
  -3  -4  19    3.10    1.20
  -3  -4  19    3.30    1.30
   3   4  19    1.60    1.30
   3  -5  19   94.69    7.20
   3  -5  19   87.39    7.60
  -3   5 -19   83.79    8.80
  -3  -5  19   97.99    7.40
  -3  -5  19   92.59    7.90
   3   0  20 1222.98   48.70
  -3   0  20 1182.68   50.39
   3   0  20 1225.18   51.09
  -3   0  20 1208.78   51.69
  -3   0  20 1194.28   49.50
   3   0  20 1213.68   49.50
  -3   1  20    3.20    1.40
  -3   1  20    4.30    1.50
   3  -1  20    3.40    1.50
   3  -1  20    2.90    1.20
  -3   1  20    2.40    1.40
   3  -1  20    1.90    1.20
  -3  -1  20    2.10    1.10
  -3  -1  20    4.10    1.70
   3   1  20    2.30    1.40
   3   1  20    9.60    2.60
   3   1  20    3.30    1.50
  -3  -1  20    2.30    1.30
  -3   2  20  466.95   21.50
  -3   2  20  469.35   26.80
   3  -2  20  476.65   23.20
   3  -2  20  479.25   22.80
  -3   2  20  465.85   19.50
   3   2  20  468.35   19.20
  -3  -2  20  504.25   24.20
  -3  -2  20  458.45   22.40
  -3  -2  20  379.16   28.10
   3  -3  20   11.20    3.00
  -3   3  20    4.30    1.50
   3  -3  20    4.30    1.60
   3  -3  20    4.90    1.60
  -3  -3  20   11.30    2.90
  -3  -3  20    5.60    2.20
   3   3  20   11.50    3.10
  -3  -3  20   13.40    3.00
   3  -4  20  112.49    9.30
   3  -4  20  129.19    8.60
  -3  -4  20  165.98   14.90
  -3  -4  20  126.99    8.60
  -3   0  21    1.70    0.90
   3   0  21    1.10    0.70
   3   0  21   -0.10    0.70
  -3   0  21    0.50    0.80
  -3   0  21   -0.40    0.90
   3  -1  21   85.59    7.30
   3  -1  21   96.69    7.60
   3  -1  21   76.29    6.70
  -3   1  21   70.09    7.00
  -3   1  21   80.69    6.80
  -3   1  21   79.19    6.00
  -3  -1  21   74.29    6.80
   3   1  21   85.99    6.20
  -3  -1  21   85.19    7.30
  -3  -1  21   86.69    7.10
   3   1  21   79.99    7.40
   3  -2  21    2.40    1.00
   3  -2  21    2.80    1.10
  -3   2  21    3.00    1.20
   3  -2  21    2.20    1.30
  -3  -2  21    8.40    2.50
  -3  -2  21    3.20    1.30
   3   2  21    9.00    2.80
   3  -3  21  211.98   12.40
   3  -3  21  219.58   11.20
  -3   3  21  204.28   12.30
   3   3  21  254.77   13.10
  -3  -3  21  217.08   11.90
  -3  -3  21  226.28   12.70
  -3   0  22  768.12   29.90
   3   0  22  750.22   32.40
  -3   0  22  732.33   32.10
   3   0  22  785.22   32.00
  -3   1  22    2.40    1.00
   3  -1  22    3.10    1.50
   3  -1  22    3.00    1.20
   3  -1  22    2.90    1.30
   3   1  22    1.40    0.80
  -3  -1  22    0.80    0.90
  -3  -1  22    0.90    0.90
  -3  -1  22    3.10    1.10
  -4  -1   0    0.10    0.20
   4  -1   0    0.70    0.40
  -4   1   0    0.50    0.30
  -4  -2   0 2501.35   87.49
  -4   2   0 2453.65   87.59
   4  -2   0 2538.85   87.79
  -4  -3   0    0.10    0.30
  -4   3   0    0.50    0.40
  -4  -3   0    0.40    0.30
   4  -3   0    0.10    0.30
  -4  -4   0 1099.69   39.20
  -4  -4   0 1101.39   39.10
   4  -4   0 1029.90   39.60
  -4   6   0 2522.55  101.49
   4   6   0 2743.13  102.89
   4   6   0 2794.42  104.59
  -4   6   0 2784.52  103.69
   4   6   0 2679.73  101.69
  -4   6   0 2784.02  102.99
  -4   6   0 2746.13  104.09
  -4   7   0   -2.30    1.40
  -4   7   0   -1.90    1.90
   4   7   0    2.80    2.40
   4   7   0   -1.40    1.20
  -4   7   0   -1.00    2.10
   4   8   0    3.10    2.70
  -4   8   0   -0.40    1.80
  -4   8   0    4.80    2.70
   4   8   0    1.60    1.50
  -4   9   0   -2.00    1.60
   4   9   0   -0.20    1.30
  -4   9   0   -1.20    1.60
   4   9   0   -1.30    1.80
  -4  10   0  130.49    9.90
   4  10   0  138.79   11.00
  -4  10   0  136.09   10.50
   4   0  -1    0.20    0.20
  -4   0  -1    0.20    0.20
   4   0   1    0.20    0.20
  -4   0   1    0.30    0.40
  -4  -1  -1  390.56   15.10
  -4   1   1  389.16   15.20
   4  -1   1  393.56   15.70
   4   1   1  416.06   15.10
   4  -1  -1  428.76   15.40
  -4   1  -1  406.46   15.80
   4  -2   1  626.24   25.30
  -4   2   1  644.24   24.30
  -4  -2  -1  720.43   24.30
  -4   2  -1  698.33   25.50
   4  -2  -1  674.13   24.70
  -4  -2   1  650.53   25.20
  -4  -3  -1  808.92   26.80
  -4  -3  -1  756.22   26.80
   4  -3   1  712.03   28.40
  -4  -3   1  683.63   28.20
  -4   3  -1  770.22   28.50
   4  -3  -1  731.93   27.60
   4  -4   1    0.80    0.60
  -4  -4   1    0.20    0.50
   4  -4  -1    1.20    0.40
   4  -5   1  148.09    8.10
  -4  -5   1  146.59    7.70
  -4  -5   1  144.09    7.40
  -4   6   1   59.69    7.20
   4   6  -1   54.59    7.70
   4   6  -1   67.69    7.00
  -4   6   1   43.90    7.30
   4   6  -1   47.10    7.30
  -4   6   1   53.79    8.20
  -4   6  -1   49.00    7.60
  -4   6  -1   54.89    7.10
  -4   6  -1   51.39    7.00
  -4   6  -1   48.70    7.20
   4   6   1   51.19    7.30
   4   6   1   57.29    7.70
   4   7  -1  153.68   11.90
  -4   7   1  128.89   12.50
  -4   7   1  156.68   13.10
  -4   7   1  149.79   11.50
   4   7  -1  150.48   12.10
   4   7  -1  157.78   13.50
  -4   7  -1  143.49   12.80
  -4   7  -1  145.09   12.90
  -4   7  -1  149.09   12.90
   4   7   1  166.28   13.40
   4   7   1  155.88   12.30
   4   8  -1   -1.50    1.40
   4   8  -1    2.40    2.10
  -4   8   1   -0.30    2.00
  -4   8   1   -1.80    1.70
   4   8   1    0.50    1.90
  -4   8  -1    4.40    2.20
   4   8   1   -0.60    2.00
  -4   8  -1   -0.60    2.00
  -4   8  -1    0.90    1.50
  -4   9   1  130.29   11.50
   4   9  -1  125.29   10.70
  -4   9   1  136.69   11.70
   4   9  -1  134.09   12.00
  -4   9  -1  155.38   12.30
  -4   9  -1  136.59   11.60
   4   9   1  135.29   12.00
   4   9   1  118.49   10.60
   4  10  -1   10.60    2.80
  -4  10   1   18.10    4.90
  -4  10   1   -1.20    3.60
   4  10  -1    6.30    2.20
  -4  10  -1   16.90    4.50
   4  10   1   18.10    5.60
   4  10   1   10.90    3.20
  -4  -1  -2   31.80    2.20
   4  -1   2   30.30    2.70
  -4   1   2   30.50    2.30
  -4   1  -2   31.10    2.70
   4   1   2   32.40    2.20
  -4  -1   2   32.70    2.70
  -4  -2  -2 1955.20   65.79
   4  -2   2 1843.62   67.69
  -4   2   2 1839.12   65.89
  -4   2  -2 1858.71   67.79
   4  -2  -2 1890.61   66.29
  -4  -2   2 1907.61   68.19
  -4   3  -2    5.30    1.70
   4  -3  -2    3.20    0.80
   4  -4   2  781.92   30.60
  -4  -4   2  740.43   30.30
  -4   4  -2  760.92   30.50
   4  -5   2    0.50    0.80
  -4  -5   2    0.20    0.60
  -4  -5   2   -0.40    0.90
   4  -6   2 1769.92   71.89
  -4   6   2 1969.20   77.99
   4   6  -2 2115.09   79.69
   4   6  -2 1946.41   76.69
  -4   6   2 1999.90   78.19
   4   6  -2 1985.70   77.49
  -4   6  -2 2086.79   78.49
  -4   6  -2 2037.80   79.49
  -4   6  -2 1987.20   77.79
  -4   6  -2 1999.30   76.89
   4   6   2 1963.10   78.49
   4   6   2 1958.30   76.99
   4   7  -2   42.00    6.20
  -4   7   2   50.49    7.30
   4   7  -2   57.19    7.70
   4   7  -2   43.70    7.80
  -4   7   2   42.10    7.50
  -4   7  -2   46.20    7.10
  -4   7  -2   42.40    7.00
   4   7   2   49.00    7.10
   4   7   2   37.30    8.00
  -4   7  -2   42.70    8.30
  -4   8   2  184.98   14.60
   4   8  -2  173.58   14.90
  -4   8   2  143.09   13.00
   4   8  -2  165.08   13.70
  -4   8  -2  174.38   13.20
   4   8   2  180.98   15.00
  -4   8  -2  181.68   14.10
  -4   8  -2  186.88   15.20
   4   8   2  168.08   13.00
   4   9  -2   19.00    5.40
  -4   9   2   21.00    5.30
   4   9  -2    9.10    2.50
  -4   9   2    9.90    2.70
   4   9   2   17.80    5.50
  -4   9  -2   15.90    4.80
  -4   9  -2    9.30    2.60
   4   9   2    9.40    2.60
  -4  10   2  191.28   12.30
   4  10  -2  163.28   11.60
   4  10  -2  170.38   12.60
   4  10   2  152.08   13.50
   4  10   2  167.58   10.90
  -4  10  -2  178.28   11.90
  -4  10  -2  172.08   12.70
  -4   0   3    0.80    0.50
  -4   0  -3    0.30    0.40
   4   0   3    0.40    0.40
  -4   1   3  333.17   13.20
  -4   1   3  300.47   13.10
  -4  -1  -3  322.87   13.10
   4  -1   3  314.67   14.00
  -4   1  -3  343.27   14.30
   4   1   3  337.27   13.10
  -4  -1   3  325.27   14.00
  -4   2   3  530.15   20.10
  -4  -2  -3  535.75   19.90
   4  -2   3  541.55   22.10
  -4  -2   3  558.44   22.20
  -4   2  -3  528.05   22.20
   4  -3   3  359.56   16.20
  -4  -3   3  315.87   15.70
  -4   3  -3  364.16   16.30
   4  -4   3   39.60    4.30
  -4  -4   3   29.80    3.90
   4   5  -3  136.99   12.90
   4  -5   3  157.98   10.10
  -4   5  -3  153.88   14.30
  -4  -5   3  158.98    9.90
   4   6  -3    1.90    2.00
  -4   6   3    0.70    2.20
  -4   6   3   -1.50    1.60
   4   6  -3    3.10    1.80
  -4   6   3   -0.10    2.00
   4   6  -3    0.50    1.50
   4  -6   3    0.70    1.20
  -4  -6   3   -1.80    1.20
   4   6   3    1.30    2.40
   4   6   3    1.50    1.50
  -4   6  -3    1.80    1.40
  -4   6  -3    2.90    1.70
  -4   6  -3    0.00    1.30
  -4   6  -3    0.30    1.80
  -4   7   3  299.17   19.00
   4   7  -3  291.67   18.40
   4   7  -3  289.47   20.40
  -4   7   3  311.97   19.60
   4   7  -3  309.97   19.30
  -4   7  -3  327.97   19.30
   4   7   3  312.07   20.00
  -4   7  -3  307.27   19.40
   4   7   3  294.47   18.50
  -4   7  -3  322.77   20.90
  -4   8   3   25.30    6.60
   4   8  -3   29.70    6.60
   4   8  -3   37.40    6.10
   4   8   3   22.20    6.60
   4   8   3   18.80    6.20
  -4   8  -3   23.40    5.60
  -4   8  -3   24.80    7.20
  -4   8  -3   35.00    6.70
   4   9  -3  101.19    9.70
  -4   9   3  108.19   10.40
   4   9  -3  100.59   10.60
  -4   9  -3  114.79   10.40
  -4   9  -3  110.69   10.90
   4   9   3  103.79   10.10
   4   9   3   98.89    9.20
   4  10  -3   52.19    6.70
   4  10  -3   43.20    6.40
  -4  10   3   49.30    6.80
  -4  10  -3   41.30    6.80
  -4  10  -3   46.30    6.00
   4  10   3   34.20    6.30
   4   0   4 1756.62   63.29
  -4   0  -4 1771.52   63.39
  -4   0   4 1724.33   63.29
  -4  -1  -4  901.01   31.90
   4  -1   4  803.82   34.00
  -4   1   4  887.81   31.90
  -4   1  -4  809.42   32.90
   4   1   4  836.62   31.60
   4  -2   4 1075.99   41.30
  -4  -2  -4 1070.59   39.00
  -4   2   4 1001.30   38.90
  -4   2  -4 1059.29   41.50
  -4  -2   4 1149.58   41.70
   4   2   4 1086.29   38.50
   4  -3   4   30.10    3.70
  -4   3  -4   31.30    4.10
  -4  -3   4   24.80    3.40
   4  -4   4  750.22   31.10
  -4  -4   4  699.03   30.80
   4   5  -4   99.99    9.00
   4   5  -4  106.19    9.50
   4   5  -4  107.99    9.30
  -4   5   4  127.09   14.60
   4  -5   4  116.49    9.00
  -4  -5   4  110.69    8.60
  -4   5  -4  109.49    9.30
  -4   5  -4  102.19    9.40
  -4   5  -4  100.09    9.30
   4   6  -4 1640.24   65.79
   4   6  -4 1682.73   65.59
  -4   6   4 1590.14   65.89
  -4   6   4 1549.84   64.69
   4   6  -4 1734.23   67.89
   4   6   4 1618.14   66.39
   4   6   4 1554.54   64.49
  -4   6  -4 1733.93   66.49
  -4   6  -4 1727.53   66.49
  -4   6  -4 1693.13   68.49
  -4   6  -4 1559.84   65.19
  -4  -6   4 1444.16   64.19
   4   7  -4  317.87   19.00
   4   7  -4  297.67   20.40
  -4   7   4  277.07   18.50
  -4   7   4  292.47   19.40
   4   7  -4  307.07   19.20
  -4   7  -4  307.17   19.40
  -4   7  -4  317.77   19.30
   4   7   4  297.47   19.50
   4   7   4  288.17   18.20
  -4   7  -4  336.07   21.50
   4   8  -4  165.38   16.50
  -4   8   4  110.49   12.00
  -4   8  -4  119.69   16.60
   4   8   4  154.08   16.80
  -4   8  -4  158.58   16.70
   4   8   4  128.79   11.70
  -4   9   4    3.60    2.80
   4   9  -4   -1.00    1.20
  -4   9   4    1.50    2.10
   4   9  -4   -0.90    1.90
  -4   9  -4   -1.60    1.30
   4   9   4    5.90    2.70
   4   9   4   -0.40    1.70
  -4   9  -4   -2.90    1.40
  -4  10   4  190.18   12.20
   4  10  -4  185.48   12.90
   4  10  -4  205.58   12.50
  -4  10  -4  208.38   12.70
  -4  10  -4  189.48   12.80
  -4   0   5    2.20    0.80
  -4   0  -5    1.30    0.70
   4   0   5    0.60    0.50
  -4  -1  -5  197.28   10.10
   4  -1   5  209.78   11.00
  -4   1   5  224.08   10.30
  -4  -1   5  205.98   11.00
  -4   1  -5  205.78   11.10
   4   1   5  202.28    9.90
  -4   2   5  278.17   12.00
   4  -2   5  274.37   13.90
  -4  -2  -5  279.37   12.00
  -4   2   5  277.97   11.80
  -4   2  -5  266.27   14.10
  -4  -2   5  245.18   13.60
   4  -3   5 1331.57   52.49
  -4  -3   5 1363.56   52.69
   4  -4   5   39.10    5.10
  -4  -4   5   40.10    5.10
  -4   5   5  765.12   35.40
   4  -5   5  760.72   34.50
   4   5  -5  774.62   36.60
   4   5  -5  801.52   35.60
   4   5  -5  805.22   36.10
   4   5   5  721.53   36.00
  -4   5  -5  754.82   34.60
  -4   5  -5  802.22   38.20
  -4   5  -5  781.32   35.90
  -4  -5   5  769.32   34.70
  -4   6   5    0.60    2.50
   4   6  -5    4.50    2.30
   4   6  -5    3.60    2.00
  -4   6   5    1.80    2.30
   4   6  -5    3.10    1.40
  -4   6  -5    4.10    2.10
   4   6   5    8.90    3.20
   4   6   5    3.80    2.10
  -4   6  -5    4.50    2.20
  -4   6  -5    3.00    2.00
  -4   6  -5    2.00    2.20
  -4   7   5   69.69    8.90
   4   7  -5   89.59   10.20
   4   7  -5   84.79    9.60
  -4   7   5   71.39    9.60
   4   7  -5   86.59    8.90
  -4   7  -5   73.39   10.10
   4   7   5   75.09   10.00
  -4   7  -5   72.09    8.60
  -4   7  -5   74.89    8.80
   4   7   5   56.89    8.10
   4   8  -5  193.18   14.10
   4   8  -5  192.78   14.70
   4   8  -5  215.48   16.60
  -4   8   5  177.78   14.40
   4   8   5  165.38   12.60
  -4  -8   5  170.28   12.20
  -4   8  -5  170.78   14.00
   4   8   5  179.98   14.30
  -4   8  -5  182.78   14.60
  -4   8  -5  179.58   15.90
  -4   9   5  220.88   14.50
   4   9  -5  238.68   16.60
   4   9  -5  210.88   14.90
  -4   9  -5  241.68   15.60
   4   9   5  205.48   14.60
  -4   9  -5  238.98   16.80
   4  10  -5   72.49    7.50
  -4  10   5   69.49    7.20
   4  10  -5   71.09    6.90
  -4  10  -5   66.59    6.70
  -4  10  -5   63.79    8.10
  -4   0   6 2696.93   99.89
  -4   0  -6 2724.83   99.89
   4   0   6 2864.71   99.89
  -4   1   6  205.18   10.70
  -4  -1  -6  229.38   11.20
   4  -1   6  206.78   11.50
   4   1   6  210.28   10.70
  -4   1  -6  192.68   11.60
  -4   2   6 1098.99   43.40
  -4  -2  -6 1276.17   43.90
  -4   2   6 1156.18   43.20
  -4  -2   6 1088.89   45.70
   4   2   6 1181.38   43.00
   4  -3   6    3.80    1.50
  -4  -3   6    2.80    1.30
   4  -4   6  582.34   28.00
  -4  -4   6  602.14   28.20
   4  -5   6   13.10    4.20
   4   5  -6    6.00    2.40
   4   5  -6    7.60    2.30
   4   5  -6   15.00    4.60
   4   5   6    7.50    2.60
  -4   5  -6   14.30    4.30
  -4  -5   6    4.10    2.00
  -4   5  -6   17.80    4.40
  -4   5  -6   12.60    3.80
   4   6  -6 1301.07   53.79
   4   6  -6 1343.77   53.49
  -4   6   6 1130.69   51.69
  -4   6   6 1256.07   53.89
   4   6  -6 1260.27   54.79
   4   6   6 1228.48   51.79
   4   6   6 1196.98   53.49
  -4   6  -6 1210.68   53.09
  -4   6  -6 1287.47   53.29
  -4   6  -6 1300.17   53.59
   4   7  -6   75.49    9.30
   4   7  -6   65.99    9.20
   4   7  -6   70.49    8.80
  -4   7   6   64.89    8.90
  -4   7  -6   66.89    8.70
  -4   7  -6   75.99   10.30
  -4   7  -6   83.29    9.20
   4   7   6   58.39    9.50
  -4   8   6   79.49    9.80
   4   8  -6   98.99    9.70
   4   8  -6   96.99    9.90
  -4   8  -6   87.79    9.50
  -4   8  -6   96.79   10.40
  -4   8  -6  100.69   10.70
   4   8   6   93.79   10.70
  -4  -8   6   90.59    8.70
  -4   9   6   -2.60    2.30
   4   9  -6   -1.40    1.30
   4   9  -6   -2.50    1.70
   4  -9   6    2.30    1.40
   4   9   6   -2.10    1.50
  -4   9  -6   -2.60    1.10
  -4   9  -6   -0.60    1.80
   4  10  -6   87.89    8.30
   4  10  -6   99.99    7.60
  -4  10  -6   97.79    8.00
  -4  10  -6   86.99    8.40
   4   0   7    0.40    0.40
  -4   0   7    0.90    0.60
  -4   1   7  210.78   11.70
  -4  -1  -7  235.98   12.30
   4   1   7  211.88   11.60
  -4   1  -7  224.28   13.20
  -4  -1   7  230.98   12.90
  -4  -2  -7 1939.71   69.49
   4  -2   7 1970.40   72.19
  -4   2   7 1876.71   68.79
  -4  -2   7 1847.92   71.89
   4   2   7 1774.92   68.39
  -4   3   7  101.39    5.20
  -4   3   7   97.79    5.40
   4  -3   7  112.39    9.20
  -4  -3   7  104.79    8.80
   4   4  -7  542.65   33.50
   4  -4   7  479.05   25.10
  -4  -4   7  475.15   25.00
  -4   4  -7  467.35   26.10
   4   5  -7  208.68   14.60
  -4   5   7  181.48   14.10
  -4   5   7  210.18   15.00
   4   5  -7  255.27   15.10
   4   5  -7  206.58   14.90
   4  -5   7  166.78   13.00
  -4   5  -7  223.58   14.70
  -4   5  -7  202.78   14.10
  -4   5  -7  204.58   14.00
   4   6  -7    8.90    2.60
   4   6  -7   12.30    3.30
  -4   6   7   14.20    5.60
   4   6  -7   16.60    4.30
   4   6   7    8.70    3.00
   4   6   7    2.40    3.90
  -4   6  -7   19.40    5.40
  -4   6  -7   20.60    5.60
   4   7  -7   23.30    6.60
   4   7  -7   28.20    6.90
  -4   7   7   17.80    4.80
   4   7  -7   27.30    5.60
  -4   7  -7   13.60    3.60
   4   7   7   14.50    3.60
  -4   7  -7   10.70    3.50
   4   7   7   23.00    6.80
  -4   7  -7   17.60    4.70
   4   8  -7  226.28   17.00
   4   8  -7  233.48   15.90
   4   8  -7  229.68   16.00
  -4   8   7  212.78   15.30
  -4  -8   7  259.67   14.20
   4   8   7  193.78   14.80
  -4   8  -7  231.58   18.20
  -4   8  -7  217.48   15.70
  -4   8  -7  219.48   15.70
   4   9  -7   82.09    9.00
  -4   9   7   81.19    8.10
   4   9  -7   82.29   10.90
   4  -9   7   82.09    6.80
  -4   9  -7   74.09    7.90
  -4   9  -7   94.99   13.30
  -4   0   8 1433.96   56.69
   4   0   8 1489.35   56.79
  -4   0  -8 1463.05   57.49
  -4  -1  -8  485.65   21.60
  -4   1   8  449.46   21.00
   4  -1   8  429.56   21.60
  -4  -1   8  466.15   22.10
  -4   1  -8  415.86   22.10
   4   1   8  431.66   20.40
  -4  -2  -8  331.77   16.30
   4  -2   8  324.17   17.90
  -4   2   8  317.47   15.50
  -4  -2   8  311.67   17.80
   4   2   8  333.47   15.50
  -4   3   8    9.00    2.70
  -4   3   8   11.10    2.10
   4  -3   8   12.30    3.30
  -4  -3   8    6.50    2.10
   4   4  -8  594.64   29.60
   4  -4   8  605.34   30.50
  -4   4   8  581.34   29.30
   4   4  -8  589.24   27.80
  -4   4  -8  627.14   28.50
  -4   4  -8  570.54   27.90
  -4  -4   8  589.24   30.20
  -4   4  -8  591.24   28.00
   4   5  -8  125.59   10.60
  -4   5   8  113.09   11.30
  -4   5   8  127.69   12.10
   4  -5   8  110.59   11.20
  -4   5   8  110.99   11.70
   4   5  -8  134.79   11.70
   4   5  -8  141.09   11.80
   4   5   8   96.59   13.40
   4   5   8  115.99   11.70
   4   5   8  121.29   11.30
  -4   5  -8  137.49   10.80
  -4   5  -8  135.09   11.00
  -4   5  -8  163.68   11.80
   4   6  -8  911.41   42.30
   4   6  -8  886.51   41.20
  -4   6   8  942.61   42.90
   4   6  -8  977.10   43.90
  -4   6  -8  890.91   41.90
   4   6   8  847.22   39.70
   4   6   8  910.31   43.20
  -4   6  -8  961.70   42.30
   4   7  -8   19.00    5.60
  -4   7   8   16.70    3.90
   4   7  -8   20.60    5.20
   4   7  -8   34.00    6.70
  -4  -7   8   10.70    3.00
  -4   7  -8   19.70    5.20
   4   7   8   27.30    7.80
  -4   7  -8   34.80    8.00
  -4   7  -8   30.20    6.50
  -4   8   8  122.09   11.50
   4   8  -8  142.99   11.80
   4   8  -8  136.09   12.50
   4   8  -8  153.68   13.40
  -4  -8   8  150.88   10.40
  -4   8  -8  143.99   12.20
  -4   8  -8  143.99   14.10
  -4   8  -8  135.09   12.00
   4  -9   8    9.70    2.30
  -4   9   8   18.70    5.70
   4   9  -8   17.60    4.00
   4   9  -8   28.60    5.00
  -4   9  -8   21.00    5.30
  -4   9  -8   14.90    4.20
  -4   0   9    0.00    0.70
   4   0   9   -0.40    0.60
  -4   0  -9    0.70    0.80
  -4   1   9  165.58   10.90
  -4  -1  -9  171.18   11.70
   4  -1   9  173.28   11.80
  -4  -1   9  172.98   12.00
   4   1   9  174.38   11.10
  -4   2   9 1476.45   56.39
   4  -2   9 1522.75   60.09
  -4  -2  -9 1510.35   57.89
   4   2   9 1406.86   55.99
  -4  -2   9 1417.26   59.39
  -4   3   9  362.56   16.20
   4  -3   9  357.56   21.40
  -4  -3   9  395.66   22.00
   4  -4   9  685.03   32.80
  -4   4   9  715.63   34.90
   4   4  -9  758.82   33.30
  -4   4   9  693.03   36.40
   4   4  -9  764.22   34.40
  -4   4   9  687.93   34.60
  -4   4  -9  780.12   38.00
  -4   4  -9  733.43   33.50
  -4   4  -9  826.92   34.40
   4   4   9  696.83   35.00
   4   4   9  699.83   35.10
  -4   5   9   36.70    7.20
   4   5  -9   30.10    6.30
  -4   5   9   29.10    7.90
  -4   5   9   31.50    7.50
   4   5  -9   34.60    5.90
   4  -5   9   28.10    6.40
  -4   5  -9   26.00    5.50
   4   5   9   42.40    8.90
   4   5   9   39.90    8.00
  -4   5  -9   47.60    6.80
   4   5   9   18.40    4.20
   4   6  -9    1.90    1.30
   4  -6   9   -3.90    2.10
   4   6  -9   -1.60    1.90
   4   6  -9    1.10    1.30
  -4   6   9    0.90    2.80
  -4  -6   9   -1.30    1.30
  -4   6  -9    2.30    2.30
  -4   6  -9    0.50    1.10
   4   6   9   -1.90    3.90
   4   6   9   -0.50    1.80
   4   7  -9   91.79   11.00
   4   7  -9  125.39   12.40
   4   7  -9  104.99   10.20
  -4   7  -9  115.19   12.60
   4   7   9   80.89   11.00
  -4   7  -9  108.09   10.90
  -4   7  -9   95.69   10.40
   4   8  -9  258.57   16.90
   4   8  -9  274.97   17.90
   4  -8   9  268.77   16.30
  -4   8   9  249.88   16.20
   4   8  -9  286.07   18.40
  -4   8  -9  271.17   17.60
  -4   8  -9  273.67   17.50
  -4  -8   9  288.77   15.60
  -4   8  -9  283.77   19.90
  -4   9   9   89.39    7.50
   4  -9   9   89.29    7.00
   4   9  -9   83.79    8.10
   4   9  -9   83.99    7.80
  -4   9  -9   84.29    7.90
  -4   9  -9   80.89    8.60
  -4   0  10 1316.37   52.49
   4   0  10 1226.58   51.99
  -4  -1 -10   24.70    5.10
  -4   1  10   24.20    4.00
   4  -1  10   29.10    5.00
   4   1  10   20.60    4.00
  -4  -1  10   18.90    4.20
   4  -2  10  189.28   14.00
  -4   2  10  180.78   11.60
   4   2  10  183.18   11.80
  -4  -2  10  178.28   13.70
   4   3 -10   45.20    5.60
   4  -3  10   42.20    7.10
   4  -3  10   41.70    6.50
  -4   3  10   69.09   10.20
  -4   3  10   53.49    8.60
  -4  -3  10   54.39    7.90
  -4   3 -10   50.69    6.30
   4   3  10   45.40    7.60
  -4   3 -10   47.20    6.80
   4  -4  10  320.37   18.70
   4   4 -10  336.87   18.50
  -4   4  10  322.47   20.30
  -4   4  10  271.47   19.40
  -4   4  10  283.67   19.40
   4   4 -10  337.47   19.80
   4  -4  10  290.77   19.90
  -4   4 -10  341.67   18.90
  -4  -4  10  342.27   19.20
  -4   4 -10  337.77   19.40
  -4  -4  10  283.07   19.90
   4   4  10  309.77   20.30
   4   5 -10  119.89   11.60
  -4   5  10  102.59   12.30
  -4   5  10  122.89   12.20
  -4   5  10  129.69   18.50
   4  -5  10  114.69   10.30
   4   5 -10  132.99   11.00
   4   5  10   99.39   12.10
   4   5  10  138.99   12.40
  -4   5 -10  116.59   11.10
  -4   5 -10  135.09   11.60
  -4  -5  10  127.39   14.50
   4   6 -10  418.06   23.40
   4  -6  10  391.76   21.50
   4   6 -10  406.76   24.50
  -4   6  10  429.36   24.60
   4   6 -10  407.06   24.60
  -4  -6  10  455.35   23.80
   4   6  10  400.96   23.20
  -4   6 -10  452.05   24.50
  -4   6 -10  402.56   23.80
  -4   7  10   94.59    9.70
   4   7 -10   84.09    9.20
   4   7 -10   79.09    9.90
   4   7 -10   80.79   10.00
  -4   7 -10   80.79   10.80
  -4   7 -10   95.69   10.00
  -4  -7  10   89.49    8.70
  -4   7 -10   90.49    9.70
   4  -8  10   40.20    5.40
   4   8 -10   31.60    5.80
   4   8 -10   35.00    6.10
  -4  -8  10   38.40    5.20
  -4   8 -10   41.50    6.00
  -4   8 -10   43.60    6.40
  -4   8 -10   42.20    7.30
   4   9 -10    3.20    1.10
   4  -9  10    0.60    1.30
   4   9 -10    4.40    2.10
  -4   9 -10    8.60    2.70
  -4   9 -10    1.50    1.50
   4   0  11    1.20    1.10
  -4   0  11    0.20    1.00
   4   0  11    1.30    1.20
  -4   0  11    0.60    1.00
   4   0  11    0.90    1.10
  -4   1  11   76.59    7.90
  -4  -1 -11   90.59   11.70
   4  -1  11   77.69    7.90
   4  -1  11   87.39    8.30
   4  -1  11   77.99    8.60
  -4   1  11   74.09    7.50
  -4   1  11   79.89    8.20
  -4  -1  11   73.39    8.00
  -4  -1  11   77.89    8.40
   4   1  11   75.09    7.90
   4   1  11   82.09    8.60
  -4  -1  11   73.79    7.90
   4   1  11   84.59    7.60
   4  -2  11 1264.27   53.29
   4  -2  11 1347.67   55.29
  -4   2  11 1319.97   52.09
  -4   2  11 1111.09   52.79
   4   2 -11 1201.28   53.39
  -4   2  11 1269.27   54.79
   4  -2  11 1497.45   58.59
  -4  -2  11 1236.98   54.39
   4   2  11 1186.08   51.19
  -4  -2  11 1515.95   67.49
   4   2  11 1403.46   55.69
   4   3 -11  253.27   15.70
  -4   3  11  216.98   16.50
  -4   3  11  224.58   15.70
   4  -3  11  227.08   19.70
   4  -3  11  217.78   14.50
   4   3  11  193.28   15.30
  -4   3 -11  220.88   14.10
   4   3  11  199.28   14.70
   4   3  11  205.18   13.10
  -4  -3  11  211.88   13.60
  -4  -3  11  221.28   14.80
  -4   3 -11  202.78   14.60
   4   4 -11  805.72   35.10
  -4   4  11  769.92   37.20
   4  -4  11  811.02   35.50
  -4   4  11  750.12   37.30
   4  -4  11  752.12   37.30
   4   4 -11  828.32   37.30
  -4   4  11  686.63   36.60
  -4  -4  11  777.52   37.70
   4   4  11  739.43   35.70
  -4  -4  11  805.32   36.10
  -4   4 -11  643.54   34.00
  -4  -4  11  706.53   33.70
  -4   4 -11  811.02   36.60
   4   4  11  798.12   38.40
   4   5 -11   16.30    4.90
   4   5 -11    6.70    2.30
  -4   5  11    3.50    2.90
   4  -5  11   11.00    2.60
  -4   5  11   21.10    6.30
   4   5 -11   10.60    3.90
  -4   5 -11   16.20    4.40
   4   5  11    1.80    2.80
   4   5  11    6.60    2.40
  -4  -5  11    6.00    2.30
  -4   5 -11   21.80    6.10
   4   6 -11    4.40    2.10
   4   6 -11    8.50    3.80
  -4   6  11   -2.60    2.90
   4  -6  11    2.10    1.90
   4   6 -11    2.60    1.80
  -4   6 -11    6.10    2.00
  -4   6 -11    3.50    2.50
   4   6  11   -1.40    2.30
  -4  -6  11    5.40    2.20
   4  -7  11    0.50    1.30
  -4   7  11   -3.40    2.40
   4   7 -11    0.20    1.40
   4   7 -11    0.80    1.10
   4   7 -11    1.40    2.50
  -4  -7  11    0.30    1.30
  -4   7 -11   -1.20    1.10
  -4   7 -11    0.70    2.00
  -4   7 -11    0.50    1.20
   4   8 -11  388.36   21.70
   4   8 -11  407.16   21.90
   4  -8  11  409.66   22.30
  -4  -8  11  413.56   19.40
  -4   8 -11  411.96   23.20
  -4   8 -11  376.66   21.00
  -4   8 -11  386.56   21.20
   4   9 -11   49.70    5.50
   4  -9  11   45.40    4.90
  -4   9 -11   48.70    5.20
  -4   9 -11   50.29    5.80
   4   0  12  944.51   44.30
   4   0  12 1013.40   42.80
   4   0  12  975.10   43.00
   4   0  12  965.00   42.40
  -4   0  12 1005.10   42.90
  -4   0  12  968.90   44.40
  -4   0  12 1010.70   44.40
  -4   0  12  937.81   44.20
  -4   1  12  344.77   19.10
  -4   1  12  329.17   20.00
  -4   1  12  351.36   20.70
   4  -1  12  346.87   19.90
   4  -1  12  372.26   20.50
   4  -1  12  332.67   21.50
  -4   1  12  344.77   20.40
   4  -1  12  313.37   20.00
   4   1  12  332.17   20.20
  -4  -1  12  349.57   20.10
   4   1  12  309.27   19.40
  -4  -1  12  345.77   21.60
  -4  -1  12  326.87   19.30
   4   1  12  326.87   20.00
   4   1  12  338.87   18.90
   4  -2  12  170.38   12.80
  -4   2  12  183.38   14.10
   4  -2  12  191.98   13.60
   4  -2  12  188.48   22.10
   4  -2  12  177.68   13.30
  -4   2  12  167.68   11.90
  -4   2  12  194.08   14.00
  -4  -2  12  195.08   14.10
  -4  -2  12  161.28   12.80
   4   2  12  190.08   14.10
  -4   2 -12  184.38   16.30
   4   2  12  168.18   14.70
   4   2  12  152.78   12.90
  -4  -2  12  178.18   13.10
   4   2  12  172.98   11.80
   4  -3  12    0.30    1.30
   4   3 -12    1.50    1.30
   4   3 -12    3.90    2.20
   4  -3  12   -1.30    1.70
  -4   3  12   -2.80    1.80
  -4   3  12   -1.00    1.30
   4  -3  12   -0.20    1.10
  -4   3  12    0.20    1.40
  -4  -3  12   -0.30    1.30
  -4  -3  12    0.40    1.10
   4   3  12   -1.30    2.10
  -4   3 -12   -2.40    2.10
   4   3  12    0.40    1.60
   4   3  12    1.90    1.30
  -4  -3  12   -0.10    1.30
  -4   3 -12    0.70    1.30
   4  -4  12  162.78   15.40
  -4   4  12  144.99   13.90
  -4   4  12  163.38   14.80
   4   4 -12  186.88   14.40
   4  -4  12  180.98   14.60
  -4   4  12  157.38   13.90
   4  -4  12  172.08   13.50
  -4   4 -12  147.29   12.00
   4   4  12  160.68   13.70
  -4  -4  12  166.08   14.00
  -4  -4  12  179.18   13.60
  -4   4 -12  172.98   17.00
  -4  -4  12  148.79   12.20
   4   5 -12  438.86   24.40
   4   5 -12  426.76   22.80
   4  -5  12  431.06   24.20
   4  -5  12  424.76   22.80
  -4   5  12  401.56   23.90
   4  -5  12  375.86   24.30
  -4   5  12  417.46   24.30
   4   5 -12  392.76   24.30
  -4   5  12  419.46   25.60
  -4   5 -12  432.86   24.50
  -4  -5  12  395.36   25.60
  -4   5 -12  431.26   23.50
  -4  -5  12  414.86   23.50
   4   5  12  399.26   25.70
   4  -6  12  192.98   12.70
  -4   6  12  225.18   15.20
  -4  -6  12  202.38   20.40
   4   7 -12   69.99    7.30
   4  -7  12   75.69    7.50
  -4   7  12   49.00    7.30
   4   7 -12   64.19    8.10
   4   7 -12   60.19    7.80
  -4   7 -12   77.69    7.70
  -4   7 -12   79.79    8.10
  -4   7 -12   63.39    8.40
  -4  -7  12   57.39    7.10
   4  -8  12    3.70    1.40
   4   8 -12    1.50    0.90
   4   8 -12    3.90    2.30
  -4   8 -12    2.90    1.50
  -4  -8  12    7.80    1.80
  -4   8 -12    5.90    1.80
  -4   8 -12    6.30    2.30
  -4   0  13    2.00    1.40
  -4   0  13   -0.60    1.90
   4   0  13   -0.70    1.00
   4   0  13    0.50    0.90
  -4   0  13    0.50    1.20
   4   0  13   -0.40    1.70
  -4   0  13    0.20    0.90
   4   0  13   -2.30    1.20
   4  -1  13   26.60    5.50
   4  -1  13   21.40    4.70
  -4   1  13   22.20    5.50
   4  -1  13   21.10    5.10
  -4   1  13   19.90    5.00
  -4   1  13   23.60    4.90
   4   1  13   19.30    4.50
  -4  -1  13   22.60    6.50
  -4  -1  13   23.50    5.10
   4   1  13   22.10    5.90
  -4  -1  13   13.00    3.50
  -4  -1  13   27.40    5.40
   4   1  13   28.10    5.70
  -4   2  13  999.20   44.40
   4  -2  13 1073.79   48.10
   4  -2  13 1022.20   46.00
  -4   2  13 1133.49   48.50
  -4   2  13 1063.99   47.80
   4  -2  13 1039.40   46.60
   4   2  13 1108.79   45.10
   4   2  13  976.80   45.00
  -4   2 -13 1042.60   44.40
  -4  -2  13 1092.79   46.50
  -4  -2  13 1096.99   46.90
  -4  -2  13 1185.68   49.00
   4   2  13 1045.00   47.70
   4   2  13 1015.60   46.70
   4  -3  13  141.29   12.00
  -4   3  13  126.39   12.20
   4  -3  13  136.69   12.00
  -4   3  13  122.79   12.00
  -4   3  13  128.39   12.20
   4   3 -13  129.19    9.90
  -4   3  13  132.09    9.90
   4  -3  13  134.79   12.30
  -4  -3  13  134.69   12.40
  -4  -3  13  125.29   11.30
  -4  -3  13  123.99   11.20
   4   3  13  126.99   13.20
   4   3  13  115.89   11.70
  -4   3 -13  130.29   11.80
  -4   3 -13  124.79   10.40
   4   3  13  121.69    9.40
   4  -4  13  506.15   26.90
   4  -4  13  491.15   27.30
   4  -4  13  501.35   28.60
   4   4 -13  521.45   28.20
  -4   4  13  511.65   29.00
   4   4 -13  515.55   25.90
  -4   4  13  528.55   28.70
  -4   4  13  509.75   27.80
  -4  -4  13  545.35   29.10
   4   4  13  514.05   29.40
  -4  -4  13  491.45   25.60
  -4   4 -13  521.15   26.50
  -4   4 -13  536.65   27.90
  -4  -4  13  511.75   27.30
  -4   5  13    5.60    3.40
   4   5 -13    3.00    2.20
  -4   5  13   10.30    3.80
  -4   5  13    5.90    2.40
   4  -5  13    6.60    3.30
   4   5 -13    9.10    2.50
   4  -5  13   14.90    4.30
   4  -5  13   22.70    5.30
   4   5 -13    6.50    2.80
   4   5  13    2.90    2.40
  -4   5 -13    6.40    2.70
  -4   5 -13    5.60    2.00
  -4  -5  13    7.10    3.70
  -4  -5  13    2.30    2.00
  -4   6  13   18.10    4.20
   4   6 -13   16.90    4.60
   4  -6  13   33.80    5.90
   4   6 -13   23.60    5.50
   4   6 -13   32.40    6.30
  -4   6 -13   28.30    5.90
  -4  -6  13   17.30    5.20
  -4   6 -13   19.20    4.60
  -4   6 -13   26.70    6.60
   4  -7  13    5.40    2.00
   4   7 -13    6.70    2.60
   4   7 -13   12.50    3.50
  -4   7  13    8.90    3.40
   4   7 -13    4.60    1.70
  -4   7 -13   12.20    3.50
  -4   7 -13    5.70    1.90
  -4   7 -13   13.80    3.50
  -4  -7  13   14.60    3.90
   4  -8  13  430.96   20.20
   4   8 -13  427.06   20.90
  -4   8 -13  427.16   20.60
  -4   8 -13  445.16   22.20
  -4  -8  13  440.26   19.70
   4   0  14  457.25   25.40
   4   0  14  509.65   26.10
  -4   0  14  450.45   25.50
   4   0  14  485.75   26.60
  -4   0  14  497.15   26.10
  -4   0  14  477.65   26.00
  -4   1  14   46.00    6.80
   4  -1  14   47.20    6.70
  -4   1  14   37.90    6.50
   4  -1  14   33.50    5.90
   4  -1  14   32.30    6.20
  -4   1  14   38.40    5.80
   4   1  14   46.10    6.30
  -4  -1  14   43.60    6.80
   4   1  14   40.50    6.80
   4   1  14   29.00    6.90
  -4  -1  14   43.40    6.50
  -4  -1  14   50.59    6.80
   4  -2  14  462.95   25.00
   4  -2  14  416.96   24.90
   4  -2  14  461.85   24.60
  -4   2  14  438.36   22.90
  -4   2  14  423.66   25.10
   4   2  14  449.56   24.80
  -4  -2  14  433.16   25.40
   4   2  14  419.06   22.60
  -4  -2  14  441.56   24.40
  -4   2 -14  431.76   22.00
   4   2  14  426.96   25.50
   4  -3  14   73.29    8.80
  -4   3  14   73.89    9.60
  -4   3  14   72.59    7.60
   4   3 -14   74.69    7.80
   4  -3  14   73.29    8.60
   4  -3  14   78.09    9.10
  -4   3  14   78.99   10.00
  -4   3  14   75.29    9.50
  -4  -3  14   69.59    8.40
  -4  -3  14   79.69    8.50
   4   3  14   70.69    7.20
  -4   3 -14   71.79    7.60
   4   3  14   84.19   10.10
  -4  -3  14   91.89    9.90
   4  -4  14   59.29    8.10
  -4   4  14   59.29    9.00
   4   4 -14   71.19    7.70
  -4   4  14   63.69    9.20
   4  -4  14   72.49    8.90
  -4   4  14   63.89    8.70
   4  -4  14   74.69    9.10
   4   4  14   69.69    9.50
  -4   4 -14   74.79    7.90
  -4  -4  14   64.49    8.00
  -4  -4  14   58.49    8.50
  -4  -4  14   55.49    7.90
   4  -5  14   76.09    9.90
   4   5 -14   86.89    8.50
   4   5 -14   78.09    9.00
   4  -5  14   79.59    8.60
  -4   5  14   98.09    9.20
   4  -5  14   86.99   12.90
  -4   5  14   93.99   10.80
  -4  -5  14   75.49    9.80
  -4   5 -14   80.19    8.40
   4   5  14   90.49   11.10
  -4   5 -14   96.29    9.70
  -4  -5  14   83.69   10.40
   4  -6  14  249.08   15.90
   4   6 -14  221.58   15.20
   4   6 -14  224.28   14.40
  -4   6 -14  230.88   15.00
  -4   6 -14  226.38   16.70
  -4   6 -14  228.28   15.50
  -4  -6  14  237.88   15.50
   4   7 -14   67.39    6.80
  -4   7 -14   70.69    7.80
  -4  -7  14   67.69    6.20
  -4   7 -14   83.69   10.60
   4  -8  14    5.00    1.70
   4   8 -14    4.20    1.20
  -4  -8  14    3.90    2.00
  -4   8 -14    4.50    1.50
   4   0  15   -1.20    1.10
  -4   0  15   -0.50    1.40
  -4   0  15    0.50    1.30
  -4   0  15    0.30    1.40
   4   0  15   -1.30    1.00
   4   0  15   -0.10    1.10
  -4   1  15    1.80    1.40
  -4   1  15    0.90    1.30
  -4   1  15    0.60    1.40
   4  -1  15   -1.80    1.10
   4  -1  15    0.10    1.70
   4  -1  15    0.80    1.20
  -4  -1  15    1.50    1.50
   4   1  15   -0.90    1.40
  -4  -1  15    0.30    1.60
   4   1  15    0.20    1.40
   4   1  15    1.30    1.30
  -4  -1  15    0.90    1.40
   4  -2  15  996.70   44.50
  -4   2  15  992.50   44.70
  -4   2  15  960.10   45.30
   4  -2  15  994.80   45.40
  -4   2  15  945.91   41.70
   4  -2  15  929.41   43.40
  -4  -2  15  961.30   44.90
  -4  -2  15  948.01   43.60
   4   2  15  952.80   41.70
  -4  -2  15  955.40   43.30
   4   2  15  954.00   43.20
  -4   2 -15  901.31   40.10
   4   2  15  962.50   45.30
  -4   3  15    5.40    2.30
  -4   3  15    6.10    2.40
  -4   3  15    4.90    1.80
   4  -3  15    5.20    2.30
  -4   3  15    3.10    3.00
   4  -3  15    3.10    2.10
   4  -3  15    3.00    2.40
   4   3  15    3.20    1.80
  -4  -3  15    2.30    1.60
   4   3  15    4.60    1.70
  -4  -3  15    6.50    2.80
  -4   3 -15    1.50    1.80
   4   3  15    0.90    2.60
  -4  -3  15    3.90    2.00
   4  -4  15  598.44   31.20
   4  -4  15  654.73   31.50
   4   4 -15  574.44   35.50
   4   4 -15  609.94   33.70
  -4   4  15  610.64   32.90
   4  -4  15  599.64   32.90
  -4   4 -15  591.24   29.60
   4   4  15  625.54   33.80
  -4  -4  15  590.84   30.90
  -4  -4  15  731.33   36.70
  -4   5  15   -2.10    2.80
   4  -5  15    3.70    1.80
  -4   5  15    4.10    2.00
   4   5 -15    1.10    1.40
   4   5 -15   -1.90    1.40
   4  -5  15    4.10    1.60
   4  -5  15    0.50    1.80
  -4   5  15    0.60    2.60
  -4  -5  15    0.60    1.40
  -4  -5  15    2.80    2.20
  -4   5 -15    2.90    1.40
   4   5  15    4.60    2.30
   4  -6  15    0.30    1.10
   4   6 -15   -1.40    1.10
   4   6 -15    0.90    1.00
  -4   6 -15    0.90    1.10
  -4  -6  15   -1.10    1.00
  -4   6 -15    0.30    1.00
   4   7 -15   16.10    4.00
   4  -7  15   30.50    4.40
  -4   7 -15   21.70    3.50
  -4   7 -15   21.40    3.90
  -4  -7  15   29.20    4.00
  -4   0  16   44.60    6.80
   4   0  16   46.00    6.80
  -4   0  16   28.60    6.40
   4   0  16   48.00    7.10
   4   0  16   42.20    7.00
  -4   0  16   39.50    6.60
  -4   1  16  564.04   28.60
   4  -1  16  532.35   29.40
   4  -1  16  547.75   29.70
   4  -1  16  577.74   29.30
  -4   1  16  551.34   29.10
  -4   1  16  494.35   29.00
  -4  -1  16  537.85   29.50
   4   1  16  536.15   29.90
   4   1  16  595.24   29.00
   4   1  16  553.94   28.20
  -4  -1  16  550.34   29.10
  -4  -1  16  552.34   29.30
  -4   2  16   36.50    7.10
   4  -2  16   27.40    5.70
  -4   2  16   29.00    6.00
   4  -2  16   28.30    6.30
  -4   2  16   38.20    5.70
   4  -2  16   40.00    6.60
  -4  -2  16   19.00    5.50
   4   2  16   40.30    5.80
   4   2  16   40.70    7.10
  -4   2 -16   34.90    5.10
   4   2  16   31.80    6.80
  -4  -2  16   33.20    5.50
  -4  -2  16   35.20    6.50
  -4   3  16   30.30    8.80
  -4   3  16   44.30    6.50
  -4   3  16   35.50    6.80
   4  -3  16   40.10    6.80
   4  -3  16   37.60    6.50
   4  -3  16   38.60    6.90
  -4  -3  16   46.90    7.00
  -4  -3  16   33.60    6.80
  -4  -3  16   30.10    7.10
   4   3  16   35.30    6.70
  -4   3 -16   38.20    9.00
   4   4 -16   27.50    5.10
  -4   4  16   42.00    6.70
   4  -4  16   33.30    6.80
  -4   4  16   29.10    6.60
   4  -4  16   30.80    6.30
   4   4 -16   25.10    5.80
   4  -4  16   25.20    5.80
  -4  -4  16   31.40    6.20
  -4  -4  16   36.80    6.20
   4   4  16   29.20    6.80
  -4   4 -16   38.50    5.50
  -4  -4  16   26.20    6.00
   4   5 -16  106.39    8.40
   4  -5  16  126.59   10.60
   4   5 -16  105.99    9.30
   4  -5  16  132.19   10.70
   4  -5  16  116.99   10.40
  -4  -5  16  115.79   11.00
   4   5  16  113.29   10.90
  -4   5 -16  110.59    8.90
  -4  -5  16  109.09    9.90
   4   6 -16  185.08   11.60
  -4  -6  16  203.88   12.50
  -4   6 -16  182.78   11.40
  -4   6 -16  194.28   12.70
   4  -7  16  134.39    8.80
   4   7 -16  123.19    7.60
  -4   7 -16  115.99    8.40
  -4   0  17   -0.40    0.90
   4   0  17    0.20    1.20
   4   0  17    1.70    1.60
   4   0  17    0.70    1.40
  -4   0  17   -0.60    1.30
  -4   0  17   -0.70    0.70
  -4   1  17   30.90    5.50
   4  -1  17   22.90    5.30
  -4   1  17   29.90    6.30
   4  -1  17   27.00    5.90
  -4   1  17   33.60    6.30
   4  -1  17   28.20    5.80
  -4  -1  17   27.70    5.80
   4   1  17   24.60    6.20
  -4  -1  17   30.80    6.10
   4   1  17   35.50    5.70
  -4  -1  17   25.40    5.20
   4   1  17   31.90    6.70
  -4   2  17  861.81   39.20
  -4   2  17  804.82   36.90
   4  -2  17  815.72   41.20
   4  -2  17  856.11   46.10
   4  -2  17  703.03   45.40
   4   2  17  834.82   36.80
   4   2  17  922.31   55.29
  -4  -2  17  884.21   39.30
  -4   3  17   73.09    9.60
  -4   3  17   67.29    6.20
   4  -3  17   78.99    8.70
   4   3 -17   53.39    7.40
   4  -3  17   69.79    8.80
   4  -3  17   77.39    8.70
  -4   3  17   66.49    8.00
  -4  -3  17   65.89    8.50
   4   3  17   87.69    9.80
  -4   3 -17   75.99    6.70
  -4  -3  17   62.79    8.30
  -4  -3  17   75.19    8.30
   4   3  17   84.49    6.20
   4  -4  17  488.75   25.40
   4  -4  17  431.56   25.40
   4   4 -17  510.35   24.10
  -4   4  17  511.35   27.20
   4  -4  17  480.75   24.50
   4   4  17  478.45   26.40
  -4   4 -17  499.35   22.90
  -4  -4  17  476.55   26.00
  -4  -4  17  485.95   25.50
   4  -5  17   -0.10    1.20
   4  -5  17   -0.80    1.30
   4  -5  17    1.10    1.70
   4   5 -17   -1.70    1.30
  -4   5 -17   -1.60    1.10
  -4  -5  17    0.90    0.90
  -4  -5  17    0.40    1.20
  -4   5 -17   -1.20    1.00
   4   6 -17    2.80    1.10
   4  -6  17    0.80    0.90
  -4   6 -17    2.70    1.30
  -4  -6  17    2.10    0.80
   4   0  18    8.10    2.40
  -4   0  18    6.80    2.40
  -4   0  18    5.50    2.20
   4   0  18    9.00    2.60
  -4   0  18    4.70    2.00
   4   0  18    5.20    2.10
  -4   1  18   96.79   10.40
   4  -1  18  108.09   10.40
   4  -1  18  106.09    9.90
  -4   1  18  100.09    9.50
   4  -1  18   96.79   10.10
  -4   1  18   99.59    9.60
  -4  -1  18   88.49    9.40
   4   1  18   99.69    9.10
   4   1  18  110.69   10.90
  -4  -1  18   96.79   10.00
  -4  -1  18  103.59   10.20
   4   1  18   91.59    9.30
  -4   2  18   21.50    4.70
   4  -2  18   17.60    4.90
   4  -2  18   17.00    4.40
  -4   2  18   20.30    4.10
   4  -2  18   18.40    5.10
  -4  -2  18   17.80    4.60
   4   2  18   18.10    5.00
  -4  -2  18   22.70    5.30
   4   2  18   12.00    3.50
  -4  -2  18   22.70    5.00
   4  -3  18   49.10    6.40
   4  -3  18   46.70    6.30
  -4   3  18   47.70    6.50
  -4   3  18   46.10    7.10
   4  -3  18   48.00    6.50
   4   3  18   52.59    7.10
  -4  -3  18   45.50    6.50
  -4  -3  18   55.39    7.10
  -4  -3  18   44.00    6.10
  -4   4  18   35.10    6.00
   4  -4  18   37.40    5.50
   4  -4  18   31.30    5.10
  -4  -4  18   34.70    5.10
   4   4  18   39.30    6.10
  -4  -4  18   38.10    7.40
  -4   4 -18   33.00    4.50
   4  -5  18  165.68   11.40
   4  -5  18  160.78   10.90
  -4  -5  18  160.48   11.60
  -4   5 -18  151.28    9.10
  -4  -5  18  156.48   10.60
  -4   5 -18  165.08   10.40
   4  -6  18    9.40    2.40
  -4  -6  18    5.90    2.10
   4   0  19    1.50    1.50
  -4   0  19    0.90    1.10
   4   0  19   -0.10    1.00
  -4   0  19    1.00    1.00
   4   0  19    0.90    1.30
  -4   0  19    0.50    1.00
   4  -1  19    0.30    1.00
  -4   1  19    2.40    1.00
  -4   1  19    2.20    1.30
   4  -1  19   -0.10    1.10
   4  -1  19    1.70    1.00
  -4   1  19    2.20    1.10
  -4  -1  19    1.00    1.10
  -4  -1  19    1.10    0.80
  -4  -1  19    2.40    1.30
   4   1  19    1.50    1.60
   4   1  19    1.00    1.50
   4   1  19    1.50    0.90
  -4   2  19  771.12   36.60
  -4   2  19  717.13   32.20
   4  -2  19  776.82   35.10
   4  -2  19  830.42   37.00
   4  -2  19  723.93   35.30
  -4   2  19  781.02   34.60
  -4  -2  19  799.42   35.40
  -4  -2  19  793.92   35.70
  -4  -2  19  821.82   36.90
   4   2  19  795.72   37.00
   4   2  19  788.62   32.40
   4  -3  19  134.29   10.90
   4  -3  19  122.39   10.10
  -4   3  19  133.39    9.10
  -4   3  19  131.89   11.00
   4  -3  19  141.39   14.00
  -4  -3  19  134.29   10.70
  -4  -3  19  144.09   11.30
  -4  -3  19  137.79    9.80
   4   3  19  138.59   11.20
  -4   4  19  583.34   27.50
   4  -4  19  600.94   27.80
   4  -4  19  582.94   26.70
   4  -4  19  580.74   25.40
  -4  -4  19  560.64   27.20
   4   4  19  587.94   27.20
  -4  -4  19  608.24   27.10
  -4   4 -19  566.74   25.80
   4  -5  19    1.00    1.00
   4  -5  19   -0.80    1.40
  -4  -5  19    2.90    0.90
  -4   5 -19    0.80    1.50
  -4  -5  19    1.60    1.70
  -4   0  20   12.80    3.70
   4   0  20   26.40    4.40
   4   0  20   17.10    3.90
  -4   0  20   14.50    4.10
  -4   0  20   20.70    4.10
   4   0  20   17.70    4.50
  -4   1  20  107.09    8.30
   4  -1  20   96.59    8.80
  -4   1  20  104.59    9.40
   4  -1  20   89.89    8.60
  -4   1  20  107.99    8.40
   4  -1  20  105.59    8.10
  -4  -1  20   95.99    8.50
   4   1  20   89.89    7.80
  -4  -1  20  112.79    9.30
   4   1  20  111.79   11.60
   4   1  20   96.39    9.10
  -4   2  20    0.50    1.10
  -4   2  20    0.00    1.10
   4  -2  20    1.00    0.90
   4  -2  20    1.40    1.10
   4  -2  20    2.10    1.40
  -4  -2  20    1.00    1.00
  -4  -2  20    0.10    1.10
  -4  -2  20   -0.60    1.20
  -4   3  20    4.20    1.30
   4  -3  20   13.80    3.20
   4  -3  20    2.20    1.10
   4  -3  20   12.60    2.90
  -4   3  20    6.70    2.40
  -4  -3  20   13.30    3.00
  -4  -3  20   11.40    2.90
   4   3  20    4.40    1.50
  -4  -3  20    7.30    1.70
   4  -4  20   -0.20    0.90
   4  -4  20    0.40    2.10
   4  -4  20   -1.20    1.50
  -4  -4  20   -0.90    1.00
  -4  -4  20   -0.20    0.80
  -4   0  21   -1.10    1.00
   4   0  21    0.80    0.70
   4   0  21   -1.30    1.10
   4   0  21    0.90    0.80
  -4   0  21    0.10    0.70
  -4   0  21    0.20    0.80
  -4   1  21    0.10    1.20
  -4   1  21    3.10    1.20
   4  -1  21   10.80    2.70
  -4   1  21    2.30    1.20
   4  -1  21   10.10    2.40
   4  -1  21    1.30    1.30
  -4  -1  21    2.40    1.30
   4   1  21    2.80    1.30
  -4  -1  21    2.70    1.20
  -4  -1  21    2.90    1.20
   4   1  21    3.00    1.20
   4  -2  21  919.81   37.60
  -4   2  21  920.81   38.40
  -4   2  21  891.31   35.10
   4  -2  21  924.71   36.90
   4  -2  21  959.00   38.40
  -4  -2  21  932.71   37.60
  -4  -2  21  867.51   36.70
  -4  -2  21  919.51   38.10
   4   2  21  937.11   38.60
   4  -3  21   38.00    4.70
   4  -3  21   33.50    4.40
   4  -3  21   28.60    3.60
   4   3  21   31.90    5.30
  -4  -3  21   29.80    4.10
  -4  -3  21   29.70    3.90
  -4   0  22   -0.50    0.90
   4   0  22    0.70    0.80
   4   0  22    2.80    1.00
  -4   0  22    1.00    1.40
  -4   0  22    1.30    1.20
   4  -1  22  134.39   10.80
  -4   1  22  131.09   10.30
   4  -1  22  131.49    8.60
  -4  -1  22  142.99    8.80
  -4  -1  22  143.99    8.40
   4   1  22  133.89    8.90
  -4  -1  22  142.49    8.30
   5   0   0    0.50    0.30
  -5   0   0    0.50    0.30
  -5  -2   0    0.50    0.30
   5  -2   0    0.40    0.30
  -5   2   0    0.40    0.30
  -5  -3   0    8.00    1.40
  -5  -3   0    5.30    1.20
   5  -3   0    5.40    1.30
  -5   3   0    6.80    1.40
  -5  -4   0    0.40    0.30
   5  -4   0    1.00    0.60
  -5  -4   0    0.60    0.30
   5  -5   0 2799.32   98.79
   5   6   0    0.80    2.00
   5   6   0    0.90    1.40
   5   6   0   -0.80    1.40
  -5   6   0    2.90    2.10
  -5   6   0    2.50    1.60
  -5   6   0    0.70    1.90
  -5   6   0    3.00    1.40
  -5   7   0 1544.45   64.19
  -5   7   0 1561.94   64.49
   5   7   0 1542.85   64.79
   5   7   0 1477.05   62.59
  -5   7   0 1573.44   64.99
   5   8   0   -0.30    2.30
  -5   8   0   -1.10    1.70
   5   8   0    2.20    1.30
   5   9   0    1.20    1.50
   5   9   0    0.40    2.50
  -5   9   0    0.00    1.60
  -5   9   0    0.60    2.10
  -5  10   0   12.80    3.60
   5  10   0    0.60    1.70
   5  10   0    2.50    2.70
  -5   0   1    4.60    1.00
   5   0  -1    2.80    0.90
   5  -1   1  547.55   21.50
  -5   1   1  573.44   21.20
  -5  -1  -1  599.64   21.10
  -5  -1   1  561.94   21.50
   5   1   1  551.04   20.90
   5  -1  -1  536.75   21.10
  -5   1  -1  589.34   21.70
  -5   2   1 1681.43   61.79
   5  -2   1 1676.83   62.59
  -5  -2  -1 1826.12   61.69
   5  -2  -1 1823.42   62.09
  -5   2  -1 1727.63   63.79
  -5   3   1  264.17   11.30
  -5  -3  -1  261.87   10.30
   5  -3   1  247.38   11.70
  -5   3  -1  275.17   11.90
  -5  -3   1  240.68   11.50
   5  -3  -1  247.08   10.80
   5  -4   1   48.10    4.10
  -5  -4   1   47.10    3.90
   5  -4  -1   50.79    3.40
  -5   4  -1   43.90    3.80
  -5  -5   1    8.00    1.90
  -5  -5   1    5.30    1.80
  -5   6   1   -0.40    1.60
  -5   6   1    1.50    1.80
   5   6  -1   -0.20    1.30
  -5   6   1    0.10    1.90
  -5   6  -1    0.40    1.80
   5   6   1   -1.50    2.40
   5   6   1   -0.40    1.30
  -5   6  -1    2.20    1.60
  -5   6  -1   -2.20    1.60
  -5   6  -1   -0.10    1.40
  -5   7   1    7.40    2.80
  -5   7   1    4.00    2.20
  -5   7   1    8.10    2.70
   5   7  -1    6.20    2.30
   5   7  -1    2.40    2.10
   5   7   1    3.30    3.00
  -5   7  -1    8.60    2.70
   5   7   1    7.70    2.30
  -5   7  -1    3.20    2.90
  -5   7  -1    5.10    2.30
  -5   8   1    8.40    2.70
  -5   8   1   16.10    5.20
   5   8  -1   23.10    5.70
  -5   8  -1   16.90    4.60
  -5   8  -1   12.40    3.10
  -5   8  -1   25.80    6.40
   5   8   1   16.80    4.10
   5   8   1   24.70    6.30
  -5   9   1    4.20    2.20
   5   9  -1    3.00    2.30
  -5   9   1   14.40    4.70
   5   9  -1    0.00    1.50
   5   9   1   -0.20    2.20
   5   9   1   -1.20    1.60
  -5   9  -1    3.00    2.10
   5  10  -1   56.29    7.30
  -5  10   1   42.80    6.30
   5  10   1   56.19    7.40
  -5  10  -1   56.29    6.90
   5  10   1   49.10    6.90
  -5  10  -1   43.40    6.70
  -5   0   2    1.00    0.50
  -5   0  -2    1.20    0.50
  -5   1   2 2120.39   77.19
  -5  -1  -2 2205.48   77.09
   5  -1   2 2149.98   77.89
   5  -1  -2 2375.56   77.49
   5   1   2 2124.49   76.99
  -5   1  -2 2180.48   77.99
   5  -2   2  244.88   11.50
  -5  -2  -2  256.47   10.00
  -5   2   2  243.58   10.20
  -5  -2   2  247.48   11.40
  -5   2  -2  245.68   11.50
   5  -2  -2  259.47   10.50
   5  -3   2   59.49    4.70
  -5   3  -2   65.39    4.80
  -5  -3   2   59.89    4.70
   5  -3  -2   60.99    3.70
   5  -4   2    0.40    0.60
  -5  -4   2    0.00    0.50
  -5   4  -2    0.30    0.60
   5  -5   2 1393.06   52.99
  -5  -5   2 1398.16   52.59
   5   6  -2   -0.40    2.30
   5   6  -2    2.10    1.70
  -5   6   2   -1.70    1.80
   5  -6   2    1.80    1.20
   5   6  -2   -0.30    1.30
   5   6   2    1.60    2.80
  -5   6  -2    2.00    1.70
  -5   6  -2    3.70    2.40
  -5   6  -2    2.80    1.70
  -5   6  -2   -0.80    1.80
   5   6   2    1.30    2.00
   5   7  -2  366.66   21.00
  -5   7   2  366.66   22.30
   5   7  -2  383.76   23.10
  -5   7   2  363.16   21.80
   5   7  -2  381.26   21.90
  -5   7  -2  368.96   22.00
  -5   7  -2  369.66   22.90
   5   7   2  374.66   21.00
   5   7   2  390.36   23.00
  -5   7  -2  370.96   20.90
  -5   8   2   56.19    8.80
   5   8  -2   47.20    8.70
   5   8  -2   62.59    8.10
  -5   8   2   63.39    8.80
   5   8   2   71.89    9.30
  -5   8  -2   54.49    7.60
  -5   8  -2   51.09    7.80
   5   8   2   45.80    7.50
  -5   8  -2   56.79    8.70
   5   9  -2   35.80    6.20
   5   9  -2   32.00    6.50
  -5   9   2   44.70    6.70
   5   9   2   36.90    7.20
  -5   9  -2   36.60    6.20
   5   9   2   39.60    6.40
   5  10  -2   -0.40    1.60
  -5  10   2    5.40    2.90
   5  10  -2    2.50    2.80
  -5  10  -2    0.30    1.80
  -5  10  -2   -3.10    2.50
   5  10   2   -2.10    1.90
  -5   0  -3    1.00    0.60
   5   0   3    0.50    0.40
  -5   1   3   74.19    4.60
  -5  -1  -3   75.59    4.40
   5  -1   3   80.09    5.20
  -5  -1   3   73.29    5.10
   5   1   3   83.89    4.50
  -5   1  -3   83.09    5.30
  -5  -2  -3  292.27   12.30
  -5   2   3  309.97   12.70
   5  -2   3  318.67   14.40
  -5   2  -3  328.57   14.60
   5   2   3  309.17   12.00
  -5  -2   3  329.17   14.50
   5  -3   3  534.45   22.70
  -5  -3   3  511.85   22.50
  -5   3  -3  540.55   22.90
   5  -4   3   58.99    5.40
  -5  -4   3   64.79    5.60
   5   5  -3    5.00    2.70
   5   5  -3    3.80    1.80
   5  -5   3    7.60    2.60
  -5   5  -3    2.50    1.90
  -5   5  -3    8.50    3.00
  -5  -5   3    4.70    1.40
   5  -6   3    4.80    1.40
  -5   6   3    6.90    3.10
   5   6  -3    8.80    3.00
   5   6  -3    9.20    2.60
  -5   6   3    2.90    2.30
   5   6  -3    3.80    1.70
  -5   6  -3    2.20    1.80
   5   6   3    7.10    3.20
  -5   6  -3    3.30    1.90
   5   6   3    3.40    2.10
  -5   6  -3    6.60    2.50
  -5   6  -3    3.30    1.70
   5   7  -3   24.40    5.70
  -5   7   3   19.40    5.30
  -5   7   3    9.70    2.50
   5   7  -3   16.80    4.80
   5   7  -3   23.50    5.70
  -5   7  -3    9.70    3.00
   5   7   3   19.30    5.60
   5   7   3   10.60    2.80
  -5   7  -3   19.30    5.70
  -5   7  -3   11.00    2.90
   5   8  -3    4.10    2.90
  -5   8   3    6.20    2.70
  -5   8   3    2.40    3.80
   5   8  -3    5.80    2.10
  -5   8  -3    4.70    2.60
  -5   8  -3    4.90    2.20
  -5   8  -3    1.50    2.90
   5   8   3    5.20    2.50
   5   9  -3   41.60    6.40
  -5   9   3   38.70    6.50
   5   9  -3   34.70    6.60
  -5   9  -3   49.00    6.40
  -5   9  -3   42.00    6.50
   5   9   3   25.30    6.00
   5  10  -3   42.20    6.20
   5  10  -3   32.60    5.90
  -5  10   3   35.40    6.00
  -5  10  -3   49.90    6.10
   5  10   3   41.60    6.70
  -5   0  -4 2160.68   77.69
  -5   0   4 2104.79   77.49
   5   0   4 2217.28   77.69
  -5   1   4 2181.88   82.19
  -5  -1  -4 2386.46   82.29
  -5   1   4 2457.75   82.39
   5  -1   4 2284.27   83.29
   5   1   4 2214.68   81.99
  -5   1  -4 2409.36   83.59
  -5  -1   4 2232.58   83.19
  -5  -2  -4  118.79    6.00
   5  -2   4  120.99    7.60
  -5   2   4  111.39    6.10
  -5   2   4  114.09    6.00
  -5   2  -4  124.99    7.80
  -5  -2   4  110.09    7.40
   5  -3   4   11.30    2.50
  -5  -3   4    8.80    2.20
   5  -4   4    1.00    0.80
  -5  -4   4    0.30    0.70
   5   5  -4 2396.56   89.89
   5   5  -4 2220.18   88.99
   5  -5   4 2537.75   89.49
   5   5  -4 2335.67   90.79
  -5   5   4 2352.06   90.49
  -5   5  -4 2308.77   89.79
  -5  -5   4 2432.66   89.09
  -5   5  -4 2319.97   89.69
  -5   5  -4 2361.06   89.89
  -5   6   4   81.09    8.70
   5   6  -4   90.09    9.70
   5   6  -4   88.59    8.80
   5   6  -4   77.29    8.40
  -5   6   4   65.09    9.50
  -5   6  -4   65.19    9.40
  -5   6  -4   70.79    8.30
  -5   6  -4   90.29    8.80
  -5   6  -4   70.69    8.20
   5   6   4   64.59    8.20
   5   6   4   92.69    8.90
   5   7  -4  869.91   41.70
  -5   7   4  813.22   38.80
   5   7  -4  876.11   40.00
  -5   7   4  876.91   41.10
   5   7  -4  874.51   39.70
  -5   7  -4  870.41   40.40
  -5   7  -4  866.61   39.90
   5   7   4  839.92   40.60
   5   7   4  840.92   38.40
  -5   7  -4  910.51   42.80
   5   8  -4    1.10    2.30
  -5   8   4    2.10    4.00
   5   8   4    1.10    1.80
  -5   8  -4    0.70    2.10
   5   8   4   -4.10    2.30
   5   9  -4    3.40    2.50
   5   9  -4    5.20    2.10
  -5   9   4    4.10    2.50
  -5   9  -4    2.10    1.80
  -5   9  -4    2.80    1.50
   5   9   4    4.80    1.60
   5   9   4   -1.70    2.80
  -5  10   4    3.20    2.60
   5  10  -4    0.80    1.30
   5  10  -4    4.80    2.30
   5  10   4   20.40    6.00
  -5  10  -4    2.30    1.60
   5   0   5    1.00    0.60
  -5   0  -5    0.50    0.40
  -5   0   5    0.50    0.50
  -5   1   5  107.39    6.30
   5  -1   5  100.49    6.90
  -5  -1  -5  102.39    6.30
   5   1   5  103.39    6.20
  -5   1  -5   97.39    7.00
  -5  -2  -5  449.36   17.20
   5  -2   5  407.06   19.00
  -5   2   5  408.86   16.90
  -5   2   5  398.36   17.00
  -5   2  -5  409.76   19.30
  -5  -2   5  390.36   19.00
  -5  -3  -5  747.73   27.40
   5  -3   5  718.43   31.60
  -5  -3   5  768.62   32.00
   5  -4   5  369.96   19.40
  -5  -4   5  389.16   19.80
   5   5  -5  104.69   12.10
   5  -5   5  119.69   10.90
  -5   5   5  119.39   10.90
  -5  -5   5  121.69   10.00
  -5   5  -5  125.99   12.60
   5   5   5  127.09   10.70
   5   6  -5   34.00    6.40
   5   6  -5   39.70    7.00
  -5   6   5   41.70    6.80
   5   6  -5   35.50    6.00
  -5   6   5   35.40    8.40
  -5   6  -5   34.90    5.90
  -5   6  -5   26.80    6.80
  -5   6  -5   32.80    6.10
  -5   6  -5   40.20    6.50
   5   6   5   20.00    4.80
   5   7  -5   23.70    5.80
   5   7  -5   24.60    5.80
   5   7  -5   20.60    6.10
  -5   7   5   32.50    6.70
  -5   7  -5   21.00    6.70
  -5   7  -5   19.00    5.10
   5   7   5   23.20    7.20
   5   7   5   17.50    4.60
  -5   7  -5   22.20    5.90
   5   8  -5   43.90    8.10
  -5   8   5   42.90    7.50
   5   8  -5   44.60    7.20
  -5   8  -5   48.70    7.30
  -5   8  -5   50.09    8.30
   5   8   5   48.50    7.60
   5   8   5   29.80    6.60
  -5   8  -5   42.50    7.20
  -5  -8   5   40.60    6.60
   5   9  -5  100.29   10.10
   5   9  -5  102.19    9.50
  -5   9   5   94.49    8.90
  -5   9  -5  112.29   10.10
  -5   9  -5  116.59   11.10
   5   9   5   90.09    9.70
  -5  10   5    7.90    3.10
   5  10  -5    5.30    1.80
  -5  10  -5   17.50    5.30
  -5  10  -5   14.90    3.50
   5   0   6    1.40    1.00
  -5   0  -6    1.70    0.80
  -5   0   6    2.00    0.90
   5  -1   6 4126.99  153.38
  -5   1   6 4181.88  152.28
  -5  -1  -6 4643.34  152.88
  -5   1  -6 4164.08  153.88
  -5  -1   6 4532.85  153.98
   5   1   6 4208.38  152.18
   5  -2   6  115.49    8.30
  -5   2   6  110.49    6.50
  -5  -2  -6  112.39    6.80
  -5   2   6  103.49    6.70
   5   2   6  108.49    6.30
  -5  -2   6  113.49    8.30
  -5  -3  -6  301.37   13.00
   5  -3   6  291.97   16.40
  -5  -3   6  315.67   16.90
   5  -4   6    9.40    3.30
  -5  -4   6   17.50    3.70
   5  -5   6 1712.33   70.19
  -5   5   6 1662.43   68.99
   5   5  -6 1845.62   71.29
   5   5  -6 1803.42   69.29
  -5   5   6 2055.99   79.49
   5   5  -6 1714.43   69.49
  -5   5  -6 1838.02   69.69
  -5   5  -6 1740.23   69.29
  -5   5  -6 1674.03   69.39
  -5  -5   6 1627.34   69.99
   5   5   6 1696.03   69.99
   5   6  -6   25.50    5.40
  -5   6   6   17.20    5.60
   5   6  -6   25.50    5.70
   5   6  -6   16.00    4.90
  -5   6  -6   16.20    4.60
   5   6   6   15.60    4.10
  -5   6  -6   16.50    4.20
  -5   6  -6   23.80    5.00
   5   7  -6 1075.29   49.99
   5   7  -6 1120.09   49.00
   5   7  -6 1111.19   48.40
  -5   7   6 1110.79   49.50
   5   7   6 1013.60   45.80
  -5   7  -6 1121.09   48.80
  -5   7  -6 1150.78   52.19
  -5   7  -6 1089.49   48.60
   5   7   6 1054.69   48.50
  -5   8   6   27.50    6.60
   5   8  -6   25.40    6.20
   5   8  -6   22.50    6.20
  -5   8  -6   25.10    5.90
  -5  -8   6   21.60    5.70
  -5   8  -6   27.40    6.90
  -5   8  -6   24.30    5.90
   5   9  -6    1.10    2.10
  -5   9   6    0.80    2.20
   5   9  -6   -1.60    1.10
  -5   9  -6    1.10    1.70
  -5   9  -6   -0.80    2.10
  -5   9  -6   -0.70    1.60
   5   9   6   -2.70    1.70
   5  10  -6    0.70    2.00
   5  10  -6    2.10    1.50
  -5  10  -6    3.60    2.00
  -5  10  -6    1.30    1.40
   5   0   7    0.60    0.60
  -5   0   7    1.40    0.90
  -5   0  -7    0.80    0.70
  -5  -1  -7    8.20    2.30
   5  -1   7    7.30    2.30
  -5   1   7    7.40    1.80
  -5   1  -7   11.00    3.10
   5   1   7    7.50    1.90
  -5   2   7   69.69    5.30
   5  -2   7   69.49    6.60
  -5   2   7   64.69    5.50
  -5  -2  -7   63.79    5.30
   5   2   7   58.79    4.80
  -5  -2   7   66.99    6.60
  -5   3   7  541.95   22.10
  -5   3   7  566.54   21.80
   5  -3   7  570.54   27.20
  -5  -3   7  587.34   27.40
   5   4  -7   33.40    5.80
   5  -4   7   40.80    6.00
  -5   4  -7   29.40    5.30
  -5  -4   7   41.70    6.00
   5   5  -7    0.70    1.30
   5   5  -7    2.90    1.70
  -5   5   7    4.80    2.90
  -5   5   7    1.70    2.40
   5  -5   7   -0.50    1.90
  -5   5  -7    2.60    1.60
  -5   5  -7   -2.20    1.10
   5   5   7   -2.50    2.00
  -5   5  -7    2.70    2.20
   5   6  -7   24.20    5.20
   5   6  -7   22.80    6.30
   5   6  -7   20.40    6.20
  -5   6  -7   30.80    5.20
  -5   6  -7   24.60    6.10
   5   6   7   11.60    4.40
  -5   6  -7   26.20    5.80
   5   7  -7  171.58   14.80
   5   7  -7  175.78   14.10
   5   7  -7  164.18   13.30
  -5   7   7  158.28   13.60
  -5  -7   7  153.98   12.30
  -5   7  -7  174.68   16.00
   5   7   7  152.68   13.70
  -5   7  -7  177.88   14.20
  -5   7  -7  171.28   13.90
  -5   8   7   57.99    8.30
   5   8  -7   79.19    9.30
   5   8  -7   72.79    8.30
   5   8  -7   69.69    9.00
   5   8   7   70.69    9.50
  -5   8  -7   68.39    8.00
  -5  -8   7   70.59    7.40
  -5   8  -7   76.39    8.90
  -5   8  -7   59.29    9.60
  -5   9   7  199.88   13.20
   5   9  -7  206.38   15.20
   5  -9   7  208.68   12.30
   5   9  -7  195.88   18.00
  -5   9  -7  217.18   14.80
   5   9   7  200.98   13.60
  -5   9  -7  212.98   13.80
  -5   0   8  690.33   30.90
   5   0   8  756.72   31.40
  -5   0  -8  724.83   31.80
  -5  -1  -8 2219.08   77.49
   5  -1   8 2113.89   77.99
  -5   1   8 1903.91   75.99
  -5  -1   8 2148.19   78.19
   5   1   8 2012.30   76.19
  -5   1  -8 1876.51   78.09
  -5  -2  -8   22.90    3.50
  -5   2   8   20.10    3.20
   5  -2   8   21.30    4.20
  -5  -2   8   25.20    4.40
   5   2   8   22.70    3.20
   5  -3   8   14.60    3.70
  -5   3   8   10.80    2.10
  -5  -3   8   15.10    3.70
  -5   4   8   57.39    8.70
   5   4  -8   77.99   12.30
   5  -4   8   66.19    8.20
  -5   4   8   69.59    8.20
   5   4  -8   74.99    7.60
  -5   4  -8   72.79    7.90
  -5   4  -8   68.39    7.50
  -5   4  -8   76.99    7.30
  -5  -4   8   74.59    8.70
  -5   5   8 1425.66   61.49
   5   5  -8 1544.95   61.99
   5  -5   8 1342.47   57.89
  -5   5   8 1415.36   60.19
   5   5  -8 1523.15   60.79
   5   5  -8 1496.05   59.59
   5   5   8 1326.97   60.09
  -5   5  -8 1481.05   59.79
  -5   5  -8 1570.34   60.79
   5   5   8 1352.96   59.79
  -5   5  -8 1561.04   60.19
  -5   6   8    5.10    3.20
   5   6  -8    6.20    2.60
   5   6  -8    4.00    1.90
   5   6  -8    0.90    1.50
   5   6   8   -1.20    3.90
  -5   6  -8   14.90    4.20
   5   6   8    2.00    2.50
  -5   6  -8   16.80    5.10
  -5   7   8  371.66   22.70
   5   7  -8  390.06   23.30
   5   7  -8  358.36   23.20
   5   7  -8  379.26   22.30
   5   7   8  379.86   22.30
  -5   7  -8  401.36   25.60
  -5   7  -8  375.86   22.60
  -5   7  -8  385.16   22.80
  -5  -7   8  370.06   20.90
   5   8  -8    6.60    2.40
   5   8  -8    7.00    2.90
   5   8  -8    3.60    2.10
  -5   8  -8    3.40    1.90
  -5   8  -8    2.10    2.20
   5   8   8    0.60    2.10
  -5   8  -8    6.50    2.80
   5   9  -8   13.30    4.00
   5   9  -8    3.30    1.60
  -5   9   8   10.00    3.40
   5  -9   8    7.20    2.00
  -5   9  -8   18.70    4.20
  -5   9  -8    6.50    1.60
  -5   0   9    0.70    0.90
   5   0   9    0.00    0.70
  -5   0  -9   -0.20    0.70
  -5   1   9 1107.49   45.70
   5  -1   9 1224.48   47.90
  -5  -1  -9 1153.08   47.10
   5   1   9 1085.59   45.50
  -5  -1   9 1110.69   47.20
   5  -2   9  156.88   11.90
  -5  -2  -9  158.08   10.70
  -5   2   9  138.99    9.60
   5   2   9  155.88    9.90
  -5  -2   9  155.08   11.70
  -5   3   9 1176.68   44.80
   5   3  -9 1118.79   49.30
   5  -3   9 1186.98   51.39
  -5  -3   9 1237.98   51.69
   5   4  -9   74.99    8.40
   5   4  -9   71.39    7.20
  -5   4   9   54.59    7.90
  -5   4   9   46.80    8.20
   5  -4   9   68.29    7.80
  -5   4  -9   56.99    7.10
   5   4   9   60.99    9.10
   5   4   9   83.89    9.40
  -5   4  -9   67.59    7.40
  -5  -4   9   71.09    7.70
  -5   4  -9   63.29    7.50
   5   5  -9  254.07   16.00
  -5   5   9  244.38   16.50
  -5   5   9  220.18   16.90
   5   5  -9  269.17   17.40
  -5   5   9  227.88   17.10
   5   5  -9  231.88   16.90
   5  -5   9  234.68   15.50
  -5   5  -9  223.28   15.90
   5   5   9  256.87   16.50
  -5  -5   9  279.57   16.80
  -5   5  -9  231.28   15.30
   5   5   9  228.68   17.60
  -5   5  -9  243.08   16.30
  -5   6   9   45.00    7.90
   5   6  -9   55.09    6.90
   5   6  -9   53.79    8.10
   5  -6   9   43.30    7.70
   5   6  -9   45.00    6.80
  -5   6  -9   50.29    7.00
  -5   6  -9   60.89    8.20
  -5  -6   9   43.20    7.20
   5   7  -9  150.58   12.90
  -5   7   9  172.68   15.00
   5   7  -9  127.69   13.80
   5   7  -9  149.59   14.40
  -5   7  -9  146.79   13.20
   5   7   9  132.69   12.30
  -5   7  -9  130.59   13.50
  -5  -7   9  171.08   16.50
  -5   7  -9  156.98   15.10
  -5   8   9   75.69    8.60
   5   8  -9   80.79    8.90
   5   8  -9   72.39    8.60
  -5   8  -9   76.49    8.70
  -5   8  -9   74.29    9.80
  -5   8  -9   75.19    8.50
  -5  -8   9   88.39    7.30
   5  -9   9  299.27   14.60
   5   9  -9  264.27   15.60
  -5   9   9  271.27   14.00
   5   9  -9  258.47   16.10
  -5   9  -9  276.77   16.00
  -5   9  -9  268.47   17.10
  -5   0  10  244.98   15.20
   5   0  10  245.68   15.30
  -5  -1 -10  851.41   38.50
  -5   1  10  872.11   37.40
   5  -1  10  829.12   38.40
  -5  -1  10  891.91   38.80
   5   1  10  848.32   37.10
  -5  -2 -10  173.78   12.50
  -5   2  10  172.68   11.40
   5  -2  10  172.88   13.50
   5   2  10  184.68   11.60
  -5  -2  10  175.68   13.50
  -5   3  10  220.98   15.90
   5   3 -10  222.78   13.90
   5  -3  10  220.48   14.80
   5   3 -10  259.77   19.90
   5  -3  10  238.68   17.10
  -5   3 -10  228.88   14.80
  -5   3 -10  235.18   14.40
   5   3  10  222.78   16.10
  -5  -3  10  229.08   16.90
  -5   4  10   -0.80    2.90
   5   4 -10    0.00    1.30
   5   4 -10    2.80    2.40
  -5   4  10   -4.10    2.10
  -5   4  10    0.70    1.50
   5  -4  10   -1.20    1.40
  -5  -4  10   -0.70    1.30
  -5   4 -10    1.50    1.10
  -5   4 -10   -0.50    1.60
  -5   4 -10    3.20    1.50
   5   4  10    0.00    2.00
   5   4  10    6.40    2.50
   5   5 -10  584.24   28.70
  -5   5  10  535.85   29.30
   5   5 -10  577.04   30.70
  -5   5  10  569.74   38.80
   5   5 -10  555.44   29.60
   5  -5  10  583.04   28.30
   5   5  10  570.74   31.10
   5   5  10  547.25   28.80
  -5   5 -10  526.85   28.70
  -5  -5  10  570.24   29.80
  -5   5 -10  610.04   29.60
   5   6 -10    0.50    1.60
  -5   6  10    7.30    2.70
   5   6 -10    0.10    1.90
   5  -6  10   -2.10    1.80
   5   6 -10    1.50    1.40
  -5   6 -10    2.30    1.70
   5   6  10    0.30    2.60
  -5  -6  10    2.10    1.80
  -5   6 -10    1.50    1.80
   5   7 -10  270.07   17.30
  -5   7  10  258.67   17.50
   5   7 -10  255.37   18.20
   5   7 -10  247.28   17.60
  -5   7 -10  248.98   17.30
  -5   7 -10  251.07   19.20
  -5   7 -10  264.67   17.80
  -5  -7  10  235.78   15.90
   5   8 -10   16.20    4.90
   5   8 -10   24.30    5.30
  -5   8  10   11.80    3.50
   5  -8  10   19.30    4.10
  -5   8 -10   14.90    4.40
  -5   8 -10   17.30    4.60
  -5   8 -10   16.80    5.40
  -5  -8  10   26.00    4.20
   5   9 -10    7.10    2.30
   5   9 -10    1.30    1.20
   5  -9  10    2.20    1.50
  -5   9 -10    3.40    1.50
  -5   9 -10   12.90    3.30
  -5   0  11   -0.10    0.60
  -5   0  11   -2.60    1.20
   5   0  11    0.00    1.30
  -5   0  11   -1.20    0.90
   5   0  11   -0.50    1.00
   5   0  11    0.10    0.80
  -5   1  11  583.54   28.20
   5  -1  11  542.15   27.80
   5  -1  11  604.04   29.90
  -5   1  11  560.44   28.20
  -5   1  11  564.54   28.00
   5  -1  11  565.64   27.80
  -5   1  11  596.14   27.40
   5   1  11  564.24   28.30
   5   1  11  539.85   26.50
  -5  -1  11  552.44   27.50
   5   1  11  566.14   28.00
  -5  -1  11  596.24   28.50
  -5  -1  11  594.14   29.80
   5  -2  11  264.07   16.50
   5  -2  11  275.97   19.90
  -5   2  11  279.27   17.70
  -5   2  11  219.68   15.30
  -5   2  11  277.57   18.70
   5  -2  11  305.57   18.00
  -5   2  11  256.07   15.20
   5   2  11  290.87   15.60
  -5  -2  11  241.58   21.50
  -5  -2  11  267.97   17.30
   5   2  11  280.27   17.50
  -5  -2  11  260.47   22.80
   5   3 -11 1872.11   81.89
  -5   3  11 2302.97   85.09
   5  -3  11 2253.77   83.09
  -5   3  11 1996.70   84.19
   5  -3  11 2060.69   84.19
   5   3 -11 2191.68   83.79
  -5   3  11 2152.98   79.79
  -5  -3  11 2002.60   81.19
   5   3  11 2004.90   82.29
   5   3  11 2179.78   85.09
  -5  -3  11 2263.87   83.09
  -5   3 -11 2212.48   81.89
  -5   3 -11 2054.09   82.49
  -5   4  11   94.59   10.90
   5   4 -11  105.39    9.20
   5  -4  11  100.09    9.60
   5   4 -11  106.59   10.50
   5  -4  11   88.39   10.00
  -5   4  11   93.09   10.90
  -5   4  11   79.79   10.00
  -5   4 -11   98.79    9.40
  -5  -4  11   95.79   10.90
  -5   4 -11   91.09    9.60
   5   4  11   95.79   11.20
   5   4  11  102.59   10.70
  -5  -4  11   92.79    9.60
   5   5 -11  368.16   22.60
   5   5 -11  410.76   21.80
   5   5 -11  374.86   22.90
  -5   5  11  324.17   21.80
  -5   5  11  376.96   23.20
   5  -5  11  383.06   21.00
  -5   5  11  362.56   23.30
  -5  -5  11  403.26   22.30
   5   5  11  336.67   23.20
  -5   5 -11  380.46   21.80
  -5   5 -11  390.16   22.40
   5   5  11  332.67   21.10
   5  -6  11    0.10    2.00
   5   6 -11    6.60    3.30
   5   6 -11    4.40    1.70
  -5   6  11    5.90    3.70
   5   6 -11    1.50    1.60
  -5   6 -11    2.20    1.70
  -5  -6  11    1.40    1.70
   5   6  11    0.80    2.20
  -5   6 -11    3.50    2.90
   5   7 -11  239.18   16.60
   5   7 -11  250.97   16.00
   5   7 -11  234.38   17.10
   5  -7  11  220.38   15.50
  -5   7  11  225.68   15.50
  -5   7 -11  230.08   16.20
  -5   7 -11  238.88   18.00
  -5   7 -11  222.78   15.60
  -5  -7  11  224.58   14.70
   5  -8  11    8.30    2.70
   5   8 -11   18.20    4.50
  -5   8  11   17.60    5.40
  -5   8 -11   22.60    5.20
  -5   8 -11   16.20    4.30
  -5   8 -11   14.30    4.10
   5  -9  11  324.27   14.60
   5   9 -11  311.97   16.80
  -5   9 -11  314.57   16.90
  -5   9 -11  308.07   17.20
  -5   0  12  313.47   19.60
  -5   0  12  298.17   18.00
   5   0  12  302.97   18.00
  -5   0  12  308.97   18.90
   5   0  12  299.57   19.60
  -5   0  12  309.57   18.40
   5   0  12  311.57   18.10
   5   0  12  320.57   18.70
   5  -1  12  870.71   38.40
  -5   1  12  853.21   38.50
  -5   1  12  821.22   40.60
   5  -1  12  870.11   38.20
  -5   1  12  856.61   38.40
   5  -1  12  803.52   40.00
   5  -1  12  824.02   38.40
  -5   1  12  829.32   36.90
   5   1  12  815.32   37.70
   5   1  12  782.92   36.80
   5   1  12  835.62   38.60
  -5  -1  12  828.92   38.30
   5   1  12  784.22   38.40
  -5  -1  12  840.32   37.50
  -5  -1  12  825.12   40.20
  -5  -1  12  854.71   43.70
   5   1  12  862.11   37.00
  -5   2  12   54.59    6.60
   5  -2  12   59.39    7.70
  -5   2  12   66.09    8.20
  -5   2  12   65.39    7.90
   5  -2  12   68.49    7.80
   5  -2  12   55.49    7.40
   5   2  12   48.80    6.20
  -5  -2  12   74.59    8.50
   5   2  12   39.60    8.10
   5   2  12   39.00    8.80
   5   2  12   57.69    7.30
  -5  -2  12   59.49    7.20
  -5   2 -12   53.79    8.40
  -5  -2  12   65.89    7.50
   5   3 -12    8.30    2.40
   5  -3  12   16.80    4.80
   5  -3  12   11.10    3.00
  -5   3  12   11.80    3.50
  -5   3  12    6.40    2.20
   5  -3  12    7.10    2.50
  -5   3  12   10.60    2.80
   5   3 -12   20.60    5.60
  -5   3 -12   16.00    4.40
   5   3  12   13.60    3.60
  -5  -3  12   17.60    4.90
  -5  -3  12    9.70    2.70
   5   3  12    9.10    2.70
  -5   3 -12    9.90    2.80
   5   3  12   11.10    3.00
  -5  -3  12    9.30    3.00
  -5   4  12    0.60    1.60
  -5   4  12   -3.10    2.70
   5   4 -12    1.00    2.10
   5  -4  12   -0.90    1.20
   5  -4  12   -2.10    1.70
   5   4  12    1.80    2.10
  -5   4 -12    1.10    1.40
   5   4  12   -1.10    2.20
  -5  -4  12    5.30    2.10
  -5   4 -12    0.90    2.30
  -5  -4  12   -1.90    1.80
  -5  -4  12   -2.80    1.80
  -5   5  12  335.07   21.20
   5  -5  12  319.87   20.50
   5  -5  12  366.16   20.20
   5  -5  12  324.77   21.70
   5   5 -12  357.96   19.90
  -5   5  12  331.47   21.40
   5   5 -12  342.47   21.40
  -5   5  12  313.47   21.60
   5   5 -12  320.17   21.10
  -5   5 -12  306.97   19.60
   5   5  12  339.97   22.20
  -5  -5  12  328.97   28.00
  -5   5 -12  361.86   21.50
  -5  -5  12  343.47   20.50
   5   6 -12    7.50    2.60
   5  -6  12    2.80    2.10
   5   6 -12    3.80    1.90
  -5   6  12    3.70    3.10
  -5   6 -12   13.20    5.20
   5   6  12    2.70    2.50
  -5  -6  12    5.60    2.30
   5  -7  12  174.98   12.40
   5   7 -12  157.88   11.70
   5   7 -12  167.78   13.00
   5   7 -12  167.38   13.30
  -5   7  12  156.28   12.10
  -5   7 -12  159.58   12.80
  -5  -7  12  156.08   11.60
  -5   7 -12  167.08   12.50
  -5   7 -12  176.28   14.40
   5   8 -12    3.50    1.40
  -5   8  12    5.40    6.10
   5  -8  12    2.80    1.40
  -5  -8  12    3.80    1.40
  -5   8 -12    7.90    2.40
  -5   8 -12    3.40    1.60
  -5   8 -12    0.00    1.20
   5   0  13   -0.60    1.20
   5   0  13    0.70    1.10
  -5   0  13    1.50    1.30
   5   0  13    0.80    1.20
   5   0  13    1.10    1.80
  -5   0  13   -0.60    0.80
  -5   0  13    6.30    2.20
  -5   0  13   -0.60    1.00
   5  -1  13  418.96   22.70
   5  -1  13  369.96   21.30
  -5   1  13  406.66   22.90
  -5   1  13  402.46   21.50
  -5   1  13  381.76   22.10
   5  -1  13  397.66   22.50
   5  -1  13  303.17   29.70
   5   1  13  370.26   22.00
   5   1  13  419.36   23.30
  -5   1 -13  331.27   19.00
  -5  -1  13  397.46   22.20
  -5  -1  13  416.86   22.90
   5   1  13  388.36   21.40
  -5  -1  13  402.66   22.10
  -5   2  13    4.40    2.00
  -5   2  13    5.10    2.10
  -5   2  13    5.40    2.30
   5  -2  13   15.10    4.30
   5  -2  13    7.70    2.60
   5  -2  13   17.90    4.70
  -5  -2  13    6.00    2.40
   5   2  13    6.00    2.20
   5   2  13    7.20    3.20
   5   2  13    4.00    2.20
  -5  -2  13   14.70    4.30
   5   2  13   23.10    5.60
  -5   3  13 1255.07   55.29
   5  -3  13 1293.87   53.89
  -5   3  13 1221.68   50.29
   5  -3  13 1244.98   55.19
   5   3 -13 1282.87   51.19
  -5   3  13 1280.17   55.49
   5   3  13 1205.88   51.89
   5   3  13 1123.09   49.30
  -5   3 -13 1254.17   51.99
  -5   3 -13 1252.97   53.29
  -5  -3  13 1284.57   52.49
  -5  -3  13 1231.68   53.19
  -5  -3  13 1340.87   55.79
   5  -4  13   51.79    8.30
  -5   4  13   51.89    8.40
   5  -4  13   55.99    7.90
   5   4 -13   57.59    6.80
   5   4 -13   56.89    8.20
  -5   4  13   55.59    8.80
  -5   4  13   39.00    8.20
   5  -4  13   59.89    7.50
  -5   4 -13   60.99    7.80
   5   4  13   36.30    8.40
  -5  -4  13   49.99    7.10
  -5  -4  13   48.70    7.40
   5   4  13   60.79    9.10
  -5   4 -13   60.99    7.20
  -5  -4  13   61.59    8.30
   5   5 -13   80.09    9.10
  -5   5  13   84.79    9.90
   5  -5  13   66.29    9.60
  -5   5  13   69.49    9.40
  -5   5  13   60.09    9.70
   5  -5  13   79.59    8.70
   5   5 -13   72.39    9.70
   5  -5  13   80.59    9.20
   5   5 -13   66.99    7.80
  -5  -5  13   55.09    7.70
  -5  -5  13   68.69    9.90
   5   5  13   68.79   10.40
  -5   5 -13   75.69    9.20
  -5   5 -13   64.09    7.70
   5   6 -13    1.40    1.40
   5  -6  13    0.60    0.90
   5   6 -13    2.60    1.60
  -5   6  13   -1.70    2.50
   5   6 -13    1.30    1.30
  -5  -6  13   -1.70    1.10
  -5   6 -13    0.20    1.20
  -5   6 -13    0.40    2.00
   5  -7  13  430.46   21.90
   5   7 -13  401.86   20.80
   5   7 -13  376.96   21.40
  -5  -7  13  420.16   20.90
  -5   7 -13  403.06   23.20
  -5   7 -13  418.56   21.70
  -5   7 -13  391.76   21.80
   5   8 -13    1.00    0.90
  -5  -8  13    0.20    1.10
  -5   8 -13    1.60    0.80
  -5   8 -13   -0.20    1.10
   5   0  14  204.08   15.40
  -5   0  14  187.58   14.30
   5   0  14  189.38   14.20
  -5   0  14  201.98   14.90
   5   0  14  189.38   14.20
  -5   0  14  206.18   14.60
   5  -1  14  239.98   17.00
  -5   1  14  244.98   16.60
  -5   1  14  217.58   16.10
  -5   1  14  231.18   17.20
   5  -1  14  286.87   19.20
   5  -1  14  222.48   15.80
   5   1  14  208.48   14.80
  -5  -1  14  236.88   16.90
   5   1  14  230.18   17.90
  -5  -1  14  238.48   16.30
  -5  -1  14  227.78   16.40
   5   1  14  218.18   15.90
   5  -2  14   20.30    5.40
  -5   2  14   24.10    6.10
   5  -2  14   31.50    6.50
  -5   2  14   28.40    4.70
   5  -2  14   20.40    5.70
  -5   2  14   23.70    5.70
  -5   2 -14   28.10    5.00
  -5  -2  14   18.40    5.00
   5   2  14   24.20    5.70
  -5  -2  14   19.70    5.30
   5   2  14   27.40    4.70
   5  -3  14    0.70    1.20
   5   3 -14   -1.30    1.40
   5  -3  14    1.40    1.50
  -5   3  14   -0.50    1.40
  -5   3  14   -1.90    3.00
  -5   3  14   -1.60    1.50
  -5   3  14   -0.60    1.30
   5  -3  14   -0.60    1.20
   5   3  14   -1.10    1.70
   5   3  14   -1.90    1.20
   5   3  14    1.30    1.30
  -5  -3  14    0.40    1.30
  -5  -3  14   -0.90    1.00
  -5   3 -14   -1.80    1.10
  -5  -3  14   -1.40    1.30
  -5   4  14   15.50    4.20
  -5   4  14   20.30    6.30
   5  -4  14   25.00    6.00
   5  -4  14   27.60    6.10
   5   4 -14   20.70    4.90
  -5   4  14   27.40    5.50
   5  -4  14   29.70    5.90
   5   4 -14   34.30    6.30
  -5  -4  14   37.50    6.90
  -5  -4  14   35.00    6.00
  -5  -4  14   26.20    6.00
  -5   4 -14   21.70    5.00
   5   4  14   23.90    6.80
   5  -5  14  511.25   27.30
  -5   5  14  504.25   28.10
   5   5 -14  492.25   24.30
   5  -5  14  512.25   25.10
   5   5 -14  484.35   25.60
  -5   5  14  381.96   24.00
   5  -5  14  440.56   26.40
  -5   5  14  504.05   25.60
  -5  -5  14  458.55   25.80
   5   5  14  466.05   27.20
  -5   5 -14  528.95   26.70
  -5  -5  14  447.66   26.00
  -5   5 -14  451.65   24.40
   5  -6  14  148.89   11.90
   5   6 -14  143.09   11.50
   5   6 -14  134.59   10.30
   5  -6  14  132.99   12.40
  -5   6  14  110.59    9.80
  -5  -6  14  151.18   11.60
  -5   6 -14  138.19   11.10
  -5   6 -14  145.69   12.80
  -5   6 -14  141.99   11.40
   5   7 -14  113.79    9.10
   5  -7  14  129.89   12.70
  -5   7 -14  106.69   11.50
  -5  -7  14  118.89    9.00
  -5   7 -14  118.89    9.00
   5  -8  14    0.80    1.50
   5   8 -14    0.70    1.10
  -5   8 -14    0.30    1.10
  -5   8 -14    0.50    1.00
   5   0  15   -0.90    1.50
  -5   0  15   -0.20    1.10
  -5   0  15    0.70    1.10
   5   0  15   -0.40    1.00
   5   0  15    0.60    1.10
  -5   0  15   -1.00    1.10
  -5   1  15  850.91   41.50
   5  -1  15  866.61   40.30
   5  -1  15  837.02   41.00
  -5   1  15  890.91   41.30
  -5   1  15  890.31   40.30
   5  -1  15  867.71   41.60
  -5  -1  15  880.01   41.60
   5   1  15  907.61   42.30
  -5  -1  15  822.32   40.40
  -5  -1  15  916.91   41.60
   5   1  15  899.41   40.50
   5   1  15  945.01   40.80
  -5   2  15    5.60    2.40
   5  -2  15    4.40    1.90
  -5   2  15    3.00    2.00
  -5   2  15    4.90    2.00
   5  -2  15    2.20    1.80
  -5  -2  15    3.70    1.60
  -5   2 -15    5.70    1.80
  -5  -2  15    4.20    2.40
  -5  -2  15    3.90    1.80
   5   2  15   12.00    3.50
   5   2  15    6.60    2.40
   5   2  15    3.40    2.60
  -5   3  15 1090.49   44.10
   5  -3  15 1017.30   48.70
   5  -3  15 1050.79   47.40
  -5   3  15 1106.39   48.70
   5  -3  15 1057.89   47.30
  -5   3  15 1089.99   47.60
  -5   3  15 1181.08   50.39
   5   3 -15  983.80   43.30
   5   3  15 1009.30   43.10
   5   3  15 1091.29   49.80
  -5  -3  15 1093.59   46.60
  -5   3 -15 1064.89   45.10
  -5  -3  15 1019.20   47.10
   5  -4  15   11.10    3.20
  -5   4  15   17.80    5.20
   5  -4  15    5.90    2.30
   5  -4  15    4.60    3.50
  -5  -4  15    5.30    4.70
  -5  -4  15   17.40    5.00
  -5   4 -15   15.40    4.50
  -5  -4  15    7.60    2.40
   5   4  15   24.60    6.10
   5  -5  15  386.06   22.50
   5  -5  15  458.15   22.40
   5  -5  15  409.66   23.30
  -5   5  15  370.16   20.80
   5   5 -15  395.76   21.70
   5   5 -15  401.36   20.60
  -5   5 -15  356.96   20.50
   5   5  15  407.76   23.80
  -5  -5  15  400.86   23.50
  -5  -5  15  387.66   22.10
   5   6 -15   -0.60    1.00
  -5   6  15    3.70    3.20
   5   6 -15    0.90    1.40
   5  -6  15    3.10    1.30
  -5  -6  15    1.30    0.90
  -5   6 -15    0.30    1.00
  -5   6 -15    0.30    1.10
   5  -7  15  146.39    9.80
   5   7 -15  132.29    9.00
  -5   7 -15  133.79    9.60
  -5  -7  15  125.79    8.80
  -5   7 -15  126.69    8.80
   5   0  16    4.80    2.30
  -5   0  16    0.50    1.30
  -5   0  16    4.30    2.10
   5   0  16    3.50    1.50
  -5   0  16   15.40    4.70
   5   0  16    4.20    2.20
   5  -1  16   81.19   10.00
  -5   1  16   85.39    9.40
   5  -1  16   73.09    9.00
  -5   1  16   86.69    9.30
  -5   1  16   78.59    9.40
   5  -1  16   84.79    9.30
   5   1  16   78.19    9.70
   5   1  16   78.29    8.80
  -5  -1  16   79.19    9.30
   5   1  16   86.69    9.40
  -5  -1  16   84.19    9.50
  -5  -1  16   81.29    9.20
  -5   2  16    0.30    1.00
   5  -2  16    3.10    1.90
  -5   2  16    1.50    1.40
   5  -2  16    1.40    1.40
  -5   2  16    0.70    1.20
   5  -2  16    1.60    1.80
   5   2  16    2.90    1.60
  -5   2 -16    0.70    1.50
   5   2  16    0.70    2.00
  -5  -2  16    1.40    1.70
  -5  -2  16    2.20    1.70
  -5  -2  16    0.20    1.30
   5   2  16    0.10    1.50
   5  -3  16    0.10    1.20
   5   3 -16    3.50    2.20
   5  -3  16    1.20    1.70
  -5   3  16    1.60    1.70
  -5   3  16    0.00    2.30
   5  -3  16   -0.10    1.20
  -5  -3  16    2.60    1.80
  -5  -3  16    2.00    1.60
   5   3  16    0.60    1.30
   5   4 -16   37.80    5.50
   5  -4  16   48.30    7.40
   5  -4  16   37.30    6.90
  -5   4  16   45.40    7.00
  -5   4  16   48.40    8.00
   5  -4  16   38.70    6.20
  -5   4  16   40.60    7.00
   5   4 -16   49.60    6.20
   5   4  16   43.80    7.60
  -5  -4  16   31.50    6.40
  -5   4 -16   42.20    5.60
  -5  -4  16   41.70    6.70
  -5  -4  16   46.30    7.50
   5  -5  16   82.39    7.10
   5  -5  16   71.59    8.20
   5   5 -16   68.19    6.60
   5   5 -16   73.49    7.20
   5  -5  16   83.59    8.20
   5   5  16   79.29    9.30
  -5  -5  16   82.49    9.60
  -5  -5  16   65.49    7.30
  -5   5 -16   75.69    7.30
   5   6 -16   27.90    4.80
  -5   6 -16   31.10    3.70
  -5   6 -16   24.90    4.50
  -5  -6  16   29.00    4.80
   5  -7  16   32.20    4.10
  -5   7 -16   29.90    4.20
  -5  -7  16   25.40    3.70
   5   0  17   -1.30    0.90
   5   0  17    1.10    1.30
  -5   0  17   -0.20    1.20
  -5   0  17   -1.40    0.80
  -5   0  17    0.10    1.20
   5  -1  17  741.63   38.30
  -5   1  17  815.92   37.50
  -5   1  17  812.22   39.50
  -5   1  17  867.81   39.00
   5  -1  17  781.42   38.80
   5  -1  17  824.52   38.00
   5   1  17  864.11   40.30
  -5  -1  17  733.43   37.60
  -5  -1  17  858.41   39.60
   5   1  17  779.82   37.20
  -5  -1  17  858.11   39.00
   5   1  17  758.22   46.50
  -5   2  17   27.20    5.60
  -5   2  17   25.20    4.70
   5  -2  17   21.80    5.90
   5  -2  17   19.30    4.70
   5   2  17   26.10    6.20
  -5  -2  17   22.90    5.60
  -5  -2  17   22.50    6.10
  -5  -2  17   20.00    5.30
   5   2  17   16.70    4.20
  -5   3  17 1250.57   52.39
   5  -3  17 1148.19   51.49
   5  -3  17 1188.68   50.29
  -5   3  17 1142.19   48.20
  -5   3  17 1146.29   45.00
  -5   3  17 1194.78   49.90
   5  -3  17 1140.29   49.70
  -5  -3  17 1119.19   48.30
   5   3  17 1153.68   51.49
   5   3  17 1138.09   44.20
  -5  -3  17 1077.29   49.50
  -5  -3  17 1173.58   51.49
  -5   3 -17 1118.39   46.10
   5  -4  17   -0.70    1.10
  -5   4  17    3.60    1.70
   5  -4  17    0.20    1.20
   5  -4  17   -0.50    1.30
  -5   4  17    0.20    1.10
   5   4  17   -0.90    1.20
  -5  -4  17    0.80    1.30
  -5  -4  17    2.40    1.50
  -5  -4  17    0.80    1.30
  -5   4 -17    3.40    1.50
   5  -5  17  244.18   15.20
   5  -5  17  242.08   15.60
   5   5 -17  237.88   13.20
   5  -5  17  249.88   13.50
  -5   5 -17  228.28   13.00
  -5   5 -17  244.68   17.30
  -5  -5  17  253.67   15.70
  -5  -5  17  243.38   14.90
   5   6 -17    0.70    1.50
  -5   6 -17    0.40    0.90
  -5  -6  17    0.50    0.90
  -5   6 -17   -1.50    0.70
  -5   0  18  235.38   16.30
  -5   0  18  257.77   16.70
   5   0  18  249.28   17.50
  -5   0  18  226.68   16.70
   5   0  18  234.48   15.50
   5   0  18  254.37   16.80
   5  -1  18   76.19    8.80
  -5   1  18   68.89    8.00
   5  -1  18   79.69    8.30
  -5   1  18   77.89    8.50
   5  -1  18   63.29    8.30
  -5   1  18   77.79    9.10
  -5  -1  18   70.69    8.50
  -5  -1  18   65.59    8.30
   5   1  18   69.29    7.30
  -5  -1  18   69.09    8.40
   5   1  18   73.09    9.20
   5   1  18   78.69    8.10
  -5   2  18  328.77   17.60
   5  -2  18  321.37   19.80
  -5   2  18  312.17   20.20
  -5   2  18  317.17   18.00
   5  -2  18  320.47   20.20
   5  -2  18  320.97   19.20
  -5   2  18  325.17   19.20
  -5  -2  18  294.37   18.50
   5   2  18  319.27   17.20
   5   2  18  342.17   21.00
  -5  -2  18  322.07   19.50
  -5  -2  18  316.57   20.10
  -5   3  18    0.50    1.00
   5  -3  18    2.00    1.50
   5  -3  18    0.30    1.10
   5  -3  18    1.00    1.40
  -5   3  18    0.70    2.80
  -5   3  18   -1.50    1.40
  -5  -3  18    1.70    1.20
  -5  -3  18    0.70    1.40
  -5  -3  18    0.30    1.50
   5   3  18   -0.70    0.90
   5  -4  18   44.20    5.90
  -5   4  18   46.20    6.50
   5  -4  18   52.59    6.00
  -5  -4  18   40.70    5.50
  -5  -4  18   50.09    6.40
  -5   4 -18   44.00    4.90
   5   4  18   37.10    7.90
   5  -5  18   19.70    4.60
   5  -5  18   21.30    4.00
  -5   5 -18   21.30    3.60
  -5  -5  18   15.10    3.40
  -5  -5  18   26.80    4.20
  -5   5 -18   19.40    4.10
   5  -6  18  124.09    8.30
  -5  -6  18  130.69    9.60
  -5   6 -18  125.39    7.80
  -5   0  19    2.80    1.60
   5   0  19    0.30    1.00
  -5   0  19    0.60    0.90
   5   0  19   -0.60    0.90
   5   0  19    0.10    1.30
  -5   0  19    0.00    0.60
   5  -1  19  451.75   24.00
   5  -1  19  430.86   22.60
  -5   1  19  446.26   24.40
  -5   1  19  433.96   22.40
  -5   1  19  438.96   23.10
   5  -1  19  460.45   24.60
  -5  -1  19  440.06   24.00
   5   1  19  422.96   22.10
   5   1  19  466.65   25.10
  -5  -1  19  422.06   23.30
  -5  -1  19  452.95   23.60
   5  -2  19    3.60    1.60
   5  -2  19    5.00    1.60
  -5   2  19    2.80    1.50
  -5   2  19   -0.90    2.10
   5  -2  19    3.40    1.40
  -5   2  19    8.40    2.60
  -5  -2  19    5.00    2.00
  -5  -2  19   12.50    3.40
  -5  -2  19    3.60    1.80
   5  -3  19  693.63   33.10
  -5   3  19  692.53   30.30
   5  -3  19  694.63   31.80
  -5   3  19  693.33   33.10
   5  -3  19  765.42   39.10
  -5  -3  19  683.33   30.20
   5   3  19  691.03   33.00
  -5  -3  19  739.73   33.50
  -5  -3  19  701.33   32.10
   5  -4  19    3.50    1.20
   5  -4  19    1.10    0.80
   5  -4  19    0.40    1.00
  -5  -4  19   -0.10    1.00
  -5  -4  19    0.50    1.00
  -5   4 -19    1.20    1.20
   5   4  19    1.20    1.20
   5  -5  19   91.19    6.90
   5  -5  19   79.89    7.20
  -5  -5  19   80.79    7.20
  -5   5 -19   76.39    5.80
  -5  -5  19   84.69    6.50
   5   0  20   16.70    4.20
   5   0  20   20.10    4.40
  -5   0  20   25.50    4.30
   5   0  20   11.90    3.40
  -5   0  20    8.50    2.40
  -5   0  20   16.10    3.90
  -5   1  20    1.00    1.20
  -5   1  20    2.00    1.60
   5  -1  20   -0.30    1.10
  -5   1  20   -0.10    1.00
   5  -1  20    1.00    1.00
  -5   1  20   -4.70    3.90
   5  -1  20    0.90    1.20
  -5  -1  20    1.90    1.20
  -5  -1  20    2.10    1.20
   5   1  20   -0.30    1.70
   5   1  20    1.70    1.10
  -5  -1  20   -1.30    0.80
  -5   2  20   21.20    3.40
  -5   2  20   31.00    7.40
   5  -2  20   30.60    4.80
  -5   2  20   24.80    4.60
   5  -2  20   31.10    4.20
   5  -2  20   35.00    4.30
  -5  -2  20   21.90    4.30
  -5  -2  20   28.00    4.30
  -5  -2  20   24.10    4.60
   5   2  20   25.90    4.90
  -5   3  20    0.20    0.90
  -5   3  20    3.60    1.80
   5  -3  20    2.00    1.00
   5  -3  20    2.70    1.20
  -5  -3  20    2.10    0.90
   5   3  20    1.00    1.00
  -5  -3  20   -0.90    1.20
  -5  -3  20    2.40    1.20
   5  -4  20   25.40    3.70
  -5  -4  20   29.20    3.80
  -5  -4  20   25.20    4.40
   5   0  21    0.30    0.70
  -5   0  21    0.50    0.80
   5   0  21    0.00    1.40
   5   0  21    0.10    0.70
  -5   0  21   -0.80    0.90
  -5   1  21  303.07   16.50
   5  -1  21  313.87   16.70
   5  -1  21  297.37   15.90
  -5   1  21  300.87   15.30
  -5   1  21  299.87   14.30
   5  -1  21  278.87   15.80
   5   1  21  298.57   14.10
  -5  -1  21  297.07   16.10
   5   1  21  298.57   16.70
  -5  -1  21  312.17   16.00
  -5  -1  21  300.37   15.70
  -5   2  21   17.80    3.20
   5  -2  21   24.60    3.80
   5  -2  21   12.30    3.20
  -5   2  21   17.90    4.00
   5  -2  21   16.90    3.30
  -5  -2  21   14.90    3.10
  -5  -2  21   18.90    3.40
  -5  -2  21   26.00    3.60
   5   2  21   11.60    3.20
   5  -3  21  786.32   32.10
   5  -3  21  811.82   32.10
   5  -3  21  740.53   33.30
  -5  -3  21  788.12   33.90
   5   3  21  949.31   41.50
  -5  -3  21  818.62   33.00
  -5   0  22   59.29    4.90
   5   0  22   69.29    5.00
  -5   0  22   60.89    5.00
   5   0  22   67.29    5.90
  -5   0  22   73.29    5.80
   5  -1  22  175.88   11.60
  -5   1  22  168.88   12.00
  -5   1  22  146.49    8.80
   5  -1  22  150.68   10.50
  -5  -1  22  153.48    8.90
   5   1  22  156.58    9.80
  -5  -1  22  159.08   11.50
  -5  -1  22  145.69    8.60
  -6   0   0  757.92   28.00
   6  -1   0    0.60    0.40
  -6   1   0    0.60    0.40
  -6   2   0  227.48    9.90
  -6  -2   0  218.38    9.70
   6  -2   0  217.98    9.90
  -6   3   0    0.10    0.30
   6  -3   0    0.40    0.40
  -6  -3   0   -0.10    0.40
  -6  -3   0    0.20    0.30
   6  -4   0   13.20    2.00
  -6   4   0    8.10    1.60
  -6  -4   0    6.20    1.40
  -6  -4   0    8.90    1.50
   6  -5   0    0.50    0.60
  -6   6   0  603.34   29.70
   6   6   0  612.34   30.20
  -6   6   0  622.04   29.80
   6   6   0  574.24   28.20
  -6   6   0  555.94   28.30
   6   7   0    1.60    1.60
  -6   7   0   -1.30    1.30
  -6   7   0    3.00    1.80
  -6   7   0    4.30    2.50
  -6   8   0    0.70    2.50
   6   8   0    8.00    2.80
  -6   8   0    5.70    2.60
   6   9   0   -0.70    1.40
  -6   9   0   -0.20    1.70
  -6   9   0   -2.30    1.50
   6   9   0   -1.10    2.10
   6  10   0  133.99   10.00
   6  10   0  154.68   11.70
  -6  10   0  147.39   10.80
   6   0   1    0.60    0.40
   6   0  -1    0.70    0.50
  -6   0  -1    0.10    0.20
  -6   0   1    0.30    0.30
  -6  -1  -1  197.18    8.30
  -6   1   1  187.78    8.40
   6  -1   1  186.38    8.60
  -6   1  -1  184.38    8.60
  -6  -1   1  181.88    8.50
   6  -1  -1  188.38    8.40
   6   1   1  179.48    8.10
  -6   2   1   93.79    5.10
  -6  -2  -1   98.59    4.90
   6  -2   1   92.39    5.50
  -6  -2   1   95.69    5.50
   6  -2  -1   93.19    5.20
  -6   2  -1   95.59    5.60
   6  -3   1 2320.37   92.59
  -6  -3  -1 2470.75   91.39
  -6   3   1 2622.34   91.49
  -6  -3  -1 2857.81   91.49
  -6  -3   1 2416.36   92.59
  -6   3  -1 2749.12   93.19
  -6  -3   1 3008.40   93.19
   6  -3  -1 2386.76   91.89
   6  -4   1    5.70    1.80
  -6  -4   1    4.50    1.40
  -6  -4   1    5.00    1.40
   6  -4  -1    5.30    1.30
   6  -5   1  233.78   11.90
  -6  -5   1  245.28   11.50
  -6  -5   1  244.28   11.30
  -6   6   1    4.20    2.20
   6   6  -1    3.00    1.90
   6   6  -1    1.70    1.70
  -6   6   1    5.00    2.00
   6   6  -1    5.80    3.00
  -6   6   1    3.50    2.40
  -6   6   1    8.40    3.30
   6   6   1    2.70    1.30
   6   6   1    0.30    2.70
  -6   6  -1    1.20    1.90
  -6   6  -1    3.00    2.00
  -6   6  -1    4.40    2.10
  -6   6  -1    2.30    2.00
  -6   7   1  121.49   11.50
  -6   7   1  110.09   10.20
   6   7  -1  134.29   12.20
  -6   7   1  114.19   11.40
   6   7  -1  121.69   11.10
   6   7   1  123.39   11.00
  -6   7  -1  118.09   11.60
  -6   7  -1  116.09   10.70
   6   7   1  120.19   11.70
  -6   7  -1  118.79   11.70
  -6   7  -1  112.39   10.30
   6   8  -1    0.10    1.90
   6   8  -1    0.70    1.70
  -6   8   1    1.00    2.40
   6   8   1    1.50    1.50
  -6   8  -1    1.40    2.50
  -6   8  -1    1.80    2.00
  -6   8  -1    3.10    1.80
   6   8   1    1.10    2.30
  -6   9   1  587.04   28.80
  -6   9   1  628.04   30.80
   6   9  -1  605.24   29.20
   6   9  -1  654.13   31.80
  -6   9  -1  615.64   29.90
   6   9   1  624.04   31.30
   6   9   1  575.64   28.50
  -6   9  -1  612.74   30.70
  -6  10   1    2.20    2.50
   6  10  -1    0.10    2.70
   6  10  -1   -1.50    1.70
   6  10   1   -9.00    4.70
  -6  10  -1    2.40    2.10
   6  10   1    4.90    2.20
  -6  10  -1    5.70    2.60
  -6   0   2 2770.72   97.69
  -6   1   2  166.28    7.80
  -6  -1  -2  178.98    7.70
   6  -1   2  161.78    8.20
   6   1   2  164.48    7.50
   6  -1  -2  148.89    7.60
  -6   1  -2  175.88    8.40
  -6   2   2 1164.28   42.40
  -6  -2  -2 1082.59   42.00
   6  -2   2 1215.68   43.80
  -6  -2   2 1163.48   43.70
   6  -2  -2 1226.78   42.70
  -6   2  -2 1175.08   43.80
  -6   3   2  392.86   15.50
   6  -3   2  393.66   17.50
  -6  -3  -2  419.96   15.10
  -6  -3   2  397.86   17.50
  -6   3  -2  417.06   17.80
   6  -3  -2  381.46   16.00
   6  -4   2  221.58   11.70
  -6  -4   2  236.78   12.00
  -6  -4   2  207.28   11.40
   6  -5   2  168.78    9.90
  -6  -5   2  160.48   11.80
  -6  -5   2  172.48    9.70
   6   6  -2  957.60   41.10
   6   6  -2  859.31   38.40
   6   6  -2  898.51   39.20
  -6   6   2  829.22   39.60
  -6   6   2  859.71   38.30
   6  -6   2  799.12   34.70
  -6   6   2  877.41   39.80
  -6   6  -2  969.50   40.50
  -6   6  -2  906.01   39.00
   6   6   2  863.41   38.50
  -6   6  -2  907.31   40.80
   6   6   2  869.81   39.90
  -6   6  -2  858.71   39.20
  -6   7   2   47.70    8.30
   6   7  -2   51.99    7.30
   6   7  -2   48.20    8.30
  -6   7   2   45.80    8.10
   6   7   2   45.70    7.80
  -6   7  -2   51.99    7.80
   6   7   2   51.79    7.40
  -6   7  -2   54.49    7.10
  -6   7  -2   44.60    7.60
  -6   7  -2   54.19    7.30
   6   8  -2    5.80    2.80
  -6   8   2    9.40    3.80
  -6   8   2    0.90    2.70
   6   8  -2    6.00    2.30
   6   8   2    1.20    1.90
   6   8   2    4.20    3.20
  -6   8  -2    5.30    2.60
  -6   8  -2    5.40    2.20
  -6   8  -2    7.50    2.80
   6   9  -2   60.59    8.20
  -6   9   2   64.89    8.20
   6   9  -2   53.09    7.20
  -6   9  -2   63.29    7.80
   6   9   2   55.79    7.20
  -6   9  -2   48.00    7.20
   6   9   2   59.79    8.00
   6  10  -2  121.59   10.30
  -6  10   2  128.69   10.10
  -6  10  -2  130.29    9.90
   6  10   2  111.39    9.80
  -6  10  -2  121.89    9.40
  -6   0  -3    0.80    0.50
   6   0   3    0.20    0.40
  -6  -1  -3 3511.65  117.49
   6  -1   3 3292.97  118.29
  -6   1   3 3097.09  117.29
  -6   1  -3 3588.94  118.79
   6   1   3 3229.08  117.09
  -6   2   3   80.69    4.80
   6  -2   3   83.89    5.90
  -6   2  -3   82.99    5.90
  -6  -2   3   86.99    5.90
   6  -3   3 4320.47  154.18
  -6  -3  -3 4189.18  150.28
  -6   3  -3 4566.64  154.68
  -6  -3   3 4303.87  154.18
   6  -4   3   17.30    3.80
  -6  -4   3   13.80    2.90
   6  -5   3  240.48   13.20
  -6   5   3  220.58   14.70
   6   5  -3  215.98   14.90
   6   5  -3  217.58   13.70
  -6  -5   3  226.68   13.10
  -6   5  -3  225.18   14.50
  -6  -5   3  232.58   13.00
  -6   5  -3  234.78   14.80
  -6   6   3    5.60    2.80
   6   6  -3    6.30    2.80
   6   6  -3    6.20    1.80
  -6   6   3    6.30    2.60
   6  -6   3    4.80    1.60
   6   6  -3    2.80    1.70
  -6   6   3    1.40    2.30
  -6  -6   3    0.60    1.30
  -6   6  -3    2.60    2.50
   6   6   3    1.20    1.70
  -6   6  -3    2.20    1.70
  -6   6  -3    3.30    1.50
   6   6   3    8.60    3.40
  -6   6  -3    1.70    2.10
  -6   7   3  377.36   22.30
   6   7  -3  390.06   24.40
  -6   7   3  427.76   24.40
   6   7  -3  432.06   22.90
   6   7  -3  406.46   23.20
   6   7   3  405.46   24.00
  -6   7  -3  435.66   23.50
  -6   7  -3  419.56   23.90
  -6   7  -3  411.66   23.40
   6   7   3  416.66   22.40
  -6   7  -3  441.16   25.50
   6   8  -3   40.40    7.60
   6   8  -3   39.10    8.30
  -6   8   3   40.90    7.50
  -6   8  -3   40.70    7.10
   6   8   3   36.50    7.60
   6   8   3   33.50    8.60
  -6   8  -3   37.50    9.20
  -6   9   3  426.36   23.90
   6   9  -3  444.26   24.80
   6   9  -3  423.86   22.30
   6   9   3  448.06   24.20
   6   9   3  400.46   21.10
  -6   9  -3  431.46   24.20
  -6   9  -3  450.75   24.00
  -6  10   3   20.80    5.00
   6  10  -3    6.80    1.90
   6  10   3    5.20    2.40
  -6  10  -3   17.10    4.20
  -6  10  -3    6.40    2.40
  -6   0  -4 2568.64   94.69
  -6   0   4 2661.03   94.89
   6   0   4 2736.63   94.89
  -6   1   4 2739.73   96.29
   6  -1   4 2454.15   96.89
  -6   1   4 2897.51   96.59
  -6  -1  -4 2579.64   95.99
  -6   1  -4 2645.64   97.29
   6   1   4 2807.32   96.19
  -6  -1   4 2845.62   97.39
  -6   2   4  165.18    8.50
  -6   2   4  174.78    8.40
   6  -2   4  172.38   10.00
  -6  -2  -4  188.38    8.50
  -6  -2   4  190.28   10.30
  -6   2  -4  183.08   10.30
  -6  -3  -4   48.30    2.90
   6  -3   4   43.50    4.60
  -6  -3   4   55.19    5.20
   6  -4   4  429.66   20.70
  -6  -4   4  428.16   20.70
   6   5  -4   98.49    8.70
  -6   5   4   96.49    9.90
   6  -5   4  102.99    8.70
   6   5  -4  105.39    9.50
   6   5  -4  102.79    9.90
   6   5   4   98.79    9.50
  -6  -5   4  100.49    8.30
  -6   5  -4   92.19    9.10
  -6   5  -4  104.59    9.30
  -6   5  -4  107.99    9.40
   6   6  -4 1450.65   58.39
  -6   6   4 1408.76   59.69
  -6   6   4 1369.46   59.19
   6   6  -4 1435.46   58.59
   6   6  -4 1527.75   60.79
   6   6   4 1325.37   58.99
  -6   6  -4 1503.75   59.39
   6   6   4 1307.67   56.89
  -6   6  -4 1497.25   61.79
  -6   6  -4 1440.06   59.09
  -6   6  -4 1415.76   58.89
   6   7  -4  259.47   18.70
   6   7  -4  265.87   17.50
  -6   7   4  245.68   16.70
  -6   7   4  258.27   18.10
   6   7  -4  285.77   17.50
   6   7   4  261.57   18.20
  -6   7  -4  262.37   19.10
  -6   7  -4  256.77   17.40
  -6   7  -4  249.28   17.10
   6   7   4  255.67   16.20
  -6   7  -4  262.27   17.30
   6   8  -4  252.67   18.60
  -6   8   4  268.87   22.40
  -6   8  -4  242.78   16.30
  -6   8  -4  270.27   20.70
   6   8   4  210.88   14.60
   6   8   4  236.98   17.20
   6   9  -4    1.00    1.40
   6   9  -4   -1.40    2.10
  -6   9   4    0.00    2.30
   6   9   4    3.10    3.00
  -6   9  -4    1.40    2.20
  -6   9  -4   -0.10    1.40
   6  10  -4   42.30    7.50
  -6  10   4   45.40    7.80
   6  10  -4   42.90    5.80
  -6  10  -4   46.30    5.80
  -6  10  -4   27.40    5.90
   6  10   4   48.80    6.10
  -6   0   5    0.10    0.50
   6   0   5    1.00    0.60
  -6   0  -5    0.10    0.40
  -6   1   5 1483.35   55.89
  -6  -1  -5 1458.05   55.69
  -6   1   5 1615.84   55.99
   6  -1   5 1433.86   56.59
   6   1   5 1611.24   55.79
  -6   1  -5 1586.94   57.29
  -6  -1   5 1402.26   56.59
  -6   2   5   42.90    3.50
  -6   2   5   38.00    3.50
   6  -2   5   41.80    4.70
  -6  -2  -5   40.90    3.50
   6   2   5   40.20    3.10
  -6   2  -5   42.20    4.60
  -6  -2   5   34.90    4.30
  -6  -3  -5 1877.11   63.09
  -6   3   5 1707.53   62.49
   6  -3   5 1665.33   67.09
  -6   3   5 1734.83   62.39
  -6  -3   5 1868.61   67.89
   6  -4   5  106.79    8.70
  -6  -4   5   99.29    8.30
   6  -5   5   56.89    7.80
   6   5  -5   63.79    8.30
  -6   5   5   49.80    7.40
  -6   5  -5   60.59    8.10
  -6  -5   5   58.19    7.70
   6   5   5   50.19    7.80
  -6   6   5   19.40    5.60
   6   6  -5    5.00    2.60
   6   6  -5    7.70    2.70
  -6   6   5   12.60    3.30
   6   6  -5    7.90    3.20
   6  -6   5    4.40    2.50
   6   6   5   13.40    3.60
  -6   6  -5    8.10    2.50
   6   6   5    5.50    2.10
   6   7  -5  354.76   21.70
   6   7  -5  366.36   21.30
  -6   7   5  350.16   22.00
   6   7  -5  348.07   22.60
   6   7   5  373.36   22.80
  -6   7  -5  364.56   21.70
  -6   7  -5  373.26   23.90
  -6   7  -5  362.16   21.80
   6   7   5  338.07   19.80
  -6   8   5  149.88   13.00
   6   8  -5  151.38   12.90
   6   8  -5  166.08   14.50
  -6   8  -5  156.78   14.50
   6   8   5  150.18   13.10
  -6   8  -5  153.48   12.80
  -6   8  -5  163.58   13.40
  -6   9   5  479.65   25.70
   6   9  -5  504.75   27.10
   6   9  -5  516.65   25.90
  -6   9  -5  501.15   27.10
   6   9   5  508.25   27.70
  -6   9  -5  519.45   26.20
   6  10  -5    2.00    1.40
   6  10  -5    1.50    1.90
  -6  10   5    4.00    2.30
  -6  10  -5    3.20    1.90
  -6  10  -5    0.40    1.50
   6   0   6 1235.88   47.30
  -6   0   6 1222.08   47.30
  -6   0  -6 1237.48   47.60
  -6  -1  -6 1393.56   48.90
  -6   1   6 1233.58   48.20
   6  -1   6 1215.58   49.20
  -6   1  -6 1312.37   50.09
   6   1   6 1295.57   48.30
  -6  -1   6 1212.88   49.30
  -6   2   6  423.66   18.10
  -6  -2  -6  445.96   18.40
  -6   2   6  397.56   18.10
   6  -2   6  441.66   20.40
  -6  -2   6  396.16   20.00
   6   2   6  409.16   17.60
  -6  -3  -6   68.89    4.50
  -6   3   6   63.19    4.20
   6  -3   6   68.79    6.60
  -6   3   6   63.49    3.90
  -6  -3   6   60.99    6.40
   6  -4   6   53.69    6.20
  -6  -4   6   58.69    6.70
   6  -5   6  444.86   24.80
   6   5  -6  498.15   24.70
   6   5  -6  484.45   25.50
  -6   5   6  473.55   24.60
   6   5  -6  496.75   25.10
  -6   5   6  478.15   25.70
  -6   5  -6  497.35   24.70
  -6  -5   6  452.25   25.10
  -6   5  -6  507.45   24.80
  -6   5  -6  491.85   25.00
   6   6  -6  521.55   27.50
   6   6  -6  548.25   28.50
  -6   6   6  547.55   28.30
   6  -6   6  461.55   24.90
   6   6  -6  526.85   28.00
  -6   6  -6  569.54   28.00
  -6   6  -6  487.65   26.80
  -6   6  -6  543.75   27.60
   6   6   6  463.45   26.80
   6   6   6  451.95   24.60
  -6   7   6  155.28   13.60
   6   7  -6  145.79   12.90
   6   7  -6  147.09   12.50
   6   7  -6  164.28   14.30
  -6   7  -6  129.49   12.30
  -6   7  -6  135.89   12.60
  -6   7  -6  150.58   14.50
   6   7   6  152.68   13.20
  -6  -7   6  138.99   11.20
  -6   8   6    5.80    3.40
   6   8  -6    3.60    2.40
   6   8  -6    1.70    1.80
   6   8   6    0.30    1.80
   6   8   6   -1.90    3.40
  -6   8  -6    3.70    2.30
  -6   8  -6    7.80    3.10
  -6  -8   6    0.70    2.10
  -6   8  -6    3.90    2.40
   6   9  -6   20.20    4.80
  -6   9   6   17.90    4.80
   6   9  -6   18.30    5.00
  -6   9  -6   26.60    8.00
  -6   9  -6   15.30    4.30
  -6  10   6   87.79    7.80
   6  10  -6  108.19    8.70
   6  10  -6  108.29    7.80
  -6  10  -6  111.89    8.40
  -6  10  -6  101.49    8.20
   6   0   7    0.10    0.40
  -6   0   7    1.20    0.80
  -6   0  -7    0.10    0.50
  -6  -1  -7 1227.88   47.70
  -6   1   7 1262.87   47.30
  -6  -1   7 1192.88   48.30
   6   1   7 1163.88   46.80
  -6   1  -7 1242.98   49.20
  -6  -2  -7  361.26   16.30
  -6   2   7  329.37   15.70
  -6   2   7  321.27   16.00
   6  -2   7  334.07   17.90
   6   2   7  337.07   15.50
  -6  -2   7  347.17   18.20
  -6   3   7 2398.06   92.49
  -6  -3  -7 2644.84   93.99
   6  -3   7 2777.42   99.19
  -6  -3   7 2650.14   98.99
   6   4  -7  656.33   31.80
   6  -4   7  744.13   33.80
   6   4  -7  665.23   31.40
  -6  -4   7  742.13   33.80
  -6   4  -7  701.73   31.90
   6  -5   7  495.55   26.30
  -6   5   7  536.65   29.00
  -6   5   7  519.55   27.60
   6   5  -7  592.54   28.40
   6   5  -7  539.65   27.10
   6   5  -7  585.54   29.00
  -6   5  -7  590.14   28.30
   6   5   7  513.65   27.70
  -6   5  -7  566.84   27.70
  -6   5  -7  596.54   27.80
  -6   6   7   10.50    3.70
   6  -6   7    1.40    2.50
   6   6  -7   17.60    4.40
   6   6  -7   18.30    5.50
   6   6  -7    5.90    2.80
  -6   6  -7    1.30    1.80
  -6   6  -7   11.20    3.70
  -6   6  -7    5.80    2.10
   6   6   7    9.00    3.50
   6   6   7    8.80    4.80
  -6   7   7  284.97   19.20
   6   7  -7  270.87   18.40
   6   7  -7  272.07   18.40
   6   7  -7  272.57   18.10
  -6  -7   7  276.17   16.80
  -6   7  -7  266.27   18.40
  -6   7  -7  268.77   17.90
   6   7   7  261.17   18.70
  -6   7  -7  294.07   21.00
  -6   8   7   83.99    9.60
   6   8  -7   75.39    9.80
   6   8  -7  104.79   10.60
  -6   8  -7   80.89    9.30
  -6   8  -7   90.89    9.80
   6   8   7   82.79    9.70
  -6  -8   7   99.79    7.60
  -6   8  -7   99.59   11.50
   6   9  -7  388.56   21.70
  -6   9   7  368.26   19.80
   6   9  -7  411.16   27.60
   6  -9   7  398.56   19.20
  -6   9  -7  378.46   24.60
  -6   9  -7  359.86   20.30
   6   9   7  360.36   19.00
  -6   0   8  984.00   40.70
   6   0   8  997.30   40.70
  -6   0  -8 1001.60   41.50
   6  -1   8 1262.77   52.09
  -6  -1  -8 1306.07   51.49
  -6   1   8 1353.56   51.19
  -6   1  -8 1306.47   53.19
  -6  -1   8 1296.17   52.19
   6  -2   8 1103.69   46.10
  -6   2   8 1102.29   43.10
  -6  -2  -8 1105.79   43.90
  -6  -2   8 1079.79   46.00
   6   2   8 1095.79   42.70
   6  -3   8    0.80    0.80
  -6   3   8    0.80    0.60
  -6  -3  -8    0.60    0.80
  -6  -3   8    0.80    0.60
   6  -4   8  150.58   12.20
  -6   4   8  152.28   12.60
  -6   4   8  123.69   12.50
  -6   4   8  158.28   12.60
   6   4  -8  146.59   10.80
  -6   4  -8  136.19   10.80
  -6  -4   8  163.08   12.80
  -6   4  -8  131.89   10.30
   6  -5   8   45.50    6.50
  -6   5   8   28.90    6.30
   6   5  -8   28.10    5.60
   6   5  -8   39.90    6.70
  -6   5   8   51.09    7.60
   6   5   8   36.10    7.50
  -6   5  -8   45.60    5.70
  -6   5  -8   43.60    6.50
  -6   5  -8   33.30    5.80
   6   6  -8  400.86   23.80
   6   6  -8  390.66   22.20
  -6   6   8  388.86   23.80
   6   6  -8  376.36   22.90
   6   6   8  351.86   22.60
  -6   6  -8  412.06   22.90
  -6   6  -8  423.36   23.80
  -6  -6   8  353.76   21.10
  -6   6  -8  399.46   22.20
   6   7  -8   80.79   10.00
   6   7  -8   63.89    9.30
   6   7  -8   81.69    8.80
  -6   7   8   73.19    9.10
  -6  -7   8   82.89    8.70
  -6   7  -8   81.39   10.90
   6   7   8   83.99   10.30
  -6   7  -8   69.89    9.00
  -6   7  -8   64.99    8.90
   6   8  -8   24.90    6.00
  -6   8   8   25.10    5.30
  -6   8  -8   25.00    5.70
  -6   8  -8   25.10    6.90
  -6  -8   8   26.00    4.50
   6   9  -8    2.90    1.40
  -6   9   8    5.20    2.80
   6  -9   8    5.30    1.70
   6   9  -8    4.30    2.50
  -6   9  -8    4.90    1.70
  -6   9  -8    2.20    1.60
  -6   9  -8    8.00    2.50
  -6   0  -9    0.30    1.00
   6   0   9    0.10    0.80
  -6   0   9    0.50    0.90
   6  -1   9  213.58   14.00
  -6   1   9  211.28   13.00
  -6  -1  -9  232.38   14.10
   6   1   9  215.28   13.10
  -6  -2  -9  508.85   23.90
  -6   2   9  463.05   22.30
   6  -2   9  466.25   24.90
   6   2   9  511.25   22.60
  -6  -2   9  482.85   25.20
  -6   3   9  319.87   18.70
   6  -3   9  307.77   19.50
   6   3  -9  284.27   18.10
   6   3   9  330.37   14.40
  -6  -3   9  346.87   23.00
  -6  -3   9  311.57   19.70
  -6   4   9   49.00    7.80
   6   4  -9   56.99    6.60
  -6   4   9   81.39    9.80
   6   4  -9   60.49    7.80
  -6   4  -9   55.39    6.80
   6   4   9   61.09    9.20
  -6  -4   9   60.39    7.60
   6   4   9   63.09    8.90
  -6   4  -9   62.49    7.70
  -6   4  -9   77.79    7.90
   6   5  -9    9.50    3.50
  -6   5   9   -0.10    2.60
   6   5  -9    1.60    1.40
   6  -5   9    4.60    1.50
   6   5  -9    5.60    1.80
  -6   5   9    7.70    3.70
  -6  -5   9    6.30    2.40
   6   5   9    6.70    3.10
  -6   5  -9   13.00    4.00
   6   5   9    3.60    2.50
  -6   5  -9    2.80    1.90
  -6   5  -9    3.00    2.60
   6  -6   9   -2.80    1.60
   6   6  -9    1.30    2.40
   6   6  -9   -0.80    1.00
  -6   6   9    2.80    2.90
   6   6  -9    0.80    1.40
  -6   6  -9   -1.40    1.90
  -6  -6   9   -1.40    1.30
   6   6   9   -1.50    1.90
  -6   6  -9    0.10    1.40
   6   7  -9  314.47   22.20
  -6   7   9  336.07   23.00
   6   7  -9  313.27   26.90
   6   7   9  295.07   19.60
  -6  -7   9  338.97   19.40
  -6   7  -9  368.06   27.40
  -6   7  -9  308.87   27.70
   6   8  -9   51.69    7.50
   6   8  -9   54.79    7.70
  -6   8   9   55.99    7.30
  -6   8  -9   57.29    8.50
  -6  -8   9   63.49    8.20
  -6   8  -9   64.09    7.90
  -6   8  -9   61.69    7.80
   6  -9   9  126.59    8.60
  -6   9   9  116.19    8.50
   6   9  -9  126.69    9.40
   6   9  -9  124.79    9.50
  -6   9  -9   99.19    9.70
  -6   9  -9  122.89    9.60
  -6   9  -9  115.99    9.20
   6   0  10  223.28   14.50
  -6   0  10  223.48   14.60
   6  -1  10  430.86   24.00
  -6   1  10  441.86   22.90
  -6  -1 -10  493.45   26.00
  -6  -1  10  482.75   24.80
   6   1  10  483.25   23.50
  -6   2  10   57.79    7.60
  -6   2  10   75.69    6.90
  -6  -2 -10   54.49    6.60
   6  -2  10   69.29    8.20
  -6  -2  10   58.39    7.90
   6   2  10   59.99    6.30
  -6  -2  10   72.19    8.20
   6  -3  10   38.40    6.70
   6  -3  10   25.50    6.00
   6   3 -10   41.70    5.70
  -6   3  10   41.80    7.10
  -6   3  10   35.60    5.20
   6   3 -10   40.40    6.70
  -6   3  10   45.20    7.00
  -6  -3  10   37.00    7.00
  -6  -3  10   27.10    6.30
  -6   3 -10   38.90    6.30
   6   3  10   40.40    6.10
  -6   3 -10   44.20    6.80
  -6   4  10  139.29   12.30
  -6   4  10  130.79   12.70
   6   4 -10  129.29   11.50
   6  -4  10  144.19   11.50
   6   4 -10  139.69   10.80
  -6   4  10   98.69   11.70
   6  -4  10  122.39   12.50
  -6   4 -10  141.59   11.20
  -6  -4  10  146.49   11.50
   6   4  10  128.19   12.10
  -6   4 -10  132.19   11.30
  -6  -4  10  126.79   12.70
  -6   4 -10  143.09   11.00
   6   4  10  127.89   12.70
   6   5 -10  556.74   26.70
   6   5 -10  507.15   27.80
   6  -5  10  522.05   26.30
   6   5 -10  483.25   27.40
  -6   5  10  459.85   27.40
  -6   5  10  522.05   28.60
  -6   5  10  503.65   37.60
   6   5  10  478.35   28.50
   6   5  10  474.05   26.60
  -6  -5  10  508.45   26.30
  -6   5 -10  539.55   27.20
  -6   5 -10  483.15   26.30
   6   6 -10  171.98   13.10
  -6   6  10  177.58   14.30
   6   6 -10  170.18   14.40
   6  -6  10  154.08   12.10
   6   6 -10  171.18   14.80
  -6   6 -10  180.48   13.90
  -6  -6  10  188.78   13.50
  -6   6 -10  178.78   14.10
   6   6  10  158.08   14.00
   6   7 -10  340.87   21.30
   6   7 -10  360.36   20.50
  -6   7  10  336.27   20.30
   6   7 -10  326.77   21.60
  -6   7 -10  339.27   20.80
  -6   7 -10  322.37   23.00
  -6  -7  10  352.86   19.50
  -6   7 -10  328.87   20.50
   6   8 -10   77.19    8.40
   6   8 -10   74.19    8.10
  -6   8  10   83.49    8.20
   6  -8  10   76.79    7.50
  -6  -8  10   88.99    6.80
  -6   8 -10   71.39    7.60
  -6   8 -10   83.69    8.50
  -6   8 -10   82.89   10.00
   6  -9  10   -0.10    1.30
   6   9 -10   -0.90    1.00
   6   9 -10    0.30    1.40
  -6   9 -10   -0.70    1.10
  -6   9 -10   -1.60    1.10
   6   0  11    0.60    1.40
   6   0  11   -0.50    0.90
  -6   0  11    0.50    1.20
  -6   0  11   -1.20    0.80
   6   0  11   -0.30    1.00
  -6   0  11   -2.20    1.00
  -6   1  11  280.27   17.60
  -6   1  11  285.07   17.30
  -6   1  11  272.47   16.30
  -6   1  11  287.07   17.40
   6  -1  11  279.97   17.10
   6  -1  11  310.17   19.00
   6   1  11  294.27   17.80
  -6  -1  11  301.37   17.70
   6   1  11  272.77   16.20
  -6  -1  11  274.87   18.30
  -6  -1  11  283.77   17.00
   6   1  11  289.87   17.50
   6  -2  11  963.00   44.20
  -6   2  11  938.71   41.00
   6  -2  11  832.52   39.80
  -6   2  11  923.31   38.10
  -6   2  11  841.82   39.90
  -6   2 -11  859.91   37.80
  -6  -2  11  853.51   40.10
   6   2  11  900.91   37.50
   6   2  11  821.02   40.20
  -6  -2  11  909.01   39.20
  -6  -2  11  917.81   42.70
  -6   3  11 1319.97   54.79
   6   3 -11 1372.96   54.69
  -6   3  11 1193.68   49.99
   6   3 -11 1232.68   50.99
  -6   3  11 1185.98   54.39
   6  -3  11 1331.87   53.49
  -6  -3  11 1244.08   54.49
  -6  -3  11 1131.69   51.09
   6   3  11 1288.07   51.19
  -6   3 -11 1225.28   52.79
   6   3  11 1243.98   54.79
  -6   3 -11 1299.67   52.09
  -6  -3  11 1358.16   53.29
   6  -4  11   56.99    8.60
  -6   4  11   63.99    9.30
   6  -4  11   74.49    7.70
  -6   4  11   56.09    8.50
  -6   4  11   68.69    9.20
   6   4 -11   67.39    7.30
   6   4 -11   67.09    8.60
  -6  -4  11   58.79    8.60
  -6   4 -11   48.70    6.80
  -6  -4  11   54.19    7.50
   6   4  11   54.89    8.30
  -6   4 -11   68.59    8.30
   6   4  11   62.79    8.70
   6   5 -11  246.68   15.90
   6   5 -11  218.78   16.40
   6  -5  11  242.48   15.50
  -6   5  11  236.88   17.30
   6   5 -11  217.58   16.10
  -6   5  11  218.58   16.70
  -6   5  11  207.28   16.70
  -6   5 -11  232.18   16.30
   6   5  11  202.08   17.30
   6   5  11  219.68   15.90
  -6   5 -11  221.98   15.50
   6  -6  11  125.59   11.20
   6   6 -11  120.79   11.80
  -6   6  11  143.49   12.50
   6   6 -11  137.59   11.40
   6   6 -11  147.39   13.30
   6   6  11  126.89   12.40
  -6  -6  11  158.98   12.10
  -6   6 -11  148.99   12.60
  -6   6 -11  128.99   12.20
   6   7 -11   60.19    8.40
   6  -7  11   66.09    8.00
   6   7 -11   47.90    8.00
   6   7 -11   60.19    7.20
  -6   7  11   66.19    8.40
  -6   7 -11   56.69    7.60
  -6   7 -11   62.89    8.30
  -6  -7  11   63.59    7.50
  -6   7 -11   57.19    9.20
   6   8 -11  137.89   14.00
   6   8 -11  137.69   11.10
  -6   8  11  128.09    9.70
   6  -8  11  138.59   11.50
  -6   8 -11  147.09   12.60
  -6   8 -11  142.59   11.00
  -6  -8  11  138.29    9.20
   6  -9  11  129.29    8.10
  -6   9 -11  126.69    9.50
  -6   0  12  447.36   23.20
   6   0  12  407.06   22.90
  -6   0  12  402.86   24.00
   6   0  12  415.06   22.50
   6   0  12  427.16   24.60
   6   0  12  398.96   22.40
  -6   0  12  472.25   23.50
  -6   0  12  426.76   22.90
   6  -1  12 1382.26   52.69
   6  -1  12 1143.49   50.19
  -6   1  12 1238.88   51.79
  -6   1  12 1276.17   52.19
   6  -1  12 1147.29   53.49
  -6   1  12 1155.08   49.99
   6  -1  12 1260.27   51.59
  -6   1  12 1235.58   55.19
  -6  -1  12 1243.18   51.89
   6   1  12 1139.69   49.60
  -6  -1  12 1318.27   67.19
   6   1  12 1170.88   50.59
   6   1  12 1244.48   51.39
   6   1  12 1149.58   51.89
  -6  -1  12 1203.08   50.79
  -6  -1  12 1108.59   53.29
   6   1  12 1163.88   51.59
   6  -2  12    5.70    2.50
  -6   2  12    4.80    1.80
  -6   2  12    5.80    2.30
  -6   2  12   12.90    3.90
   6  -2  12    6.40    2.20
   6  -2  12    7.10    2.40
  -6   2 -12    3.60    1.90
   6   2  12    7.70    2.40
  -6  -2  12    3.70    2.10
  -6  -2  12   13.80    3.30
   6   2  12    7.70    2.60
  -6  -2  12    5.80    1.80
   6   2  12    2.70    3.10
  -6   3  12   81.29    7.60
   6  -3  12   74.79    8.90
   6   3 -12   63.29    8.50
   6  -3  12   66.59    8.20
   6   3 -12   70.79    7.30
  -6   3  12   89.19    9.40
   6  -3  12   88.09    9.50
  -6   3  12   67.09    9.50
   6   3  12   75.89    7.00
   6   3  12   64.69    8.90
  -6  -3  12   69.99    8.40
  -6   3 -12   91.19    8.20
   6   3  12   67.29    9.30
  -6  -3  12   70.49    7.80
  -6  -3  12   81.99    9.40
  -6   3 -12   74.99    8.50
  -6   4  12  118.39   12.90
   6   4 -12  125.29   10.50
  -6   4  12  124.39   12.20
   6  -4  12  128.79   11.30
   6  -4  12  105.89   11.30
  -6   4  12  105.69   15.10
   6   4 -12  120.49   11.70
   6   4  12  117.59   11.20
  -6   4 -12  115.59   11.50
  -6  -4  12  125.59   11.70
   6   4  12  123.79   13.40
  -6  -4  12  131.09   11.20
  -6   4 -12  115.29   10.40
  -6   5  12  308.27   20.10
   6  -5  12  264.17   19.90
  -6   5  12  302.47   21.00
   6   5 -12  324.87   19.00
  -6   5  12  311.87   20.40
   6   5 -12  332.97   20.30
   6   5 -12  279.77   19.80
   6  -5  12  322.37   18.90
  -6  -5  12  336.57   20.00
  -6   5 -12  341.07   20.40
   6   5  12  302.77   18.90
  -6   5 -12  294.17   18.90
   6   5  12  279.57   20.20
   6   6 -12   24.50    7.90
   6   6 -12   28.40    6.20
  -6   6  12   32.10    6.80
   6  -6  12   27.20    6.10
   6   6 -12   25.50    5.40
  -6   6 -12   12.90    4.20
  -6   6 -12   24.80    5.40
  -6  -6  12   21.30    5.50
   6  -7  12  291.57   17.70
   6   7 -12  293.67   16.80
   6   7 -12  279.47   18.20
  -6   7  12  268.57   16.70
   6   7 -12  282.27   17.70
  -6  -7  12  294.17   16.60
  -6   7 -12  284.67   19.40
  -6   7 -12  281.37   17.40
  -6   7 -12  285.07   17.90
   6  -8  12    3.90    1.30
   6   8 -12    2.80    1.30
  -6   8  12    1.30    3.20
  -6   8 -12    3.10    1.80
  -6   8 -12    4.90    1.50
  -6   8 -12    5.40    2.00
   6   0  13    4.20    2.00
  -6   0  13    0.40    0.90
  -6   0  13    6.80    2.40
  -6   0  13    0.90    1.20
   6   0  13   -2.30    1.40
   6   0  13    0.40    1.80
   6   0  13    0.10    1.10
   6  -1  13    7.20    2.50
  -6   1  13   12.50    3.80
   6  -1  13    8.40    2.60
  -6   1  13    6.00    2.10
  -6   1  13   18.20    4.50
   6  -1  13    9.00    2.90
   6   1  13   14.50    3.70
  -6  -1  13    7.50    2.40
  -6  -1  13    6.70    2.10
   6   1  13   18.00    4.60
  -6  -1  13   15.30    4.20
   6  -2  13  692.03   33.20
   6  -2  13  706.03   34.60
  -6   2  13  658.03   31.60
   6  -2  13  692.73   33.70
  -6   2  13  816.52   36.00
  -6   2  13  697.53   34.70
   6   2  13  626.94   31.00
  -6   2 -13  696.43   31.50
  -6  -2  13  723.83   33.80
   6   2  13  628.24   32.00
   6   2  13  698.53   33.30
  -6  -2  13  708.93   33.30
   6   2  13  665.63   34.20
  -6  -2  13  710.53   34.70
  -6   3  13  313.67   20.80
   6  -3  13  309.97   20.30
   6  -3  13  282.27   23.70
   6  -3  13  326.17   19.80
  -6   3  13  324.47   17.90
   6   3 -13  320.37   17.50
  -6  -3  13  314.97   19.50
  -6   3 -13  319.87   19.40
  -6  -3  13  312.97   18.70
   6   3  13  308.07   18.90
   6   3  13  294.67   16.50
  -6  -3  13  327.07   21.20
  -6   3 -13  341.37   20.10
   6   3  13  320.07   26.30
   6  -4  13  363.66   22.50
  -6   4  13  348.17   22.40
  -6   4  13  335.47   22.20
   6   4 -13  333.87   19.30
   6  -4  13  360.66   20.90
   6  -4  13  355.86   21.50
  -6   4  13  349.67   22.10
   6   4  13  335.77   19.70
   6   4  13  321.67   21.90
  -6  -4  13  370.56   22.20
  -6   4 -13  365.46   20.50
  -6  -4  13  328.97   19.40
  -6  -4  13  346.87   21.00
  -6   4 -13  357.66   21.00
   6  -5  13  128.99   11.60
  -6   5  13  141.09   13.60
   6   5 -13  155.88   11.70
   6   5 -13  144.99   12.50
   6   5 -13  130.09   12.50
  -6   5  13  132.99   12.70
  -6   5  13  139.99   12.80
   6  -5  13  130.89   12.70
   6  -5  13  140.89   12.30
  -6  -5  13  158.88   13.10
  -6  -5  13  123.89   11.70
  -6   5 -13  148.59   12.70
   6   5  13  136.79   13.80
  -6   5 -13  129.89   11.50
  -6   6  13   -1.60    2.50
   6   6 -13    0.10    1.40
   6   6 -13    2.80    1.40
   6  -6  13   -1.10    1.20
   6   6 -13   -0.70    1.60
  -6   6 -13   -1.50    0.90
  -6  -6  13   -0.20    1.20
  -6   6 -13    0.10    2.00
  -6   7  13   72.69    7.20
   6  -7  13   72.79    7.70
   6   7 -13   63.69    7.30
  -6  -7  13   73.69    8.20
  -6   7 -13   75.69    7.50
  -6   7 -13   71.29    8.40
  -6   7 -13   73.49    7.50
   6   8 -13   81.59    7.20
   6  -8  13  100.09    7.60
  -6   8 -13  105.09    7.90
  -6   8 -13   94.79    8.40
  -6  -8  13   88.19    6.20
  -6   0  14  141.79   11.60
  -6   0  14  134.69   12.00
  -6   0  14  132.99   11.80
   6   0  14  139.29   12.40
   6   0  14  117.99   11.40
   6   0  14  138.69   11.80
   6  -1  14  361.06   26.80
   6  -1  14  408.76   22.90
  -6   1  14  417.06   24.10
  -6  -1  14  400.06   23.10
   6   1  14  408.26   22.80
  -6  -1  14  471.25   29.00
  -6   1 -14  380.46   20.30
  -6   2  14    4.40    2.20
  -6   2  14   13.60    3.50
   6  -2  14   16.70    5.00
  -6   2  14    9.70    2.90
   6  -2  14    9.10    2.90
   6  -2  14   19.70    4.70
   6   2  14   17.50    5.40
   6   2  14   21.40    4.20
   6   2  14    8.00    2.40
  -6  -2  14   16.30    5.00
  -6  -2  14   10.10    3.30
   6   2  14   22.20    6.30
  -6   2 -14   20.30    4.80
  -6   3  14   -0.40    1.60
  -6   3  14    2.40    1.50
  -6   3  14    0.50    2.80
   6  -3  14    1.40    1.60
   6  -3  14   -1.30    1.40
  -6   3  14   -0.50    1.20
   6   3  14   -1.20    1.10
   6   3  14    1.50    1.80
  -6  -3  14   -2.70    1.60
  -6  -3  14   -2.20    1.30
   6   3  14    0.50    1.80
  -6  -3  14    1.60    1.80
   6  -4  14   55.49    7.50
  -6   4  14   35.00    7.60
  -6   4  14   46.60    7.50
   6   4 -14   36.40    7.20
   6  -4  14   38.40    7.00
  -6   4  14   42.00    7.70
   6  -4  14   39.10    7.20
   6   4 -14   40.40    5.90
   6   4  14   46.90    7.80
  -6  -4  14   43.60    7.00
  -6   4 -14   37.40    6.10
  -6  -4  14   39.80    6.60
   6   5 -14  713.53   32.90
  -6   5  14  724.13   34.70
   6  -5  14  766.02   34.20
   6  -5  14  702.43   35.80
  -6   5  14  790.32   35.30
  -6   5  14  742.53   37.00
   6  -5  14  745.13   35.40
   6   5 -14  697.43   33.80
  -6   5 -14  650.03   33.00
  -6  -5  14  702.73   35.30
   6   5  14  710.63   36.60
  -6   5 -14  749.82   35.00
  -6  -5  14  676.53   34.20
   6  -6  14   36.80    6.20
  -6   6  14   33.90    6.10
   6   6 -14   39.50    5.90
   6   6 -14   32.60    4.60
  -6   6 -14   26.40    5.60
  -6  -6  14   39.70    5.60
  -6   6 -14   35.10    4.90
  -6   6 -14   33.90    6.80
   6   7 -14  191.38   12.30
   6  -7  14  187.98   13.20
  -6  -7  14  198.38   11.80
  -6   7 -14  189.28   12.10
  -6   7 -14  190.08   14.00
   6  -8  14   39.50    4.80
   6   8 -14   36.10    4.00
  -6   8 -14   27.50    3.80
  -6   8 -14   40.90    4.80
   6   0  15    0.20    1.00
   6   0  15   -1.60    1.40
   6   0  15   -0.30    1.10
  -6   0  15   -0.20    1.00
  -6   0  15   -2.00    1.20
  -6   0  15    0.90    1.40
   6  -1  15    1.30    1.30
  -6   1  15    0.30    1.20
   6  -1  15    0.50    1.20
  -6   1  15    0.70    1.20
   6  -1  15    0.20    1.40
  -6   1  15    1.90    1.30
   6   1  15    0.20    1.10
   6   1  15    0.00    1.90
   6   1  15   -1.10    1.20
  -6  -1  15    1.10    1.40
  -6  -1  15    1.00    1.40
  -6  -1  15    1.50    1.50
  -6   2  15  679.63   34.30
   6  -2  15  745.13   35.50
   6  -2  15  712.33   34.60
  -6   2  15  668.83   34.70
   6  -2  15  649.24   33.10
  -6   2  15  654.93   31.70
   6   2  15  659.83   34.70
  -6  -2  15  668.33   34.70
  -6  -2  15  688.43   33.80
   6   2  15  675.13   32.50
  -6   2 -15  675.53   30.90
  -6  -2  15  682.93   33.00
   6   2  15  653.53   31.60
  -6   3  15   63.69    9.00
   6  -3  15   65.49    8.60
   6  -3  15   71.29    9.00
   6   3 -15   43.40    6.60
  -6   3  15   64.19    6.90
  -6   3  15   56.39    8.70
  -6   3  15   69.59    8.90
   6  -3  15   71.29    8.40
  -6   3 -15   66.59    7.10
   6   3  15   61.69    6.50
   6   3  15   71.59    9.40
  -6  -3  15   67.89    8.70
  -6  -3  15   52.29    7.30
  -6  -3  15   60.69    8.00
   6  -4  15  391.56   22.90
  -6   4  15  393.46   24.80
  -6   4  15  424.86   26.00
   6   4 -15  383.96   23.10
  -6   4  15  441.36   32.50
   6   4 -15  410.36   21.90
  -6  -4  15  356.46   20.20
  -6  -4  15  396.46   23.00
  -6   4 -15  354.46   27.40
   6  -5  15    1.10    1.40
  -6   5  15    0.90    2.60
   6   5 -15    0.60    1.60
   6  -5  15    2.60    1.40
   6   5 -15    1.30    1.50
  -6   5  15    0.60    1.80
  -6  -5  15    3.70    2.10
   6   5  15    2.40    1.90
  -6  -5  15    1.40    1.50
  -6   5 -15    0.20    1.10
  -6   6  15    4.00    2.80
   6  -6  15    0.60    1.20
  -6   6 -15    0.10    1.00
  -6   6 -15    1.60    1.20
  -6  -6  15    2.10    1.40
   6  -7  15    7.10    2.00
   6   7 -15   11.70    3.40
  -6  -7  15   12.80    3.00
  -6   7 -15   13.30    3.20
  -6   7 -15   17.80    3.00
  -6   0  16  764.12   36.60
   6   0  16  784.32   37.70
   6   0  16  768.52   35.80
   6   0  16  712.23   36.00
  -6   0  16  731.83   36.30
  -6   0  16  726.23   36.50
   6  -1  16 1247.28   55.29
   6  -1  16 1121.09   54.09
  -6   1  16 1171.98   54.89
   6  -1  16 1296.37   53.99
  -6   1  16 1349.07   54.19
  -6   1  16 1318.77   55.09
  -6  -1  16 1208.18   54.79
   6   1  16 1267.57   53.29
  -6  -1  16 1308.87   54.89
  -6  -1  16 1276.47   54.59
   6   1  16 1290.87   53.79
   6   1  16 1181.18   54.89
   6  -2  16   -0.40    1.10
  -6   2  16   -0.80    1.30
  -6   2  16    1.90    1.30
  -6   2  16   -0.20    1.60
   6  -2  16   -1.80    1.10
   6  -2  16    0.90    1.10
  -6   2 -16   -0.30    1.30
   6   2  16   -0.80    2.10
  -6  -2  16    0.10    1.40
   6   2  16   -0.50    1.00
  -6  -2  16   -0.90    1.20
   6   2  16   -0.10    1.10
  -6  -2  16    0.40    1.40
   6  -3  16   -0.90    1.00
   6  -3  16    0.90    1.40
   6  -3  16    0.50    1.00
   6   3 -16    3.20    1.40
  -6   3  16    3.20    3.70
  -6   3  16    1.30    1.60
  -6  -3  16   -1.20    1.50
  -6  -3  16   -0.70    1.10
  -6   3 -16   -1.40    1.30
   6   3  16    0.00    1.50
   6   3  16    0.00    1.50
   6   4 -16   42.60    6.70
  -6   4  16   46.30    7.70
  -6   4  16   44.20    7.40
   6  -4  16   37.50    6.10
   6  -4  16   45.50    7.20
  -6   4  16   45.40    6.70
   6  -4  16   44.90    6.90
   6   4 -16   56.19    5.90
  -6   4 -16   49.30    6.20
  -6  -4  16   45.00    7.40
  -6  -4  16   50.39    6.40
   6   4  16   37.90    7.50
  -6  -4  16   53.49    7.10
   6   5 -16  799.62   37.10
   6  -5  16  758.72   35.70
   6  -5  16  868.11   40.70
   6  -5  16  808.72   34.80
  -6  -5  16  782.22   35.60
   6   5  16  744.43   35.90
  -6   5 -16  747.13   33.90
   6   6 -16   50.79    5.60
   6  -6  16   65.59    7.80
  -6   6 -16   52.39    5.50
  -6  -6  16   53.19    5.40
  -6   6 -16   48.10    4.90
   6  -7  16  175.28   10.20
   6   7 -16  170.78   10.10
  -6   7 -16  149.88   10.00
  -6  -7  16  180.28    9.50
  -6   0  17   -1.60    1.20
  -6   0  17    1.60    0.80
   6   0  17   -0.30    1.40
   6   0  17    4.10    2.10
  -6   0  17    0.20    1.30
   6   0  17    1.20    1.50
  -6   1  17    5.90    2.20
  -6   1  17    8.90    3.00
   6  -1  17    5.30    2.30
   6  -1  17    3.10    1.80
  -6   1  17    4.00    1.90
   6  -1  17    4.90    2.10
   6   1  17    3.80    1.90
  -6  -1  17    6.20    2.20
  -6  -1  17    6.50    2.20
   6   1  17    6.30    2.20
  -6  -1  17    5.10    2.00
   6  -2  17  200.28   15.30
   6  -2  17  202.18   14.80
  -6   2  17  202.18   15.70
  -6   2  17  201.38   13.50
  -6   2  17  226.28   15.50
   6  -2  17  169.78   14.70
  -6  -2  17  183.08   15.00
   6   2  17  202.28   15.80
  -6  -2  17  199.08   14.50
  -6  -2  17  209.08   15.40
   6   2  17  200.98   13.20
   6  -3  17  176.48   13.90
  -6   3  17  181.08   13.90
  -6   3  17  203.38   15.60
  -6   3  17  171.78   10.80
   6  -3  17  193.28   15.10
  -6   3  17  188.88   13.30
   6  -3  17  191.58   14.00
  -6  -3  17  186.98   13.30
  -6  -3  17  209.48   14.50
  -6   3 -17  191.38   12.10
   6   3  17  192.38   15.20
  -6  -3  17  183.58   14.60
   6   3  17  196.98   10.50
  -6   4  17  239.98   14.40
   6   4 -17  217.88   14.40
   6  -4  17  241.18   14.90
   6  -4  17  225.18   15.80
   6  -4  17  234.68   15.40
  -6   4  17  229.68   16.30
   6   4  17  233.08   16.20
  -6   4 -17  234.88   13.40
  -6  -4  17  211.38   15.40
  -6  -4  17  235.88   15.50
   6   5 -17   32.60    5.10
   6  -5  17   25.70    4.40
   6  -5  17   24.50    5.00
   6  -5  17   26.80    4.60
  -6  -5  17   19.70    5.20
  -6   5 -17   22.90    6.50
  -6  -5  17   26.10    4.20
  -6   5 -17   18.40    3.70
   6  -6  17    1.60    1.20
  -6   6 -17    4.30    1.40
  -6  -6  17    5.40    1.60
  -6   6 -17    3.50    1.10
   6   0  18   66.39    8.50
  -6   0  18   61.69    7.90
  -6   0  18   65.39    7.90
   6   0  18   57.99    7.60
  -6   0  18   56.89    7.50
   6   0  18   52.69    7.30
   6  -1  18  780.42   38.80
  -6   1  18  837.82   39.70
  -6   1  18  840.42   37.80
   6  -1  18  860.31   38.10
  -6   1  18  845.92   38.70
   6  -1  18  859.71   39.80
   6   1  18  794.12   37.00
   6   1  18  839.62   40.10
   6   1  18  845.62   36.80
  -6  -1  18  836.52   38.60
  -6  -1  18  821.02   39.10
  -6  -1  18  826.52   38.80
  -6   2  18    2.40    2.30
  -6   2  18    1.40    1.60
  -6   2  18    4.20    1.60
  -6   2  18    3.00    1.60
   6  -2  18    4.00    1.40
   6  -2  18    3.90    1.80
   6  -2  18    1.50    1.50
  -6  -2  18    0.40    1.40
  -6  -2  18    2.70    1.60
  -6  -2  18    2.00    1.60
   6   2  18    2.40    1.40
   6   2  18    1.90    1.40
   6  -3  18   13.30    3.80
   6  -3  18    7.10    2.20
   6  -3  18   18.50    4.30
  -6   3  18    7.50    2.30
  -6   3  18   19.10    4.60
  -6  -3  18    7.00    2.20
  -6  -3  18   14.60    3.70
   6   3  18    6.30    2.10
  -6   4  18   40.50    6.30
  -6   4  18   48.60    6.70
   6  -4  18   40.60    5.80
   6  -4  18   46.50    6.80
   6  -4  18   46.40    5.50
  -6  -4  18   44.00    5.90
  -6  -4  18   46.70    6.20
   6  -5  18  637.04   28.10
   6  -5  18  585.24   25.60
   6  -5  18  609.94   28.40
  -6   5 -18  621.94   26.90
  -6  -5  18  644.94   28.00
  -6   5 -18  636.94   27.50
   6  -6  18    1.90    1.00
  -6   6 -18    9.40    2.90
  -6  -6  18    2.00    0.90
   6   0  19   -0.80    1.00
   6   0  19    1.40    1.20
  -6   0  19   -0.40    1.00
  -6   0  19   -0.60    0.90
   6   0  19    0.00    1.00
   6  -1  19   20.20    4.30
   6  -1  19   19.00    4.60
   6  -1  19   26.60    4.80
  -6   1  19   22.50    4.70
  -6   1  19   23.80    4.30
  -6   1  19   20.40    4.50
  -6  -1  19   14.10    4.40
   6   1  19   15.90    3.90
  -6  -1  19   19.20    4.20
   6   1  19   24.90    5.30
  -6  -1  19   24.30    4.70
   6  -2  19  359.56   19.70
  -6   2  19  345.07   19.30
   6  -2  19  378.26   20.90
  -6   2  19  356.86   17.60
  -6   2  19  360.36   21.10
   6  -2  19  378.36   21.20
   6   2  19  377.66   21.60
  -6  -2  19  373.56   19.70
   6   2  19  377.26   17.60
  -6  -2  19  360.26   20.90
  -6  -2  19  373.96   20.40
  -6   3  19   16.50    4.70
   6  -3  19   39.10    5.20
   6  -3  19   26.10    6.50
   6  -3  19   29.10    5.20
  -6   3  19   31.20    5.30
  -6  -3  19   31.40    4.70
  -6  -3  19   19.40    4.60
  -6  -3  19   35.40    6.10
   6   3  19   35.40    6.50
   6  -4  19  234.78   13.90
   6  -4  19  254.77   13.60
   6  -4  19  242.28   14.80
  -6  -4  19  253.87   14.90
  -6  -4  19  244.38   14.10
   6   4  19  236.78   14.30
  -6   4 -19  244.78   13.30
   6  -5  19    1.50    1.00
   6  -5  19   -0.20    1.40
  -6  -5  19    0.30    0.80
  -6  -5  19    0.90    1.70
  -6   5 -19    1.00    1.10
   6   0  20   24.80    4.80
   6   0  20   21.40    4.40
  -6   0  20   22.30    4.60
  -6   0  20   27.90    4.30
  -6   0  20   28.10    4.30
   6   0  20   25.30    4.30
   6  -1  20  431.86   22.60
   6  -1  20  425.66   22.80
   6  -1  20  437.56   21.30
  -6   1  20  455.45   23.10
  -6   1  20  438.56   21.90
   6   1  20  466.15   24.70
   6   1  20  473.95   24.00
  -6  -1  20  410.36   22.30
  -6  -1  20  449.56   22.80
  -6  -1  20  442.06   22.20
   6  -2  20    2.80    1.10
   6  -2  20    0.50    1.10
  -6   2  20    3.20    1.40
   6  -2  20    1.50    1.10
  -6   2  20    2.70    1.10
  -6   2  20    2.80    1.20
  -6  -2  20    1.60    1.20
   6   2  20    2.50    1.40
  -6  -2  20    2.50    1.00
  -6   3  20   20.90    4.60
   6  -3  20   17.00    3.70
   6  -3  20   21.10    3.90
  -6   3  20   17.70    3.80
   6   3  20   14.80    3.70
  -6  -3  20   17.70    3.30
  -6  -3  20   15.80    3.60
   6  -4  20    1.30    1.10
   6  -4  20    3.00    1.30
   6  -4  20    2.40    1.40
  -6  -4  20    4.30    1.70
  -6  -4  20    4.00    1.40
  -6   0  21    0.10    0.60
   6   0  21    2.00    1.70
  -6   0  21    0.90    1.00
   6   0  21    0.40    0.80
   6   0  21    0.30    0.70
  -6   0  21   -0.40    0.80
   6  -1  21    3.50    1.30
  -6   1  21    2.60    1.30
  -6   1  21    3.00    1.40
   6  -1  21    3.00    1.40
   6  -1  21    1.90    1.00
  -6   1  21    2.70    1.20
  -6  -1  21    3.20    1.20
  -6  -1  21    4.60    1.50
   6   1  21    2.40    1.20
   6   1  21    3.50    1.30
  -6  -1  21    2.90    1.40
   6  -2  21  412.76   20.50
   6  -2  21  426.76   20.30
  -6   2  21  430.96   18.60
  -6   2  21  434.66   20.90
  -6  -2  21  417.26   20.00
  -6  -2  21  439.86   19.10
  -6  -2  21  425.56   20.60
   6   2  21  436.66   20.90
   6  -3  21   22.90    3.30
   6  -3  21   24.60    4.20
   6  -3  21   26.00    3.50
  -6  -3  21   23.30    4.70
  -6  -3  21   21.30    3.20
   6   3  21   24.90    3.70
  -6   0  22   24.60    3.00
   6   0  22   31.60    3.40
   6   0  22   33.50    4.10
  -6   0  22   21.70    3.30
  -7   0   0    0.50    0.40
   7   0   0    0.80    0.40
   7  -1   0  780.92   29.70
  -7  -1   0  884.61   29.90
  -7   1   0  748.73   29.70
   7   1   0  762.52   29.50
  -7   2   0    0.50    0.40
   7  -2   0    1.40    0.60
  -7  -2   0    0.60    0.40
   7  -3   0   55.89    4.20
  -7  -3   0   53.89    4.00
  -7   3   0   60.59    4.20
   7  -4   0   -0.30    0.50
  -7  -4   0    1.00    0.40
  -7  -4   0    2.50    0.80
  -7   4   0    0.20    0.60
   7  -5   0  174.18    9.00
   7   6   0    1.00    1.50
  -7   6   0    3.50    1.80
   7   6   0   -1.50    2.80
  -7   6   0    0.80    1.70
  -7   6   0    3.70    2.00
   7   7   0  345.37   19.80
   7   7   0  347.57   21.60
  -7   7   0  311.67   19.50
  -7   7   0  337.47   21.10
  -7   7   0  349.47   26.70
  -7   7   0  337.27   20.90
  -7   8   0   -1.70    1.80
   7   8   0   -0.70    2.00
   7   8   0    0.60    1.50
  -7   8   0    1.10    2.10
   7   9   0    0.20    2.50
  -7   9   0    2.10    2.20
   7   9   0   -0.50    1.50
  -7   9   0    1.50    1.60
   7  10   0   -5.10    3.20
   7  10   0    0.90    1.70
  -7  10   0   -1.30    1.70
   7   0  -1    1.40    0.60
  -7  -1  -1  451.65   17.30
  -7   1   1  428.26   17.40
   7  -1   1  438.56   17.70
   7  -1  -1  452.95   17.50
  -7   1  -1  412.06   17.60
   7   1   1  429.06   17.20
  -7  -1   1  450.95   17.70
  -7   2   1 1066.79   39.50
  -7  -2  -1 1099.79   39.20
   7  -2   1 1102.39   40.20
  -7   2  -1 1056.59   40.10
   7  -2  -1 1077.59   39.80
  -7  -2   1 1038.60   39.80
  -7   3   1  152.28    7.70
   7  -3   1  147.39    8.40
  -7  -3  -1  182.08    7.80
  -7   3  -1  154.78    8.60
  -7  -3   1  185.68    8.80
  -7  -3   1  150.58    8.40
   7  -3  -1  153.68    8.00
  -7  -4  -1 2985.10  105.39
  -7  -4  -1 2988.70  105.39
   7  -4   1 3017.20  108.09
  -7  -4   1 2930.81  107.59
  -7   4  -1 2894.51  109.09
  -7  -4   1 3272.47  108.19
   7  -4  -1 3032.90  106.79
   7  -5   1   17.90    2.80
  -7  -5   1   13.90    2.60
  -7  -5   1   14.20    2.40
   7   6  -1   27.10    5.40
  -7   6   1   10.50    3.30
   7   6  -1   29.20    6.10
   7   6  -1   16.70    3.90
  -7   6   1   21.80    6.20
  -7   6   1    9.80    3.00
  -7   6   1   19.10    5.70
   7   6   1   18.70    5.80
  -7   6  -1   18.90    5.30
  -7   6  -1   16.50    5.00
  -7   6  -1   29.40    5.70
  -7   6  -1    7.40    2.80
   7   6   1   15.10    3.90
   7   7  -1   57.69    8.20
   7   7  -1   47.70    7.00
  -7   7   1   39.00    8.30
  -7   7   1   49.80    7.20
  -7   7   1   58.29    7.50
  -7   7   1   52.79    8.80
   7   7   1   49.00    7.50
  -7   7  -1   59.79    8.20
   7   7   1   56.49    8.20
  -7   7  -1   64.59    8.10
  -7   7  -1   58.69    7.50
  -7   7  -1   56.49    7.80
  -7   8   1  845.82   41.10
  -7   8   1  915.01   41.80
   7   8  -1  890.51   41.70
   7   8  -1  864.31   39.20
  -7   8  -1  857.91   40.60
  -7   8  -1  770.42   46.40
   7   8   1  890.61   41.80
   7   8   1  862.81   39.70
  -7   8  -1  845.62   40.60
   7   9  -1    4.80    2.40
   7   9  -1    1.80    1.50
  -7   9   1    4.70    2.10
   7   9   1   -1.80    2.60
  -7   9  -1    0.10    1.60
   7   9   1    1.80    1.70
  -7   9  -1    3.70    2.40
   7  10  -1  291.07   16.80
   7  10  -1  254.47   13.90
  -7  10   1  292.37   16.10
  -7  10  -1  276.57   16.00
  -7  10  -1  229.78   15.20
   7  10   1  275.47   16.00
  -7   0   2 3728.53  134.59
   7   0   2 3949.20  134.59
  -7   1   2   82.69    5.00
  -7  -1  -2   87.09    5.00
   7  -1   2   80.99    5.30
   7   1   2   86.29    4.90
  -7   1  -2   83.99    5.40
   7  -1  -2   89.69    5.20
  -7  -1   2   94.79    5.50
   7  -2   2  105.99    6.50
  -7  -2  -2  112.19    5.50
  -7   2   2   99.49    5.70
  -7   2  -2   92.59    6.20
   7  -2  -2  106.39    5.90
  -7   3   2   25.10    2.20
  -7  -3  -2   25.80    2.10
   7  -3   2   21.90    3.00
  -7  -3   2   21.60    2.90
  -7   3  -2   26.50    3.30
   7  -3  -2   26.80    2.60
   7  -4   2  937.01   38.00
  -7  -4   2  999.30   38.30
  -7  -4   2  953.70   37.90
   7   5  -2   61.09    6.90
  -7   5   2   51.39    7.40
   7  -5   2   51.99    5.20
  -7   5  -2   43.30    7.10
  -7  -5   2   53.79    5.10
  -7  -5   2   53.59    5.00
  -7   6   2  151.68   11.90
   7   6  -2  159.58   11.80
  -7   6   2  164.18   12.70
  -7   6   2  138.99   13.30
   7   6  -2  176.78   13.80
   7   6  -2  173.78   12.40
   7   6   2  134.79   12.00
  -7   6  -2  164.88   12.20
  -7   6  -2  159.78   13.00
  -7   6  -2  185.98   13.20
   7   6   2  163.38   13.10
  -7   6  -2  161.78   12.60
   7   7  -2    1.80    2.20
  -7   7   2    0.10    1.80
  -7   7   2    2.60    2.30
  -7   7  -2   -0.90    1.40
  -7   7  -2    2.50    1.80
  -7   7  -2   -0.90    2.00
   7   7   2    1.40    1.70
  -7   7  -2   -2.60    1.50
   7   7   2   -2.80    2.50
  -7   8   2   18.80    6.00
   7   8  -2   23.40    6.40
   7   8  -2   20.40    6.10
  -7   8  -2   23.30    6.10
  -7   8  -2   25.30    6.50
   7   8   2   22.80    6.20
   7   9  -2   14.40    4.50
   7   9  -2   16.50    5.20
  -7   9   2   17.90    5.20
   7   9   2   27.00    6.60
  -7   9  -2   26.20    5.40
   7  10  -2    0.30    1.30
  -7  10   2    2.90    2.40
   7  10  -2    2.10    2.40
  -7  10  -2   -4.30    2.00
   7  10   2   -0.70    2.00
  -7  10  -2    2.80    2.30
  -7   0  -3    0.70    0.50
   7   0   3    5.70    1.60
  -7   0   3    1.70    0.70
  -7  -1  -3  109.99    5.90
   7  -1   3  105.59    7.40
  -7   1   3  100.49    5.90
  -7   1  -3  102.19    6.50
   7   1   3  104.89    5.80
  -7  -2  -3 2862.31   98.39
   7  -2   3 2889.51  100.49
  -7   2   3 2674.23   98.69
  -7   2  -3 2912.01  100.69
  -7  -2   3 2630.34  100.09
  -7   3   3  590.74   22.70
   7  -3   3  602.34   25.60
  -7   3   3  616.14   22.70
  -7  -3  -3  568.64   22.40
  -7   3  -3  632.64   26.70
  -7  -3   3  631.24   25.80
   7  -4   3 3280.57  121.69
  -7  -4   3 3455.25  123.99
   7  -5   3   33.70    4.60
  -7   5   3   42.60    6.00
   7   5  -3   36.30    5.10
   7   5  -3   39.70    6.50
  -7  -5   3   32.60    4.60
  -7   5  -3   36.60    5.70
  -7   5  -3   37.80    5.80
   7   5   3   35.60    6.40
   7   6  -3    0.50    1.30
   7   6  -3    2.20    1.60
  -7   6   3    1.50    2.40
  -7   6   3    3.80    2.60
   7  -6   3   -1.40    1.10
   7   6  -3    0.90    2.10
  -7   6  -3   -0.80    1.40
  -7   6  -3    6.90    2.90
  -7   6  -3    0.60    1.70
  -7   6  -3    1.20    1.40
  -7  -6   3   -0.10    1.30
   7   6   3    1.50    1.50
   7   6   3    5.30    3.50
   7   7  -3    2.30    2.10
  -7   7   3    2.40    2.20
   7   7  -3    3.00    2.90
   7   7  -3    3.20    1.80
  -7   7   3    3.60    2.50
  -7   7  -3    3.90    2.40
  -7   7  -3    5.20    2.10
  -7   7  -3    5.00    2.10
  -7   7  -3    3.50    2.00
   7   7   3    5.50    3.30
   7   7   3    2.80    1.70
   7   8  -3  779.82   41.10
   7   8   3  727.53   34.60
  -7   8  -3  757.92   39.10
  -7   8  -3  828.12   39.10
   7   9  -3    3.50    1.90
  -7   9   3    4.30    2.60
   7   9  -3    7.20    3.00
   7   9   3   15.40    4.80
  -7   9  -3    2.40    1.60
  -7   9  -3   15.30    4.60
   7   9   3   -1.00    3.00
   7  10  -3  367.46   18.70
  -7  10   3  385.66   19.80
   7  10  -3  405.96   20.70
   7  10   3  378.86   19.90
  -7  10  -3  409.46   20.20
  -7  10  -3  387.96   19.00
  -7   0  -4  828.22   32.80
   7   0   4  866.11   32.80
   7  -1   4 1638.14   61.39
  -7   1   4 1581.34   60.49
  -7  -1  -4 1757.02   60.59
  -7  -1   4 1654.03   61.49
  -7   1  -4 1693.93   61.69
   7   1   4 1647.24   60.29
  -7   2   4    0.90    0.40
  -7  -2  -4    3.50    1.00
   7  -2   4    1.30    0.80
  -7   2   4    4.70    1.30
   7   2   4    3.30    1.00
  -7   2  -4    1.20    0.80
  -7  -2   4    1.80    0.70
  -7   3   4    3.60    1.00
  -7  -3  -4    1.10    0.40
   7  -3   4    1.50    1.00
  -7   3   4    4.00    1.10
  -7  -3   4    2.10    0.90
   7  -4   4  398.86   19.50
  -7  -4   4  373.06   19.20
   7   5  -4  118.09   10.30
  -7   5   4  117.69   10.50
   7   5  -4  120.69    9.80
   7  -5   4  125.79    9.70
   7   5  -4  124.19    9.90
  -7  -5   4  119.99    9.40
  -7   5  -4  118.49    9.70
   7   5   4   97.09   10.20
  -7   5  -4  120.89   10.00
  -7   5  -4  122.79   10.40
   7   6  -4   43.40    6.20
  -7   6   4   48.80    6.80
  -7   6   4   37.60    7.90
   7   6  -4   42.80    6.60
   7   6  -4   37.40    7.20
   7   6   4   49.80    7.00
  -7   6  -4   44.70    6.60
  -7   6  -4   38.70    6.30
  -7   6  -4   33.90    7.40
  -7   6  -4   45.60    6.30
   7   6   4   25.00    7.80
  -7   7   4    1.50    3.20
   7   7  -4    2.30    1.70
  -7   7   4   -4.00    2.60
   7   7  -4    3.80    2.00
   7   7  -4    7.20    3.00
   7   7   4   -0.60    1.60
  -7   7  -4    5.00    3.20
  -7   7  -4    2.60    1.30
  -7   7  -4    1.40    2.00
   7   7   4    2.00    3.00
  -7   7  -4    3.10    2.20
   7   8  -4   55.19    8.20
  -7   8   4   57.79    8.50
   7   8  -4   69.89   11.10
   7   8   4   32.60    7.10
  -7   8  -4   39.70    8.30
   7   8   4   55.89    9.10
  -7   8  -4   57.09    7.40
  -7   8  -4   53.69    8.80
  -7   9   4    3.10    2.20
   7   9  -4    0.70    1.40
   7   9  -4    2.30    2.30
   7   9   4   -8.00    4.10
   7   9   4    1.00    1.50
  -7   9  -4    0.40    1.80
  -7   9  -4    0.40    1.60
   7  10  -4   35.30    5.70
   7  10  -4   36.30    5.00
  -7  10  -4   38.70    6.00
  -7  10  -4   34.40    5.00
   7  10   4   28.40    5.90
  -7   0  -5    2.50    1.10
   7   0   5    1.50    0.70
  -7   1   5 1057.49   42.00
  -7  -1  -5 1114.89   42.20
   7  -1   5 1157.88   43.50
  -7   1   5 1118.19   42.50
  -7  -1   5 1126.99   43.30
   7   1   5 1170.18   42.30
  -7   1  -5 1057.59   43.20
  -7  -2  -5 3342.07  118.29
   7  -2   5 3431.46  120.89
  -7   2   5 3494.95  118.49
  -7   2   5 3331.17  118.59
  -7  -2   5 3281.57  120.69
   7   2   5 3170.88  117.69
   7  -3   5   59.69    5.90
  -7  -3  -5   63.49    4.10
  -7   3   5   60.69    4.00
  -7   3   5   63.49    3.90
  -7  -3   5   64.39    6.30
   7  -4   5 1745.63   67.39
  -7  -4   5 1712.23   67.39
   7   5  -5    0.70    1.60
   7  -5   5    2.20    1.30
  -7   5   5   -0.10    2.00
   7   5  -5    1.20    1.60
  -7  -5   5    2.70    1.70
  -7   5  -5    3.80    2.60
  -7   5  -5    3.90    1.90
  -7   5  -5    3.00    3.10
   7   6  -5   43.90    7.00
  -7   6   5   41.50    6.80
   7   6  -5   47.10    6.60
   7   6  -5   53.29    7.20
   7   6   5   53.09    7.90
   7   6   5   36.10    7.70
  -7   6  -5   43.30    6.60
  -7   6  -5   42.50    6.70
  -7   6  -5   49.99    6.90
   7   7  -5   21.60    6.70
  -7   7   5   22.90    6.90
   7   7  -5   28.80    6.40
   7   7  -5   27.30    5.70
   7   7   5   42.50    7.00
  -7   7  -5   14.70    3.80
  -7   7  -5   34.20    6.10
  -7   7  -5   25.90    5.70
  -7   7  -5   32.10    7.00
   7   8  -5  985.90   46.10
   7   8  -5  984.50   44.60
  -7   8   5 1012.10   46.10
  -7   8  -5 1008.00   47.60
  -7   8  -5 1001.70   44.90
   7   8   5  951.90   45.10
  -7   8  -5 1009.10   45.30
   7   9  -5    5.60    2.80
  -7   9   5   19.20    5.00
   7   9  -5    2.50    1.30
  -7   9  -5    1.70    1.70
   7   9   5    1.90    2.00
  -7   9  -5    5.10    2.40
   7  10  -5  410.36   20.40
   7  10  -5  372.06   18.30
  -7  10   5  393.66   18.50
  -7  10  -5  392.06   19.40
  -7  10  -5  379.46   18.80
  -7   0   6  862.01   36.10
  -7   0  -6  904.81   36.50
   7   0   6  957.80   36.50
  -7  -1  -6  112.59    7.40
  -7   1   6  114.29    7.40
  -7   1   6  107.59    7.40
   7  -1   6  107.79    7.90
   7   1   6  106.39    7.00
  -7   1  -6  110.99    8.20
  -7  -1   6  116.09    8.10
   7  -2   6   48.30    5.40
  -7  -2  -6   56.99    4.60
  -7   2   6   52.99    4.60
  -7   2   6   48.10    4.30
   7   2   6   53.79    4.20
  -7  -2   6   49.40    5.40
  -7   3   6   33.30    3.30
   7  -3   6   42.20    5.20
  -7  -3  -6   35.00    3.30
  -7   3   6   33.80    2.90
  -7  -3   6   29.90    4.70
   7  -4   6   64.89    7.10
  -7  -4   6   61.39    7.10
  -7   5   6  101.69   10.20
   7   5  -6  103.09    9.30
   7  -5   6   94.09    9.50
   7   5  -6  104.29    9.70
   7   5  -6  103.09   10.00
  -7   5   6   92.59   10.40
   7  -5   6   85.39    9.40
  -7   5  -6  103.79    9.40
   7   5   6  108.79   10.40
  -7   5  -6  101.29    9.40
  -7  -5   6  112.79   10.10
  -7   5  -6  102.99    9.50
   7  -6   6  152.48   12.70
   7   6  -6  175.68   16.50
   7   6  -6  183.08   17.80
  -7   6   6  185.68   15.10
  -7   6  -6  204.08   17.60
   7   6   6  178.28   14.20
  -7   6  -6  188.78   15.90
   7   6   6  171.48   13.40
   7   7  -6    5.60    3.10
  -7   7   6    5.00    3.10
   7   7  -6    3.80    2.30
   7   7  -6    4.70    1.70
  -7   7  -6    8.90    3.20
   7   7   6    7.90    2.60
  -7   7  -6    2.60    2.10
  -7   7  -6   25.00    7.30
   7   7   6    0.10    3.40
  -7  -7   6   -1.70    1.90
   7   8  -6    4.30    2.40
   7   8  -6    4.50    1.90
  -7   8   6    5.30    3.20
  -7   8  -6    3.50    2.20
   7   8   6    0.70    1.70
  -7   8  -6    5.10    2.70
  -7   8  -6    2.00    1.90
   7   9  -6   29.30    5.80
  -7   9   6   33.00    6.00
   7   9  -6   31.70    6.70
  -7   9  -6   30.70    5.30
  -7   9  -6   29.90    5.50
   7   9   6   19.80    5.70
  -7   9  -6   27.20    7.20
   7  10  -6   35.10    4.70
   7  10  -6   33.80    6.00
  -7  10  -6   31.00    5.00
  -7  10  -6   38.40    5.40
   7   0   7    0.90    0.70
  -7   0  -7    2.20    1.10
  -7   0   7    0.00    0.70
  -7   1   7   88.79    7.10
  -7  -1  -7   75.19    6.40
   7  -1   7   70.49    6.50
   7   1   7   76.49    6.10
  -7  -1   7   72.49    6.70
   7  -2   7 3561.34  135.99
  -7   2   7 3688.63  133.39
  -7  -2  -7 3821.92  133.99
  -7  -2   7 3945.71  136.99
   7   2   7 3690.93  132.99
   7  -3   7   18.40    3.90
  -7  -3  -7   17.60    2.00
  -7   3   7   17.10    2.40
  -7   3   7   10.70    2.10
  -7  -3   7    8.90    3.00
   7   4  -7 1036.90   45.10
   7   4  -7 1069.79   44.40
   7  -4   7 1111.69   47.20
  -7   4  -7 1079.39   45.20
  -7   4  -7  951.90   45.00
  -7  -4   7 1200.68   47.80
  -7   5   7   63.59    9.20
   7   5  -7   80.79    8.90
   7   5  -7   67.59    8.30
   7  -5   7   59.49    8.20
   7   5  -7   77.19    7.90
  -7   5   7   66.99    9.00
  -7   5  -7   90.09    8.80
  -7   5  -7   99.09    8.90
  -7   5  -7   93.39    8.80
   7   5   7   83.79    9.80
  -7   6   7  127.49   12.50
   7   6  -7  120.99   11.80
   7   6  -7  128.59   12.20
   7  -6   7  119.49   10.60
   7   6  -7  123.99   10.70
  -7   6  -7  135.19   11.90
   7   6   7  119.19   16.10
  -7   6  -7  127.39   11.70
  -7  -6   7  120.59   10.30
  -7   6  -7  130.19   11.60
   7   7  -7   54.09    8.10
  -7   7   7   46.90    7.40
   7   7  -7   49.50    7.40
   7   7  -7   39.10    7.90
  -7   7  -7   48.70    8.80
  -7   7  -7   44.10    7.10
   7   7   7   57.99    7.90
  -7  -7   7   41.00    7.00
  -7   7  -7   53.79    8.00
   7   8  -7  839.82   39.60
  -7   8   7  859.01   40.50
   7   8  -7  853.71   41.00
   7   8   7  882.11   39.60
  -7   8  -7  886.11   43.40
  -7   8  -7  847.42   40.10
  -7   8  -7  872.51   39.90
  -7  -8   7  784.72   34.80
  -7   9   7    2.20    2.40
   7   9  -7    0.90    1.70
   7   9   7    1.10    2.10
  -7   9  -7   -0.30    1.30
  -7   9  -7    0.00    1.10
  -7   0  -8 2708.93  100.99
  -7   0   8 2626.84  100.09
   7   0   8 2786.42  100.29
   7  -1   8   10.90    3.00
  -7  -1  -8   14.00    3.30
  -7   1   8   10.50    2.60
  -7   1  -8    7.70    2.30
   7   1   8   12.60    2.80
  -7  -1   8    9.80    2.90
  -7   2   8  695.83   29.10
  -7  -2  -8  708.83   29.80
  -7  -2   8  666.63   31.50
   7   2   8  668.83   28.50
  -7   3   8  106.49    6.90
  -7  -3  -8  114.49    7.70
   7  -3   8  117.29   10.30
  -7  -3   8  117.39   10.30
  -7   4   8   65.99    8.00
   7   4  -8   76.89    8.50
   7  -4   8   49.40    7.20
   7   4  -8   63.79    7.00
   7  -4   8   54.19    7.40
  -7   4   8   63.69    8.20
  -7   4   8   70.19    8.90
  -7  -4   8   61.69    7.10
  -7   4  -8   49.80    7.00
   7   4   8   59.29    8.60
  -7   4  -8   64.19    7.50
  -7   4  -8   62.19    6.90
  -7  -4   8   65.29    8.00
   7   5  -8    8.50    2.40
   7  -5   8    7.00    2.40
  -7   5   8   14.50    4.90
   7   5  -8   22.90    4.80
   7   5  -8   10.00    3.10
  -7   5  -8   20.40    4.90
   7   5   8    3.70    2.40
  -7   5  -8   13.10    3.80
  -7   5  -8   15.20    3.80
  -7  -5   8    7.90    2.50
   7  -6   8  552.34   28.40
  -7   6   8  558.54   30.90
   7   6  -8  583.04   29.20
   7   6  -8  541.35   29.80
   7   6  -8  585.54   30.50
  -7  -6   8  595.04   28.90
  -7   6  -8  584.84   29.50
  -7   6  -8  596.54   29.50
   7   6   8  557.04   30.20
  -7   6  -8  617.64   30.70
  -7   7   8   49.00    8.30
   7   7  -8   35.00    6.90
   7   7  -8   42.80    6.70
   7   7  -8   29.60    6.70
  -7  -7   8   36.90    6.30
  -7   7  -8   32.40    6.50
  -7   7  -8   37.60    8.20
   7   7   8   40.60    8.20
  -7   7  -8   41.90    6.60
   7   8  -8  114.19   11.20
   7   8  -8  110.19   11.40
  -7   8   8  117.09   10.90
  -7  -8   8  127.99   12.50
  -7   8  -8  115.99   12.70
  -7   8  -8  125.59   11.50
   7   8   8  109.29   11.00
  -7   8  -8  125.79   11.10
   7  -9   8   -2.40    1.30
  -7   9   8   -3.30    2.30
   7   9  -8    0.60    1.40
   7   9  -8    0.80    1.20
  -7   9  -8    0.10    1.30
   7   9   8   -0.30    2.30
  -7   9  -8   -0.10    1.40
  -7   9  -8   -0.20    1.20
  -7   0  -9   -1.00    1.00
   7   0   9    0.70    0.70
  -7   0   9    2.50    1.30
  -7  -1  -9  167.98   11.80
  -7   1   9  162.48   11.10
   7  -1   9  170.98   12.10
  -7  -1   9  150.48   12.80
   7   1   9  179.68   11.40
   7  -2   9 2186.88   86.29
  -7  -2  -9 2181.08   85.69
  -7   2   9 2183.98   82.89
  -7  -2   9 2339.67   87.09
   7   2   9 2223.98   82.79
  -7   3   9    2.10    1.00
   7  -3   9    0.80    1.30
   7   3  -9    5.00    2.60
  -7   3   9    0.70    0.90
   7   3   9    2.20    1.80
  -7  -3   9    2.10    1.40
  -7  -3   9    2.10    1.60
  -7   3  -9    2.10    1.60
   7   4  -9 1783.02   66.09
   7  -4   9 1563.54   65.59
  -7   4   9 1563.24   67.79
  -7   4   9 1718.53   68.49
   7   4  -9 1734.33   67.79
  -7   4   9 1579.14   68.69
   7   4   9 1501.35   67.79
  -7  -4   9 1753.62   66.39
  -7   4  -9 1640.44   65.39
  -7   4  -9 1770.52   66.69
  -7   4  -9 1636.54   65.89
  -7   5   9    1.90    2.50
   7   5  -9    0.80    1.50
   7  -5   9   -0.10    1.40
   7   5  -9    1.20    1.60
  -7   5   9   -1.60    2.20
   7   5  -9    2.60    2.40
   7   5   9   -0.50    3.00
  -7   5  -9    2.50    1.70
  -7   5  -9    1.90    1.20
   7   5   9   -1.70    1.80
  -7   5  -9   -0.30    1.20
  -7  -5   9   -1.00    1.30
  -7   6   9   -2.70    2.50
   7  -6   9   -0.50    1.80
   7   6  -9    0.10    1.50
   7   6  -9    0.70    2.20
   7   6  -9    2.80    1.80
   7   6   9   -1.20    1.80
  -7  -6   9   -3.60    1.50
  -7   6  -9   -1.10    1.20
  -7   6  -9    1.90    2.60
  -7   7   9   47.90    7.70
   7   7  -9   34.00    9.40
  -7   7  -9   56.39   11.60
  -7  -7   9   25.70    6.30
   7   7   9   34.20    8.10
   7   8  -9  586.04   29.60
  -7   8   9  577.84   28.80
   7   8  -9  569.14   29.70
   7   8   9  562.54   29.70
  -7   8  -9  551.04   31.50
  -7  -8   9  600.24   25.60
  -7   8  -9  587.94   29.10
  -7   8  -9  581.04   29.60
  -7   9   9    5.10    2.90
   7  -9   9    1.80    1.50
   7   9  -9    2.20    1.30
   7   9  -9    7.00    2.50
  -7   9  -9    4.20    1.90
  -7   9  -9    2.30    1.50
  -7   9  -9   10.30    3.20
   7   0  10 1142.29   48.30
  -7   0  10 1155.68   48.60
  -7  -1 -10   48.20    7.30
   7  -1  10   52.89    6.90
  -7   1  10   49.90    6.20
   7   1  10   47.60    6.10
  -7  -1  10   47.70    6.40
   7   2 -10  243.08   15.90
   7  -2  10  260.47   17.30
   7  -2  10  202.28   17.50
  -7   2  10  255.17   16.40
  -7  -2 -10  286.97   16.90
  -7  -2  10  252.47   15.50
   7   2  10  269.37   15.20
  -7  -2  10  272.07   17.70
   7   3 -10   90.29    8.00
   7   3 -10   84.29    9.10
  -7   3  10   82.79    7.50
  -7   3  10   89.09    9.70
   7  -3  10   80.69    9.70
   7  -3  10   84.99    9.70
  -7   3  10   84.99    9.10
  -7  -3  10   76.49    8.40
  -7   3 -10   75.69   10.20
   7   3  10   75.09    9.70
  -7   3 -10   81.49    8.60
  -7  -3  10   91.49   10.10
   7   3  10   88.79    9.60
   7   4 -10  581.34   29.00
   7  -4  10  558.54   27.50
  -7   4  10  508.55   28.80
  -7   4  10  518.85   29.60
  -7   4  10  534.55   28.90
   7   4 -10  550.74   26.90
  -7   4 -10  578.94   27.40
  -7  -4  10  492.95   28.70
  -7   4 -10  635.44   28.70
   7   4  10  539.55   28.20
  -7   4 -10  582.84   27.70
   7   4  10  496.05   28.90
  -7  -4  10  578.64   27.90
   7   5 -10    7.10    2.40
   7  -5  10    9.00    3.40
  -7   5  10    7.10    3.70
   7   5 -10    9.60    3.40
   7   5 -10    3.30    1.60
  -7   5 -10    9.90    3.80
   7   5  10    6.10    3.00
  -7   5 -10    5.60    1.90
  -7   5 -10   14.80    4.30
  -7  -5  10    6.50    2.30
   7  -6  10  603.14   29.30
  -7   6  10  577.34   32.10
   7   6 -10  646.04   33.10
   7   6 -10  625.94   31.90
   7   6 -10  565.04   29.80
  -7  -6  10  664.03   30.60
  -7   6 -10  605.44   31.30
   7   6  10  589.84   30.80
  -7   6 -10  623.94   31.20
   7   7 -10    5.20    2.60
   7   7 -10   -1.00    1.10
   7   7 -10    2.00    1.50
  -7   7  10    8.40    3.30
  -7   7 -10    1.20    1.50
  -7  -7  10   -0.10    1.60
   7   7  10    4.10    1.90
  -7   7 -10    2.50    2.00
  -7   7 -10    1.10    1.80
  -7   8  10   48.90    6.70
   7   8 -10   47.60    6.60
   7  -8  10   50.89    5.80
   7   8 -10   46.70    6.80
  -7   8 -10   48.30    6.40
  -7   8 -10   42.10    7.30
  -7  -8  10   33.50    5.30
  -7   8 -10   48.70    6.30
   7  -9  10    2.20    1.40
   7   9 -10    0.00    1.00
  -7   9 -10    2.10    1.30
  -7   9 -10    4.30    1.90
   7   0  11    0.30    1.10
  -7   0  11    2.40    1.50
  -7   0  11    1.80    1.50
   7   0  11    0.30    1.20
   7   0  11    0.10    0.90
  -7   0  11   -0.10    1.30
   7  -1  11   35.30    6.30
   7  -1  11   35.50    5.70
  -7   1  11   33.40    5.70
   7  -1  11   29.50    5.70
  -7   1  11   32.00    5.40
  -7   1  11   38.80    5.20
  -7   1  11   37.30    6.20
  -7  -1  11   36.00    5.90
   7   1  11   39.80    5.40
  -7  -1  11   44.30    6.70
   7   1  11   37.20    6.00
  -7  -1  11   36.20    5.90
   7   1  11   38.50    5.80
   7  -2  11 1270.97   51.79
   7  -2  11 1342.57   53.59
  -7   2  11 1134.59   51.59
   7  -2  11 1259.87   54.69
  -7  -2  11 1194.98   54.09
   7   2  11 1310.37   50.09
  -7  -2  11 1150.08   51.99
  -7  -2  11 1226.58   50.99
   7   2  11 1181.08   51.29
  -7   2 -11 1196.08   49.70
  -7   3  11   73.19    8.90
   7  -3  11   65.49    8.20
  -7   3  11   51.09    7.60
   7   3 -11   57.59    7.60
   7   3 -11   57.09    7.10
   7  -3  11   68.49    7.80
  -7   3  11   47.60    6.40
  -7   3 -11   54.39    6.60
   7   3  11   58.49    6.00
   7   3  11   46.70    8.50
  -7   3 -11   43.80    7.50
  -7  -3  11   60.49    7.30
  -7  -3  11   52.89    7.40
  -7  -3  11   47.60    7.50
  -7   3 -11   74.99    7.20
   7   3  11   58.09    8.50
  -7   4  11  654.03   33.90
  -7   4  11  585.54   26.70
   7   4 -11  692.03   30.60
  -7   4  11  626.74   32.70
   7   4 -11  677.53   32.80
   7  -4  11  698.03   31.80
   7  -4  11  592.24   32.30
  -7   4  11  576.84   32.30
  -7  -4  11  603.64   30.50
   7   4  11  616.64   31.40
  -7   4 -11  648.44   31.10
   7   4  11  636.74   33.70
  -7  -4  11  604.64   32.50
  -7   4 -11  682.73   31.80
   7   5 -11    4.50    2.00
   7   5 -11   16.10    4.90
  -7   5  11    4.70    2.60
  -7   5  11    0.90    2.40
   7   5 -11    3.80    2.00
   7  -5  11    3.80    1.80
  -7   5  11    7.70    3.20
   7   5  11    7.40    3.20
  -7   5 -11    8.30    3.30
  -7   5 -11   13.80    4.10
  -7  -5  11    6.40    2.30
   7   5  11    8.40    2.80
   7   6 -11    0.40    1.00
   7  -6  11   -0.10    1.60
  -7   6  11    0.20    2.20
   7   6 -11   -1.40    1.90
   7   6 -11    0.50    1.30
  -7   6 -11   -1.80    1.80
  -7  -6  11   -0.10    1.50
  -7   6 -11    0.40    1.30
   7   7 -11    2.10    1.60
   7   7 -11    2.40    1.70
  -7   7  11    6.90    2.80
   7   7 -11    1.10    1.80
  -7  -7  11   -0.10    1.40
  -7   7 -11    2.50    2.00
  -7   7 -11    3.10    1.90
   7   7  11   -1.60    2.10
  -7   7 -11    4.40    2.30
   7   8 -11  260.47   17.70
   7  -8  11  257.07   15.60
  -7   8  11  236.18   14.40
   7   8 -11  243.78   17.40
  -7   8 -11  250.47   19.20
  -7   8 -11  263.87   16.80
  -7   8 -11  252.07   17.20
  -7  -8  11  249.88   13.00
   7   9 -11   12.90    3.40
  -7   9 -11    1.60    1.70
  -7   9 -11    4.00    1.80
   7   0  12 1352.46   57.29
   7   0  12 1266.97   53.89
   7   0  12 1302.37   54.39
  -7   0  12 1273.97   54.39
   7   0  12 1332.17   55.29
  -7   0  12 1359.56   54.69
  -7   0  12 1336.87   54.99
  -7   0  12 1258.27   56.49
  -7   1  12    3.00    1.80
  -7   1  12    0.50    1.00
   7  -1  12   -1.90    1.40
  -7   1  12   -0.90    1.70
  -7   1  12   -2.40    1.60
   7  -1  12    1.10    1.30
   7  -1  12    4.50    2.60
   7   1  12    2.80    1.30
  -7  -1  12    1.10    1.80
  -7  -1  12    1.10    1.40
   7   1  12   -1.20    2.00
   7   1  12    5.10    1.80
  -7  -1  12    2.30    1.10
  -7   1 -12    0.10    1.40
  -7  -1  12    2.50    1.70
   7   1  12    2.30    2.30
   7   1  12   -2.50    1.30
  -7   2  12  275.77   18.20
   7  -2  12  290.27   18.20
  -7   2  12  268.47   16.10
   7  -2  12  272.17   17.20
   7  -2  12  292.07   17.70
  -7   2  12  285.47   18.50
   7   2  12  251.47   16.90
  -7  -2  12  285.07   17.50
   7   2  12  263.67   18.00
  -7  -2  12  266.67   16.70
  -7   2 -12  261.47   15.80
  -7  -2  12  263.07   17.70
   7   2  12  274.47   15.90
   7   3 -12  119.69    9.80
  -7   3  12  128.09    9.80
  -7   3  12  119.69   11.70
   7  -3  12  127.19   10.90
   7  -3  12  121.09   11.70
   7  -3  12  124.99   11.10
  -7   3  12  127.19   12.10
  -7   3 -12  113.99   10.80
  -7  -3  12  136.49   11.30
   7   3  12  136.79   10.90
   7   3  12  111.99   11.80
  -7  -3  12  141.59   10.80
  -7   3 -12  116.69   10.10
   7   3  12  126.79    9.10
  -7  -3  12  122.09   11.90
  -7   4  12  287.07   19.90
   7   4 -12  316.17   21.80
   7  -4  12  300.17   18.60
  -7   4  12  266.67   19.70
  -7   4  12  289.67   20.30
   7  -4  12  334.87   22.50
   7   4 -12  291.17   19.30
   7   4 -12  284.77   17.20
  -7  -4  12  326.47   19.10
  -7   4 -12  273.27   18.30
   7   4  12  308.87   21.20
  -7  -4  12  258.17   18.60
   7   4  12  274.17   25.80
  -7   4 -12  296.87   18.30
   7  -5  12  105.59   11.70
   7   5 -12  100.59    9.50
   7  -5  12   94.39    9.70
  -7   5  12  104.99   11.40
   7   5 -12  102.69   10.30
  -7   5  12   93.59   10.80
   7   5 -12  105.99   11.30
  -7   5  12   82.39   11.20
  -7   5 -12   99.69    9.80
  -7  -5  12  104.09   10.10
   7   5  12   78.19   10.90
  -7   5 -12   99.09   10.30
   7   5  12   83.29   10.50
   7   6 -12  452.95   25.30
   7  -6  12  533.15   27.80
  -7   6  12  530.85   27.60
   7   6 -12  540.55   29.10
   7  -6  12  488.65   25.00
   7   6 -12  515.85   27.50
  -7   6 -12  511.05   27.40
  -7   6 -12  507.35   26.90
  -7  -6  12  510.55   26.10
   7  -7  12    3.80    1.90
  -7   7  12    5.60    2.60
   7   7 -12    3.70    1.80
   7   7 -12   13.80    4.40
  -7   7 -12   12.70    3.80
  -7  -7  12    5.90    2.00
  -7   7 -12   13.30    3.80
  -7   8  12   81.29    7.60
   7  -8  12   79.29    7.20
   7   8 -12   83.09    7.50
  -7   8 -12   93.99    9.10
  -7  -8  12   81.69    6.30
  -7   8 -12   82.49    7.60
  -7   8 -12   84.39    7.70
   7   0  13    1.50    1.90
  -7   0  13    0.40    1.00
   7   0  13   -1.40    0.80
  -7   0  13   -0.10    1.10
   7   0  13   -0.70    1.40
  -7   0  13    0.50    1.10
   7   0  13    0.20    2.10
  -7   0  13   -0.40    2.30
  -7   1  13    8.70    2.50
  -7   1  13   15.60    3.80
  -7   1  13   21.90    5.40
   7  -1  13    9.80    2.80
   7  -1  13    6.30    2.30
   7  -1  13   20.10    4.70
   7   1  13   15.10    3.80
   7   1  13   10.70    3.30
  -7  -1  13   15.60    4.30
  -7  -1  13   17.70    4.50
  -7  -1  13    7.50    2.40
  -7   1 -13    6.50    1.90
   7   1  13    9.50    2.80
   7  -2  13   47.90    7.20
  -7   2  13   50.09    6.30
   7  -2  13   57.29    7.90
   7  -2  13   53.29    7.20
  -7   2  13   51.39    8.00
  -7   2  13   48.60    7.40
   7   2  13   65.59    8.60
   7   2  13   60.79    7.60
  -7  -2  13   63.59    7.50
   7   2  13   55.99    6.60
   7   2  13   64.59   10.00
  -7  -2  13   64.89    7.60
  -7   2 -13   51.39    6.40
  -7  -2  13   68.79    8.20
   7  -3  13  134.39   12.10
   7  -3  13  151.08   12.70
  -7   3  13  171.28   14.40
  -7   3  13  145.99   14.20
   7   3 -13  161.88   11.40
  -7  -3  13  167.98   12.00
   7   3  13  151.58   10.70
  -7   3 -13  149.79   12.80
  -7  -3  13  166.38   13.00
   7   3  13  168.48   14.50
   7   3  13  139.69   12.20
   7  -4  13  116.09   11.50
   7  -4  13  131.19   11.90
   7   4 -13   98.49    9.40
  -7   4  13   98.89   11.30
  -7   4  13  117.99   11.80
  -7   4  13  109.19   11.90
   7  -4  13  123.19   11.10
   7   4 -13  129.79   11.20
  -7  -4  13  135.99   11.90
  -7  -4  13  126.89   11.40
  -7   4 -13  131.59   11.00
   7   4  13  100.49   10.80
   7   4  13  105.69   11.90
  -7   4 -13  114.59   11.00
   7   5 -13    1.40    1.50
   7   5 -13    0.60    1.50
  -7   5  13   -4.30    2.40
   7  -5  13    2.30    1.60
   7  -5  13    1.00    1.50
  -7   5  13    0.90    2.00
  -7   5  13    1.40    2.30
   7  -5  13   -1.00    1.70
   7   5 -13    4.90    2.90
   7   5  13   -3.30    1.90
  -7   5 -13    2.70    2.10
  -7  -5  13   -0.10    1.10
  -7   5 -13    1.80    1.30
  -7  -5  13    4.30    2.60
   7   5  13   -3.60    1.60
   7  -6  13   20.40    5.10
   7   6 -13   22.40    4.60
  -7   6  13   21.30    6.30
   7   6 -13   29.10    5.90
  -7   6 -13   15.20    4.70
  -7   6 -13   18.90    4.10
  -7  -6  13   26.40    5.50
   7   7 -13    2.60    1.40
  -7   7  13    2.10    2.50
   7  -7  13    1.70    1.60
  -7  -7  13    4.10    1.70
  -7   7 -13    2.60    1.50
  -7   7 -13    5.20    2.40
  -7   7 -13    1.80    1.40
   7  -8  13  144.99    9.60
   7   8 -13  143.39    9.50
  -7   8 -13  156.38   10.90
  -7   8 -13  143.29    9.80
   7   0  14 3254.77  127.09
  -7   0  14 2946.41  127.29
   7   0  14 3634.34  131.29
  -7   0  14 3584.94  130.39
  -7   0  14 3551.94  131.29
   7   0  14 3470.25  142.79
  -7   1  14    1.10    1.70
  -7   1  14    1.60    2.20
   7  -1  14    1.10    2.20
   7  -1  14   -2.20    1.30
   7  -1  14    0.50    1.00
   7   1  14    3.20    2.30
  -7   1 -14    1.30    1.40
   7   1  14   -1.60    1.70
  -7  -1  14    0.30    1.40
  -7  -1  14    4.10    1.30
   7  -2  14  515.25   28.90
   7  -2  14  564.74   28.90
   7  -2  14  532.15   27.80
  -7   2  14  516.75   26.40
  -7   2  14  517.65   28.80
  -7   2  14  538.05   29.10
   7   2  14  553.64   29.50
  -7  -2  14  493.25   27.30
  -7   2 -14  546.55   27.30
   7   2  14  528.35   27.50
   7   2  14  552.34   28.30
   7   2  14  505.65   26.00
  -7  -2  14  512.95   32.40
  -7  -2  14  570.54   29.70
  -7   3  14   -0.50    1.40
   7  -3  14    1.80    1.50
  -7   3  14    0.50    1.20
  -7   3  14   -1.40    2.30
   7  -3  14   -0.70    1.30
  -7   3  14    2.50    1.70
   7  -3  14   -2.10    1.40
   7   3 -14   -0.20    1.80
  -7  -3  14   -0.40    1.40
   7   3  14    0.40    1.60
  -7  -3  14   -0.40    0.90
   7   3  14   -0.30    1.50
  -7  -3  14   -1.30    1.30
   7   3  14    1.70    1.20
  -7   3 -14   -0.40    1.30
   7  -4  14  573.74   31.30
   7  -4  14  597.74   29.80
  -7   4  14  607.84   32.30
   7   4 -14  585.94   28.90
  -7   4  14  593.94   31.40
   7   4 -14  546.75   27.10
  -7   4  14  603.24   31.20
   7  -4  14  566.54   29.80
   7   4  14  584.44   31.80
  -7  -4  14  533.65   29.10
  -7   4 -14  579.74   28.70
  -7  -4  14  550.14   30.60
   7   5 -14    8.20    2.50
   7  -5  14   25.70    5.70
  -7   5  14    7.00    3.00
   7  -5  14   11.50    3.60
  -7   5  14   11.10    3.80
   7  -5  14   28.40    6.30
   7   5  14    3.50    2.00
  -7   5 -14   18.70    4.40
  -7  -5  14   18.20    4.90
  -7   5 -14   17.40    5.30
   7   5  14   26.20    7.40
  -7  -5  14    7.70    2.60
  -7   6  14 1256.57   50.39
   7   6 -14 1153.08   49.10
   7   6 -14 1187.48   50.19
   7  -6  14 1278.47   51.99
  -7   6 -14 1192.58   50.09
  -7   6 -14 1209.98   50.79
  -7  -6  14 1202.48   50.39
   7   7 -14    2.20    1.10
   7  -7  14    4.80    1.20
  -7   7  14    3.50    3.70
  -7  -7  14    2.60    1.20
  -7   7 -14    3.00    1.10
  -7   7 -14    2.70    1.10
   7  -8  14  243.98   13.00
   7   8 -14  219.18   11.60
  -7   8 -14  253.97   14.10
  -7   8 -14  229.88   12.40
  -7   0  15   -1.00    1.10
   7   0  15    0.60    1.50
  -7   0  15   -0.20    1.00
  -7   0  15    1.60    1.60
   7   0  15   -0.90    0.90
   7   0  15    0.90    1.90
   7  -1  15   70.09    8.70
  -7   1  15   70.89    8.30
  -7   1  15   84.79    9.80
   7  -1  15   57.29    8.00
  -7   1  15   68.49    8.90
  -7  -1  15   72.89    8.60
  -7  -1  15   80.99    9.30
   7   1  15   74.49    9.20
  -7  -1  15   85.99    9.00
   7   1  15   78.79    8.70
   7   1  15   65.19    7.90
   7  -2  15  340.57   20.80
  -7   2  15  368.16   22.20
   7  -2  15  335.47   21.70
  -7   2  15  339.87   21.90
   7  -2  15  335.47   21.20
  -7   2  15  324.17   19.30
  -7  -2  15  375.26   22.60
   7   2  15  339.67   22.20
  -7   2 -15  346.17   18.70
  -7  -2  15  324.97   20.30
   7   2  15  348.47   19.50
  -7  -2  15  338.57   21.00
   7   3 -15   30.40    5.20
  -7   3  15   23.80    6.20
   7  -3  15   26.80    5.50
   7  -3  15   21.60    5.20
  -7   3  15   21.30    5.50
  -7   3  15   21.90    6.10
  -7   3  15   20.90    4.80
   7   3  15   24.50    4.50
  -7  -3  15   28.30    5.60
  -7  -3  15   23.50    5.30
  -7   3 -15   29.50    4.90
  -7  -3  15   18.40    5.40
   7   4 -15  232.58   15.40
  -7   4  15  261.67   18.10
  -7   4  15  228.48   21.40
  -7   4  15  247.98   17.80
   7   4 -15  253.87   14.80
   7  -4  15  290.37   21.20
   7  -4  15  254.27   19.00
  -7  -4  15  273.87   20.50
   7   4  15  262.17   23.00
  -7  -4  15  246.28   19.00
  -7   5  15   20.90    5.70
   7  -5  15   25.00    5.50
  -7   5  15   32.90    6.00
   7  -5  15   21.80    6.00
   7  -5  15   20.30    5.10
   7   5 -15   31.90    5.10
   7   5 -15   30.50    5.10
  -7  -5  15   30.90    6.70
  -7   5 -15   31.70    5.10
   7   5  15   29.40    7.00
  -7  -5  15   27.80    5.00
   7   6 -15    4.60    1.60
  -7   6  15    1.70    2.60
  -7  -6  15   13.30    3.20
  -7   6 -15    5.10    1.90
  -7   6 -15    6.10    1.80
   7  -7  15    2.30    1.00
  -7  -7  15    1.40    1.00
  -7   7 -15    0.60    0.90
  -7   7 -15    0.00    1.00
  -7   0  16 2733.63  100.49
   7   0  16 2615.74   99.99
   7   0  16 2580.24   98.69
  -7   0  16 2488.95   99.29
  -7   0  16 2368.56   99.39
   7   0  16 2538.05  100.79
  -7   1  16    7.50    2.60
   7  -1  16   15.50    4.30
  -7   1  16    8.40    2.60
   7  -1  16   10.00    2.80
  -7   1  16    7.50    2.60
   7  -1  16    4.70    2.00
   7   1  16    9.10    2.70
  -7  -1  16    4.80    2.00
  -7  -1  16   16.50    4.80
   7   1  16   15.30    4.30
   7   1  16    8.80    3.20
  -7  -1  16    7.40    2.60
   7  -2  16  205.98   16.00
   7  -2  16  235.48   16.40
  -7   2  16  218.48   16.80
   7  -2  16  202.68   16.10
  -7   2  16  240.38   15.20
  -7   2  16  236.58   16.90
  -7  -2  16  203.88   16.20
  -7   2 -16  206.48   13.40
   7   2  16  233.58   14.90
   7   2  16  236.98   17.60
  -7  -2  16  217.98   16.00
  -7  -2  16  246.98   16.20
  -7   3  16    2.70    2.80
  -7   3  16    2.50    1.80
   7  -3  16    2.80    2.50
  -7   3  16    2.50    1.60
   7  -3  16    3.40    2.60
   7  -3  16    2.90    2.10
  -7  -3  16    0.50    1.70
  -7  -3  16    2.20    1.40
   7   3  16    1.40    1.30
  -7   3 -16    3.90    1.70
  -7   4  16  418.46   23.10
   7  -4  16  411.16   23.10
   7  -4  16  415.56   23.10
  -7   4  16  456.35   25.60
   7  -4  16  397.96   24.20
  -7   4  16  440.96   23.20
   7   4 -16  414.96   21.20
  -7  -4  16  410.16   23.20
  -7   4 -16  386.06   21.20
  -7  -4  16  434.16   24.60
   7   4  16  435.46   24.90
   7  -5  16   33.20    5.90
   7  -5  16   39.70    4.70
   7   5 -16   30.70    5.20
  -7   5  16   26.00    5.80
   7  -5  16   27.80    6.30
  -7   5 -16   27.30    4.50
  -7  -5  16   44.30    5.70
   7   5  16   26.90    6.80
   7  -6  16  761.92   33.00
   7   6 -16  780.72   31.00
  -7   6 -16  708.03   33.00
  -7  -6  16  748.43   32.00
  -7   6 -16  682.03   31.30
   7  -7  16   19.90    3.20
  -7   7 -16   17.40    3.20
  -7  -7  16   13.20    2.90
   7   0  17    0.20    1.20
   7   0  17   -2.00    1.30
  -7   0  17   -0.30    1.20
   7   0  17   -0.40    1.10
  -7   0  17    1.10    1.70
  -7   0  17   -0.20    1.30
  -7   1  17    2.90    1.70
  -7   1  17    0.80    1.30
   7  -1  17    3.20    1.60
  -7   1  17    3.90    1.60
   7  -1  17    1.90    1.50
   7   1  17   -1.60    1.70
   7   1  17    3.20    1.70
  -7  -1  17    1.60    1.30
  -7  -1  17    2.20    1.60
   7   1  17    2.00    1.90
  -7  -1  17    1.30    1.60
  -7   2  17   93.49   10.20
  -7   2  17   94.29    8.70
   7  -2  17   80.09    9.60
   7  -2  17   81.99    9.30
  -7   2  17   94.09   10.00
   7  -2  17   78.59    9.40
  -7  -2  17   95.89   10.00
   7   2  17   99.19   10.70
  -7  -2  17   93.49    9.90
  -7  -2  17   91.99    9.40
   7   2  17   90.59    8.40
   7  -3  17   21.90    5.50
   7  -3  17   22.60    5.30
  -7   3  17   17.10    4.40
  -7   3  17   17.50    5.50
   7  -3  17   27.00    5.80
  -7   3  17   25.50    5.70
  -7   3  17   17.60    4.10
  -7  -3  17   18.50    5.60
   7   3  17   19.90    3.60
  -7  -3  17   30.10    5.60
   7   3  17   24.80    5.60
  -7   3 -17   27.70    4.40
  -7  -3  17   16.30    4.40
  -7   4  17   26.40    5.40
   7  -4  17   26.00    5.00
   7  -4  17   29.10    5.20
  -7   4  17   19.00    5.00
  -7  -4  17   24.00    5.10
   7   4  17   19.40    5.00
  -7   4 -17   21.90    4.10
  -7  -4  17   23.30    4.50
   7  -5  17    4.90    1.80
   7  -5  17    3.70    1.60
   7  -5  17    3.50    1.40
  -7  -5  17    3.60    1.60
  -7  -5  17   10.20    2.30
  -7   5 -17    5.30    1.60
   7  -6  17    1.00    1.10
  -7  -6  17    0.70    0.90
  -7   6 -17    0.20    0.90
  -7   6 -17   -1.30    0.70
  -7   0  18 1774.02   75.19
   7   0  18 1938.21   76.89
   7   0  18 1933.81   75.49
  -7   0  18 1915.71   75.39
  -7   0  18 1779.92   74.69
   7   0  18 1881.11   73.49
   7  -1  18   13.90    3.80
   7  -1  18   14.60    3.60
  -7   1  18   15.70    4.20
  -7   1  18   18.50    4.70
   7  -1  18    9.10    2.80
   7   1  18   19.30    4.90
   7   1  18   15.70    3.40
  -7  -1  18   14.20    4.00
   7   1  18   16.40    3.50
   7  -2  18  158.48   13.00
  -7   2  18  152.48   12.20
  -7   2  18  166.58   12.90
  -7   2  18  165.28   11.40
   7  -2  18  177.88   12.90
  -7   2  18  157.38   13.30
   7  -2  18  153.38   13.10
  -7  -2  18  183.38   12.90
   7   2  18  160.38   11.00
   7   2  18  179.38   14.10
  -7  -2  18  159.78   13.30
  -7  -2  18  181.48   13.50
   7  -3  18   -0.80    0.80
  -7   3  18    1.30    1.20
   7  -3  18    0.30    1.10
   7  -3  18    2.40    1.30
  -7  -3  18    0.40    1.20
  -7  -3  18    0.40    1.20
   7   3  18    1.10    1.40
   7  -4  18  369.86   20.90
  -7   4  18  382.66   21.30
  -7   4  18  383.76   18.70
   7  -4  18  388.96   19.90
   7  -4  18  367.26   20.10
   7   4  18  381.96   20.70
  -7  -4  18  403.56   21.50
  -7  -4  18  373.46   20.20
  -7   4 -18  382.76   17.80
   7  -5  18    1.30    1.10
   7  -5  18    0.90    1.20
   7  -5  18    0.20    1.40
  -7   5 -18    1.60    1.00
  -7  -5  18    1.70    0.90
  -7  -5  18   -2.30    1.60
  -7   5 -18   -2.30    1.30
   7  -6  18  893.01   39.60
  -7   6 -18  912.41   35.10
  -7  -6  18  878.61   34.90
  -7   0  19   -0.90    1.00
   7   0  19   -0.40    1.20
   7   0  19    0.80    1.00
  -7   0  19   -1.20    0.70
   7   0  19   -1.50    1.00
  -7   0  19    0.10    1.00
  -7   1  19   -0.20    1.00
   7  -1  19    1.80    1.30
  -7   1  19    0.20    0.90
   7  -1  19    2.80    1.30
  -7   1  19    1.80    1.40
   7  -1  19    1.80    1.30
  -7  -1  19    1.00    1.00
  -7  -1  19    1.10    1.30
  -7  -1  19    0.20    1.00
   7   1  19    1.10    1.10
   7   1  19    2.20    1.60
   7   1  19    0.30    0.80
  -7   2  19   13.20    3.80
  -7   2  19   11.60    3.50
   7  -2  19   11.30    3.40
   7  -2  19   14.70    3.60
  -7   2  19   16.10    2.90
  -7   2  19   24.60    4.30
   7  -2  19   22.70    4.30
   7   2  19   14.10    3.20
  -7  -2  19   21.10    4.10
   7   2  19   21.90    4.60
  -7  -2  19    7.90    2.40
  -7  -2  19   16.60    4.10
   7  -3  19    4.60    1.90
  -7   3  19    1.10    1.20
   7  -3  19    3.30    1.80
  -7   3  19    1.50    1.50
  -7   3  19    6.00    3.30
  -7  -3  19    2.60    1.40
  -7  -3  19    4.10    1.40
   7  -4  19    3.00    1.30
   7  -4  19    2.50    1.10
   7  -4  19    2.30    1.30
  -7  -4  19    1.70    1.10
   7   4  19    0.70    1.10
  -7  -4  19    0.70    1.30
  -7   4 -19    1.10    1.20
   7  -5  19    1.70    1.50
   7  -5  19    0.90    0.90
  -7  -5  19    0.60    0.90
  -7   5 -19    0.40    1.10
  -7  -5  19   -0.50    1.80
  -7   0  20 1906.01   72.59
  -7   0  20 1892.61   76.89
   7   0  20 1806.52   72.09
  -7   0  20 1984.80   76.09
   7   0  20 1913.31   74.19
   7   0  20 1768.92   69.99
   7  -1  20    0.80    1.00
  -7   1  20    0.60    0.90
   7  -1  20    0.60    1.20
  -7   1  20    1.90    1.40
   7  -1  20    0.50    0.80
  -7   1  20   -0.80    2.10
  -7   1  20   -1.00    0.70
  -7  -1  20    0.70    1.00
  -7  -1  20    2.30    1.30
   7   1  20    2.40    1.10
  -7  -1  20    2.60    1.50
   7   1  20    0.20    1.00
   7  -2  20  283.97   16.30
  -7   2  20  287.57   16.90
   7  -2  20  293.27   16.90
   7  -2  20  285.27   15.50
  -7   2  20  291.77   15.50
  -7   2  20  282.77   13.20
  -7  -2  20  287.47   16.70
  -7  -2  20  285.17   16.20
   7   2  20  311.67   17.40
  -7  -2  20  297.37   15.40
  -7   3  20   -1.20    1.50
   7  -3  20   -0.10    0.80
  -7   3  20    1.50    1.00
   7  -3  20    1.70    0.70
   7  -3  20   -0.40    1.00
   7   3  20   -0.60    0.80
  -7  -3  20    0.40    1.00
  -7   3 -20    0.20    1.40
  -7  -3  20    0.90    1.00
   7  -4  20  294.27   15.40
   7  -4  20  282.57   13.70
   7  -4  20  293.37   14.60
  -7  -4  20  308.27   15.10
  -7  -4  20  297.37   15.40
   7   0  21   -0.80    0.70
   7   0  21    0.70    0.90
  -7   0  21   -1.00    0.80
  -7   0  21   -1.60    3.90
  -7   0  21    0.40    0.90
  -7   0  21   -0.90    0.70
  -7   1  21    6.30    1.70
   7  -1  21   10.70    2.90
  -7   1  21    6.40    1.60
  -7   1  21    9.40    2.90
   7  -1  21   17.10    3.70
   7  -1  21   10.60    2.80
   7   1  21    9.80    3.00
   7   1  21    8.40    2.60
  -7  -1  21    5.30    1.60
  -7  -1  21    5.20    1.40
  -7  -1  21   10.80    2.90
  -7   2  21    3.50    1.30
   7  -2  21    3.50    1.30
   7  -2  21    2.60    1.20
  -7   2  21    2.30    0.90
   7  -2  21    3.70    1.40
  -7  -2  21    3.70    1.40
   7   2  21    1.50    1.00
  -7  -2  21    0.20    1.10
  -7  -2  21    2.10    1.20
   7  -3  21    0.70    1.00
   7  -3  21   -0.40    0.70
  -7  -3  21    1.30    0.80
  -7  -3  21   10.30    3.10
   7   3  21   -0.10    0.90
  -7   0  22  789.62   31.00
   7   0  22  843.12   33.70
  -7   0  22  800.42   31.70
   7   0  22  788.02   30.80
  -7   0  22  795.32   32.00
  -8   0   0   35.40    3.00
   8   0   0   37.30    3.10
  -8   1   0    1.10    0.60
  -8  -1   0    0.40    0.30
   8  -1   0    0.60    0.40
   8   1   0    0.60    0.50
   8  -2   0    7.60    1.50
  -8   2   0   10.30    1.80
  -8  -2   0    7.70    1.50
  -8   3   0    0.20    0.50
  -8  -3   0    0.30    0.40
   8  -3   0    0.30    0.40
  -8  -4   0 1033.00   40.00
  -8   4   0 1007.90   39.90
  -8  -4   0 1160.68   40.50
   8  -4   0 1072.69   40.80
  -8   5   0    1.70    1.60
   8   5   0    1.40    1.70
   8  -5   0    0.00    0.60
  -8   6   0  572.74   28.00
   8   6   0  513.05   26.20
  -8   6   0  504.75   27.20
  -8   6   0  509.85   26.60
   8   6   0  586.64   28.50
  -8   7   0   -2.00    1.40
  -8   7   0    0.20    1.80
   8   7   0    1.00    1.90
  -8   7   0    2.10    1.90
  -8   7   0    2.90    2.00
   8   7   0   -0.30    2.20
  -8   8   0   58.49   10.40
  -8   8   0   54.99    8.30
   8   8   0   46.30    9.80
   8   8   0   57.79    8.80
   8   9   0   -3.20    2.00
   8   9   0   -0.60    1.40
  -8   9   0    2.10    2.10
  -8   9   0   -0.40    2.50
  -8  10   0   83.59    8.10
   8  10   0   87.29    8.60
   8   0  -1    0.60    0.50
  -8   0   1    0.50    0.60
  -8   0  -1    0.30    0.40
   8   0   1    0.30    0.40
  -8   1   1 1400.46   49.80
   8  -1   1 1303.77   49.80
  -8  -1  -1 1295.67   49.40
  -8   1  -1 1291.67   49.90
  -8  -1   1 1417.86   49.99
   8   1   1 1472.65   49.70
   8  -1  -1 1378.96   49.80
  -8  -2  -1  425.26   16.50
  -8   2   1  410.06   16.80
   8  -2   1  376.86   17.00
  -8  -2   1  397.16   17.00
  -8   2  -1  408.56   17.30
   8  -2  -1  402.86   16.80
   8  -3   1  829.12   35.30
  -8  -3  -1  944.31   36.20
  -8   3   1  924.31   34.70
   8  -3  -1  900.21   34.90
  -8  -3   1  859.71   35.30
  -8   3  -1  936.51   35.80
  -8  -3   1 1057.19   36.00
   8  -4   1  157.58    9.20
  -8  -4  -1  157.18    7.70
  -8  -4  -1  176.98    7.90
  -8  -4   1  164.18    9.20
  -8  -4   1  189.78    9.60
  -8   4  -1  142.69    9.00
   8  -4  -1  171.28    8.70
  -8   5   1   65.49    7.90
   8  -5   1   75.89    6.00
   8   5  -1   70.59    8.10
  -8  -5   1   80.99    5.70
   8   5   1   66.99    8.70
   8  -5  -1   84.89    4.90
  -8   5  -1   66.59    8.00
  -8  -5   1   73.69    5.40
  -8   6   1    4.70    2.40
   8   6  -1   25.50    5.90
   8  -6   1   11.60    3.20
  -8   6   1   16.20    4.50
  -8   6   1    7.70    3.30
  -8   6   1   14.90    4.00
   8   6  -1   14.60    3.80
  -8   6  -1   27.40    5.70
  -8   6  -1    9.80    3.00
  -8   6  -1    5.80    2.30
  -8   6  -1    8.10    2.50
   8   6   1   15.30    4.10
   8   6   1   18.40    5.40
   8   7  -1  333.87   19.50
  -8   7   1  323.57   20.80
  -8   7   1  324.97   20.40
  -8   7   1  327.37   19.70
   8   7  -1  327.67   21.20
  -8   7  -1  344.27   20.40
   8   7   1  343.57   21.40
   8   7   1  328.07   19.20
  -8   7  -1  333.07   20.80
  -8   7  -1  336.57   20.90
  -8   7  -1  335.17   19.30
  -8   8   1   42.90    7.70
   8   8  -1   47.80    7.90
   8   8  -1   53.29    8.20
  -8   8  -1   50.99    7.70
   8   8   1   52.99    7.90
  -8   8  -1   33.80    8.40
  -8   8  -1   49.00    9.50
   8   9  -1  451.65   23.60
  -8   9   1  521.35   26.60
   8   9  -1  491.75   26.50
   8   9   1  491.85   26.30
  -8   9  -1  491.75   25.80
  -8   9  -1  470.25   24.40
   8   9   1  436.16   28.80
  -8  10   1   25.30    5.10
   8  10  -1   20.80    5.00
  -8  10  -1   27.30    4.90
   8  10   1   27.40    5.70
   8  -1   2 3636.84  127.19
  -8  -1  -2 3794.62  126.59
   8   1   2 3494.95  126.39
   8  -1  -2 3514.15  126.69
  -8  -1   2 3563.34  127.09
   8  -2   2 1780.62   65.89
  -8  -2  -2 1892.61   64.59
  -8   2   2 1793.42   64.99
   8   2   2 1892.01   64.39
   8  -2  -2 1724.53   64.89
  -8   2  -2 1854.11   66.19
  -8  -2   2 1677.23   65.59
   8  -3   2  235.38   12.50
  -8   3   2  240.48   11.10
  -8  -3  -2  277.67   11.10
  -8  -3   2  255.77   12.70
  -8  -3   2  244.08   12.60
   8  -3  -2  269.37   11.90
  -8   3  -2  260.37   13.00
   8  -4   2  392.86   19.30
   8  -4  -2  451.95   17.90
  -8  -4   2  392.76   19.20
  -8  -4   2  481.05   20.20
   8   5  -2   12.30    3.70
   8  -5   2    7.60    2.70
  -8   5   2    7.60    2.40
  -8   5  -2   13.00    4.20
  -8   5  -2    3.60    1.80
  -8  -5   2    8.50    2.60
   8   6  -2  995.20   42.60
   8  -6   2  851.31   39.10
   8   6  -2 1074.29   45.20
  -8   6   2  931.81   42.20
  -8   6   2  986.80   44.60
   8   6  -2  996.40   43.10
  -8   6   2 1019.20   44.20
   8   6   2  983.00   42.10
  -8   6  -2  965.30   43.50
  -8   6  -2 1001.80   44.80
   8   6   2  999.50   44.30
  -8   6  -2 1004.20   43.00
  -8   6  -2 1100.09   44.70
  -8   7   2    3.50    2.40
  -8   7   2    7.50    2.60
   8   7  -2    9.60    3.60
  -8   7   2    7.90    2.80
   8   7  -2    4.60    2.20
  -8   7  -2   17.80    5.00
   8   7   2    1.80    3.30
  -8   7  -2   20.40    5.40
  -8   7  -2    7.80    2.10
   8   7   2    5.90    2.30
  -8   7  -2   17.30    4.70
   8   8  -2  219.48   16.50
  -8   8   2  172.98   14.30
  -8   8   2  205.28   16.30
  -8   8  -2  203.08   17.60
   8   8   2  194.28   16.20
   8   8   2  191.58   14.70
  -8   8  -2  206.58   15.70
   8   9  -2   -0.20    1.40
  -8   9   2    0.80    2.00
   8   9  -2    0.20    2.20
  -8   9  -2   -2.90    1.30
   8   9   2    0.80    1.60
  -8   9  -2    1.00    2.00
   8   9   2   -1.00    2.80
   8  10  -2  159.48   11.60
  -8  10   2  159.88   11.20
   8  10  -2  151.88    9.70
  -8  10  -2  133.09   10.50
   8  10   2  165.38   11.10
  -8  10  -2  161.28   11.20
  -8   0   3    0.30    0.60
  -8   0  -3    0.30    0.40
   8   0   3    0.50    0.50
   8  -1   3 3024.30  108.59
  -8  -1  -3 3289.97  107.99
  -8   1   3 2893.81  107.79
   8   1   3 3079.39  107.59
  -8   1  -3 2939.41  108.59
  -8   2   3    6.40    1.50
  -8  -2  -3    4.30    1.20
   8  -2   3    5.20    1.90
   8   2   3    4.80    1.20
  -8   2  -3    5.00    1.80
  -8  -2   3    5.00    1.80
  -8  -3  -3 2006.90   68.99
   8  -3   3 2007.90   72.39
  -8   3   3 1858.51   69.29
  -8   3  -3 1918.81   72.49
  -8  -3   3 1921.01   72.09
   8  -4   3   39.00    4.60
  -8  -4   3   44.80    4.90
  -8  -4   3   38.40    4.50
   8  -5   3  849.81   34.80
   8   5  -3  811.12   36.60
  -8   5   3  806.42   36.50
   8   5  -3  795.72   43.10
   8   5  -3  754.42   34.80
  -8   5  -3  743.93   35.70
   8   5   3  779.42   36.20
  -8   5  -3  818.52   36.00
  -8  -5   3  819.92   34.30
  -8   5  -3  915.81   39.60
  -8   6   3    1.80    2.30
   8   6  -3    7.60    2.10
   8   6  -3    4.20    2.10
  -8   6   3   10.00    3.50
   8   6  -3   10.60    3.10
  -8  -6   3    6.60    1.60
   8   6   3    4.10    1.90
  -8   6  -3    7.10    2.10
  -8   6  -3    9.10    3.30
  -8   6  -3    8.90    2.50
   8   6   3   -1.50    3.50
  -8   6  -3    4.40    2.50
   8   7  -3  319.87   20.70
  -8   7   3  297.87   18.50
  -8   7   3  307.57   20.30
   8   7  -3  304.07   19.00
  -8   7  -3  340.07   20.20
  -8   7  -3  319.47   20.80
   8   7   3  288.27   17.90
  -8   7  -3  305.17   18.80
   8   7   3  319.07   20.50
  -8   7  -3  300.67   19.20
   8   8  -3    3.50    3.10
  -8   8   3   -2.80    2.40
  -8   8  -3   -0.60    2.20
  -8   8  -3   -0.50    1.70
   8   8   3    1.30    3.00
  -8   8  -3    2.70    2.80
   8   9  -3  586.04   29.90
   8   9  -3  567.94   27.50
  -8   9   3  579.54   29.30
  -8   9  -3  562.84   28.50
  -8   9  -3  581.04   29.00
   8   9   3  556.14   28.90
   8  10  -3   34.00    5.40
  -8  10   3   19.20    5.00
   8  10  -3   22.70    4.90
  -8  10  -3   20.10    4.30
   8   0   4 1191.88   44.30
  -8   0   4 1166.08   44.40
  -8   0  -4 1152.38   44.20
  -8  -1  -4  114.69    6.80
  -8   1   4  113.99    6.90
   8  -1   4  109.19    7.30
   8   1   4  121.59    6.80
  -8  -1   4  110.29    7.40
  -8   1  -4  122.39    7.60
  -8   2   4    9.90    1.90
  -8  -2  -4    7.70    1.60
   8  -2   4    6.10    2.10
  -8   2  -4   13.90    2.70
  -8  -2   4    7.60    2.10
   8   2   4    9.10    1.50
  -8   3   4    1.00    0.50
  -8  -3  -4    1.10    0.50
   8  -3   4    1.40    0.80
  -8   3   4    0.50    0.50
  -8  -3   4    0.30    0.60
   8  -4   4  320.27   17.00
  -8  -4   4  309.67   16.80
   8  -5   4  574.64   26.60
  -8   5   4  534.05   26.50
  -8   5   4  532.05   27.70
   8   5  -4  555.24   27.60
   8   5  -4  517.95   26.20
   8   5  -4  599.74   30.80
  -8  -5   4  556.84   26.30
  -8   5  -4  575.04   27.30
  -8   5  -4  549.25   27.10
  -8   5  -4  526.65   29.20
   8   5   4  531.85   27.40
  -8   6   4 1486.35   61.19
   8   6  -4 1561.94   63.29
   8   6  -4 1599.74   63.09
   8   6  -4 1655.13   65.19
  -8   6   4 1563.94   64.89
  -8   6  -4 1624.14   63.79
  -8   6  -4 1602.24   64.39
   8   6   4 1478.75   61.39
   8   6   4 1534.65   64.39
  -8   6  -4 1422.66   62.89
   8   7  -4    9.80    3.40
   8   7  -4    3.90    1.60
  -8   7   4    3.40    3.00
   8  -7   4   -1.60    2.20
   8   7  -4    2.10    1.50
  -8   7  -4    2.20    2.30
  -8   7  -4    2.40    2.10
  -8   7  -4    3.10    2.30
   8   7   4    3.50    2.20
  -8   7  -4    3.20    1.50
   8   7   4    3.50    3.50
   8   8  -4  266.97   18.80
   8   8  -4  267.47   17.50
  -8   8   4  262.37   18.50
  -8   8  -4  248.78   18.80
  -8   8  -4  260.27   17.30
   8   8   4  280.37   18.80
  -8   8  -4  255.57   18.00
   8   9  -4    3.20    2.50
   8   9  -4    4.70    2.00
  -8   9   4    8.40    3.00
   8   9   4    2.40    1.70
  -8   9  -4    4.10    1.80
  -8   9  -4    7.90    2.60
   8  10  -4   93.09    8.40
   8  10  -4   86.69    7.00
   8  10   4   76.69    7.30
  -8  10  -4   67.29    7.20
  -8  10  -4   93.39    7.70
  -8   0   5   -0.10    0.50
  -8   0  -5    0.20    0.50
   8   0   5    0.30    0.50
  -8  -1  -5  346.17   15.50
   8  -1   5  326.47   16.10
  -8   1   5  310.87   15.20
  -8   1   5  353.36   15.80
  -8   1  -5  363.86   16.80
   8   1   5  326.97   15.10
  -8  -1   5  322.57   16.00
   8  -2   5   86.79    7.10
  -8  -2  -5   97.89    6.10
  -8   2   5   90.29    6.00
  -8   2   5   91.79    6.20
  -8  -2   5   99.59    7.50
   8   2   5   99.09    5.90
  -8   3   5 3398.66  120.59
  -8  -3  -5 3443.16  120.69
  -8   3   5 3352.06  120.99
   8  -3   5 3303.67  128.49
  -8  -3   5 3651.03  125.79
   8  -4   5  137.19   10.60
  -8  -4   5  154.18   10.90
  -8   5   5  578.74   28.60
   8   5  -5  535.05   27.30
   8   5  -5  570.64   26.70
  -8   5   5  508.95   26.60
   8   5  -5  582.34   27.90
   8  -5   5  536.25   26.80
  -8   5  -5  552.64   27.00
  -8   5  -5  552.84   26.80
  -8  -5   5  516.55   26.70
  -8   5  -5  499.45   26.70
   8   6  -5  299.77   18.10
  -8   6   5  294.37   19.40
   8   6  -5  287.67   18.20
   8   6  -5  280.67   18.90
  -8   6  -5  296.87   18.70
   8   6   5  294.47   17.80
  -8   6  -5  284.47   18.20
  -8   6  -5  287.47   18.20
   8   6   5  284.17   18.70
   8   7  -5  382.46   23.20
   8  -7   5  306.77   19.40
   8   7  -5  388.76   22.40
  -8   7   5  390.76   23.40
   8   7  -5  378.56   21.60
  -8   7  -5  363.66   21.70
   8   7   5  368.46   22.80
  -8   7  -5  376.56   22.20
  -8   7  -5  376.26   24.20
  -8  -7   5  326.67   19.20
  -8   7  -5  367.86   22.00
  -8   8   5  180.08   14.70
   8   8  -5  155.78   13.80
   8   8  -5  164.58   13.20
  -8   8  -5  167.78   13.40
  -8   8  -5  144.39   12.90
  -8   8  -5  153.48   14.40
   8   8   5  150.18   13.50
   8   9  -5  303.17   18.40
  -8   9   5  305.17   18.70
   8   9  -5  325.87   19.40
  -8   9  -5  310.57   19.90
   8   9   5  289.17   18.50
  -8   9  -5  293.07   17.90
  -8   9  -5  307.67   18.10
   8  10  -5   29.80    4.50
   8  10  -5   37.00    5.40
  -8  10   5   42.70    5.30
  -8  10  -5   40.40    5.00
  -8  10  -5   24.40    5.10
  -8   0   6 1237.68   47.80
  -8   0  -6 1214.28   47.90
   8   0   6 1250.17   47.80
  -8   1   6  798.72   33.80
   8  -1   6  881.11   34.90
  -8  -1  -6  906.91   34.10
  -8   1   6  800.62   33.50
   8   1   6  839.82   33.60
  -8  -1   6  797.22   34.50
  -8   1  -6  858.61   35.30
   8  -2   6    3.10    1.20
  -8  -2  -6    7.40    1.90
  -8   2   6    2.60    1.00
  -8   2   6    6.40    1.80
  -8  -2   6    2.40    1.10
   8   2   6    4.90    1.60
  -8   3   6    0.40    0.50
   8  -3   6    2.00    0.70
  -8   3   6   -0.80    1.10
  -8  -3  -6    0.60    0.50
  -8  -3   6    0.80    0.60
   8  -4   6  306.27   17.80
  -8  -4   6  290.67   17.60
  -8   5   6  248.48   17.30
  -8   5   6  246.68   17.00
   8   5  -6  260.47   16.80
   8   5  -6  241.18   16.00
   8   5  -6  272.97   16.20
  -8   5  -6  269.07   16.30
  -8   5  -6  246.38   16.20
  -8  -5   6  248.38   20.90
   8   5   6  255.47   16.80
   8   6  -6  564.24   30.60
   8  -6   6  525.95   26.50
  -8  -6   6  499.15   25.70
   8   6   6  546.15   28.70
   8  -7   6  345.37   20.20
  -8   7   6  386.36   23.90
   8   7  -6  398.36   23.00
   8   7  -6  360.86   23.30
   8   7  -6  405.96   22.50
   8   7   6  385.06   23.60
  -8   7  -6  393.56   22.90
  -8   7  -6  385.76   22.70
  -8  -7   6  359.46   20.30
  -8   7  -6  427.36   26.10
  -8   7  -6  376.86   22.80
   8   8  -6    8.40    3.40
   8   8  -6    3.80    2.00
  -8   8   6    1.30    3.00
  -8   8  -6    0.00    1.80
   8   8   6    4.50    2.00
  -8   8  -6    1.10    1.80
  -8   8  -6    6.80    3.00
   8   9  -6   -0.30    2.90
   8   9  -6    0.50    1.30
  -8   9  -6   -0.50    2.10
   8   9   6   -0.50    1.50
  -8   9  -6   -0.10    1.50
  -8   9  -6    0.60    1.80
   8   0   7    0.30    0.50
  -8   0   7   -0.10    0.50
  -8   0  -7    1.30    0.90
  -8  -1  -7  295.67   15.40
  -8   1   7  289.87   15.10
   8  -1   7  302.77   16.10
  -8  -1   7  279.97   15.80
   8   1   7  300.97   15.10
  -8   1  -7  323.47   17.00
  -8  -2  -7  737.13   30.50
  -8   2   7  702.63   30.00
   8   2   7  697.93   29.40
  -8  -2   7  796.32   34.10
   8  -3   7 1064.59   44.30
  -8  -3   7  995.90   43.90
   8  -4   7  930.21   43.60
  -8   4   7  830.52   38.70
   8   4  -7  863.11   37.50
  -8   4   7  842.62   39.70
   8   4  -7  845.02   38.20
  -8   4  -7  891.31   38.40
  -8  -4   7  905.71   40.50
  -8   5   7  176.08   14.10
  -8   5   7  172.38   14.60
   8  -5   7  183.88   13.70
   8   5  -7  196.48   14.50
   8   5  -7  195.18   14.00
   8   5  -7  200.68   13.70
  -8   5  -7  218.48   14.30
  -8   5  -7  199.28   13.90
  -8   5  -7  215.58   14.50
  -8  -5   7  162.78   12.40
   8   5   7  176.88   14.40
   8   6  -7    5.30    3.20
   8   6  -7    2.30    1.50
   8  -6   7   -1.90    1.80
   8   6  -7    2.80    1.60
  -8   6   7    5.30    2.50
  -8  -6   7    0.80    1.60
  -8   6  -7    5.20    2.10
   8   6   7   -1.00    2.10
  -8   6  -7    3.80    1.60
  -8   6  -7    5.40    2.30
   8   7  -7  106.09   10.50
   8  -7   7   82.19    9.40
   8   7  -7   99.79   11.50
  -8   7   7  125.49   12.30
   8   7  -7  110.69   11.20
  -8   7  -7  114.89   13.20
  -8  -7   7   93.29    9.60
   8   7   7  115.99   12.10
  -8   7  -7  115.99   11.30
  -8   7  -7  109.49   10.80
  -8   8   7   56.39    8.40
   8   8  -7   51.09    7.40
   8   8  -7   46.90    7.00
  -8   8  -7   43.10    7.10
  -8   8  -7   38.30    7.30
  -8   8  -7   30.30    8.00
   8   8   7   47.20    7.50
   8   9  -7  285.67   16.70
   8   9  -7  270.87   18.90
  -8   9   7  290.07   17.10
  -8   9  -7  265.97   16.60
  -8   9  -7  321.17   18.20
  -8   9  -7  280.57   18.20
   8   9   7  276.27   15.70
  -8   0   8   41.90    5.20
   8   0   8   37.90    4.90
  -8   0  -8   38.40    5.30
   8  -1   8   20.70    3.90
  -8   1   8   22.10    3.60
  -8  -1  -8   17.00    3.40
  -8  -1   8   16.80    3.50
   8   1   8   20.30    3.50
  -8   2   8  251.67   14.00
  -8  -2  -8  290.97   15.10
   8  -2   8  264.67   16.20
   8   2   8  283.37   14.10
  -8  -2   8  253.87   16.10
   8  -3   8   84.29    8.90
  -8  -3  -8   87.19    6.50
  -8  -3   8   86.19    8.90
   8   3   8   89.39    5.80
   8  -4   8  121.79   11.30
   8   4  -8  106.39   10.30
   8  -4   8  117.89   10.20
   8   4  -8  116.69   10.40
  -8   4   8  129.99   11.30
  -8   4  -8  140.19   10.90
  -8  -4   8  120.99   11.50
  -8   4  -8  119.99   10.30
   8   4   8   98.49   10.70
  -8  -4   8  117.69   10.20
  -8   4  -8  126.69   10.30
   8   5  -8  513.05   26.40
   8  -5   8  478.35   24.40
   8   5  -8  482.65   25.80
  -8   5   8  453.35   26.00
   8   5  -8  503.15   25.10
  -8   5   8  453.45   26.80
  -8   5  -8  463.45   24.50
   8   5   8  453.25   25.90
  -8  -5   8  486.35   24.60
  -8   5  -8  478.15   24.90
  -8   5  -8  467.05   25.30
  -8   6   8  484.85   28.30
   8   6  -8  474.35   25.80
   8  -6   8  509.85   25.40
   8   6  -8  526.05   27.90
   8   6  -8  457.95   26.60
  -8  -6   8  514.05   25.50
   8   6   8  471.35   27.00
  -8   6  -8  484.65   26.90
  -8   6  -8  501.25   26.40
  -8   6  -8  498.15   26.40
   8   7  -8  177.28   14.80
   8   7  -8  164.88   14.70
   8   7  -8  190.58   14.10
  -8   7   8  185.78   15.50
  -8   7  -8  190.48   14.80
  -8   7  -8  167.38   13.80
  -8   7  -8  187.38   16.50
  -8  -7   8  178.48   13.30
   8   7   8  197.18   14.80
  -8   8   8   47.80    7.50
   8   8  -8   70.39    8.60
   8   8  -8   58.39    7.80
  -8   8  -8   61.79    7.80
   8   8   8   45.40    7.80
  -8   8  -8   66.39    7.90
  -8   8  -8   54.19    9.10
   8  -9   8   20.00    3.80
  -8   9   8   13.50    3.30
   8   9  -8   15.10    3.60
   8   9  -8   23.00    4.30
  -8   9  -8   21.30    4.50
  -8   9  -8   18.10    3.90
  -8   0  -9   -0.10    1.10
  -8   0   9    0.20    0.60
   8   0   9    0.40    0.80
  -8   1   9  239.38   14.20
  -8  -1  -9  226.98   14.70
  -8  -1   9  225.18   14.80
   8   1   9  241.98   14.10
   8  -2   9  303.77   18.30
  -8  -2  -9  312.47   16.80
  -8   2   9  298.77   16.10
  -8  -2   9  300.37   18.40
   8   2   9  282.47   15.50
  -8   3   9 1236.58   55.29
   8  -3   9 1343.07   54.89
   8   3  -9 1323.97   55.39
  -8   3   9 1379.36   57.89
   8  -3   9 1564.24   60.49
  -8  -3   9 1357.56   54.59
  -8   3  -9 1343.67   54.29
  -8  -3   9 1230.28   63.49
  -8   4   9  711.33   34.20
   8   4  -9  758.52   34.40
   8   4  -9  670.43   32.90
  -8   4   9  669.33   33.90
   8  -4   9  673.33   32.30
  -8   4   9  654.33   34.70
   8   4  -9  751.32   32.30
  -8   4  -9  740.33   32.90
   8   4   9  628.64   34.20
  -8   4  -9  664.13   32.00
  -8  -4   9  713.03   32.30
   8   4   9  671.53   33.50
  -8   4  -9  694.53   31.90
   8  -5   9   33.00    6.00
   8   5  -9   25.70    5.40
   8   5  -9   20.00    6.10
  -8   5   9   18.30    5.10
   8   5  -9   24.20    6.20
  -8  -5   9   14.10    3.40
  -8   5  -9   26.50    6.00
  -8   5  -9   30.30    5.40
  -8   5  -9   29.80    6.00
   8   6  -9    2.10    1.70
   8  -6   9    0.90    1.90
  -8   6   9    3.60    2.90
   8   6  -9    2.80    1.80
   8   6  -9    6.40    3.20
   8   6   9    1.50    2.20
  -8   6  -9    8.30    3.20
  -8   6  -9    4.00    2.10
  -8   6  -9    4.70    1.90
  -8  -6   9    2.70    2.10
   8   7  -9  141.79   12.50
  -8   7   9  117.09   11.80
   8   7  -9  122.79   12.90
   8   7  -9  109.99   11.60
   8   7   9  111.29   11.20
  -8   7  -9  115.99   11.60
  -8  -7   9  107.09    9.80
  -8   7  -9  102.19   10.80
  -8   7  -9  103.89   13.10
   8   8  -9  116.99   10.80
   8   8  -9  119.29   10.60
  -8   8   9  119.29   10.60
  -8   8  -9  118.89   10.20
   8   8   9  107.29   12.30
  -8  -8   9  111.59    8.20
  -8   8  -9  104.39   12.00
  -8   8  -9  115.89   10.50
   8   9  -9  249.18   14.50
   8  -9   9  269.37   13.80
   8   9  -9  256.27   15.00
  -8   9   9  266.87   15.80
  -8   9  -9  243.38   14.50
  -8   9  -9  261.77   15.00
  -8   9  -9  216.88   15.30
   8   0  10  225.78   14.90
  -8   0  10  222.98   14.80
   8  -1  10  473.95   24.70
  -8   1  10  442.16   23.30
  -8  -1 -10  451.85   24.70
   8   1  10  478.15   23.60
  -8  -1  10  458.75   24.80
  -8   2  10  965.40   43.10
   8  -2  10  962.50   42.30
  -8   2  10 1033.10   42.00
   8  -2  10 1037.70   45.20
  -8   2  10  916.61   43.10
  -8  -2  10 1004.20   45.10
  -8  -2  10  954.10   41.80
   8   2  10 1024.80   41.60
   8  -3  10   40.00    7.40
  -8   3  10   59.79    6.30
   8   3 -10   54.19    6.70
  -8   3  10   58.89    7.90
   8   3 -10   58.69    7.50
   8  -3  10   55.29    8.20
   8  -3  10   51.09    6.70
   8   3  10   45.20    7.80
  -8  -3  10   65.19    7.10
  -8  -3  10   58.99    8.00
  -8   3 -10   57.19    7.00
   8   3  10   55.59    5.70
  -8   3 -10   53.59    6.80
  -8  -3  10   56.49    7.90
  -8   3 -10   42.10    7.30
   8   3  10   45.80    7.80
  -8   4  10  105.69   10.50
  -8   4  10   90.89   10.80
   8  -4  10  100.79   11.20
   8   4 -10  111.39   10.10
   8  -4  10  112.49   10.00
  -8   4  10   87.09    9.20
   8   4 -10  104.49    9.20
   8   4 -10  110.89   10.60
  -8   4  10  107.79   11.90
  -8   4 -10  118.99   10.20
  -8   4 -10  104.59    9.50
  -8  -4  10  103.49    9.80
  -8   4 -10  117.89    9.90
   8   4  10  106.79   11.40
   8   4  10   85.39   11.30
   8  -5  10  286.97   20.80
   8   5 -10  301.57   17.90
  -8   5  10  252.17   19.10
  -8   5  10  270.57   19.80
   8   5 -10  261.17   18.60
   8   5 -10  271.77   18.20
  -8  -5  10  291.17   17.80
   8   5  10  258.27   19.90
   8   5  10  236.58   20.00
  -8   5 -10  312.27   18.80
  -8   5 -10  285.17   17.40
  -8   5 -10  281.87   17.90
   8   6 -10  653.83   33.10
   8   6 -10  710.13   35.00
   8  -6  10  707.53   32.90
   8   6 -10  699.83   35.60
  -8   6  10  673.63   35.60
   8   6  10  688.43   34.30
  -8   6 -10  696.43   34.80
  -8   6 -10  713.43   34.20
  -8  -6  10  710.93   33.20
   8   7 -10  134.69   12.70
   8   7 -10  134.39   12.50
  -8   7  10  153.38   13.20
   8   7 -10  144.79   11.80
  -8   7 -10  143.89   12.40
   8   7  10  149.99   12.20
  -8   7 -10  147.59   14.50
  -8   7 -10  148.69   12.60
  -8  -7  10  139.99   10.90
   8   8 -10   78.29    8.60
  -8   8  10   91.29    8.40
   8   8 -10   89.99    8.60
   8  -8  10   90.99    8.00
  -8   8 -10   86.29    9.90
  -8   8 -10   92.89    8.30
  -8  -8  10   85.69    6.80
  -8   8 -10  103.49    9.40
   8   9 -10    1.00    1.00
   8  -9  10   -1.50    1.50
  -8   9 -10    1.00    1.30
  -8   9 -10    1.70    1.60
  -8   9 -10    0.70    1.20
   8   0  11   -1.10    1.10
  -8   0  11   -0.30    0.90
  -8   0  11    0.60    1.10
   8   0  11    1.50    1.00
  -8   0  11    0.10    1.30
  -8   0  11    1.40    1.00
   8   0  11    1.80    1.40
  -8   1  11   17.80    4.20
  -8   1  11   16.50    4.60
   8  -1  11   24.20    5.40
   8  -1  11    9.30    2.80
  -8   1  11   24.90    5.10
   8  -1  11   13.70    4.10
  -8   1  11   13.80    3.20
   8  -1  11   20.40    4.70
   8   1  11   23.10    5.00
  -8  -1  11   11.90    3.10
  -8  -1  11   25.00    5.10
  -8  -1  11   19.20    4.60
   8   1  11   29.70    4.60
   8  -2  11  365.06   20.50
   8  -2  11  369.36   22.70
  -8   2  11  362.16   21.20
  -8   2  11  363.56   21.00
  -8   2  11  337.57   18.90
  -8  -2  11  363.16   22.50
  -8  -2  11  364.56   20.20
  -8   2 -11  338.97   18.90
  -8  -2  11  360.36   22.20
   8   2  11  368.56   20.80
   8  -3  11  788.12   37.40
   8   3 -11  746.13   33.80
   8   3 -11  834.92   37.20
  -8   3  11  732.53   33.20
  -8   3  11  875.11   38.20
  -8   3  11  770.92   37.50
   8  -3  11  857.31   36.80
  -8  -3  11  667.63   33.70
   8   3  11  748.63   36.30
  -8   3 -11  719.13   35.10
  -8  -3  11  747.93   37.00
  -8   3 -11  843.72   35.60
   8   3  11  755.22   32.50
  -8  -3  11  825.72   35.90
   8   3  11  807.42   37.90
  -8   3 -11  670.33   36.40
  -8   4  11   40.90    8.00
   8   4 -11   27.90    5.30
   8   4 -11   36.80    7.00
  -8   4  11   20.40    6.10
   8   4 -11   26.80    6.30
   8  -4  11   29.20    6.10
  -8   4  11   29.00    5.70
  -8   4 -11   21.60    4.90
  -8  -4  11   35.80    6.20
  -8   4 -11   33.50    6.70
  -8   4 -11   34.00    5.20
   8   4  11   25.50    7.50
  -8  -4  11   28.60    6.60
  -8   5  11   15.90    4.00
   8   5 -11   26.90    5.70
   8   5 -11   28.40    5.90
  -8   5  11   18.30    4.80
   8   5 -11   33.10    5.60
   8  -5  11   10.30    2.90
  -8   5 -11   15.20    4.20
  -8   5 -11   22.30    4.70
   8   5  11   35.40    8.60
  -8  -5  11   25.10    5.80
   8   5  11   28.70    7.20
   8   6 -11    0.10    1.40
  -8   6  11   -3.60    2.40
   8   6 -11   -2.00    1.90
   8  -6  11   -1.10    1.80
   8   6 -11   -1.60    1.20
  -8   6 -11    0.70    1.40
  -8   6 -11    0.50    2.30
   8   6  11   -2.00    1.70
  -8  -6  11    0.00    1.30
   8   7 -11   61.29    7.20
   8   7 -11   61.89    8.70
  -8   7  11   61.69    7.80
   8   7 -11   57.59    8.10
  -8  -7  11   71.39    7.30
  -8   7 -11   64.49    8.10
  -8   7 -11   54.99    9.10
  -8   7 -11   57.09    7.30
   8   8 -11  175.78   12.20
   8  -8  11  172.68   11.90
  -8   8  11  169.88   11.70
  -8   8 -11  177.08   12.20
  -8   8 -11  195.58   18.20
  -8   0  12  332.17   21.80
  -8   0  12  394.96   21.10
   8   0  12  360.46   20.30
   8   0  12  381.66   22.80
  -8   0  12  352.16   20.50
   8   0  12  361.96   21.00
   8   0  12  351.26   20.20
  -8   0  12  358.26   20.60
  -8   1  12  756.12   35.70
  -8   1  12  722.83   34.40
  -8   1  12  777.72   36.10
  -8   1  12  731.03   36.70
   8  -1  12  803.62   36.10
   8  -1  12  779.32   36.10
   8  -1  12  761.02   34.90
   8  -1  12  707.43   38.20
   8   1  12  758.62   34.60
  -8  -1  12  721.03   34.70
  -8  -1  12  824.72   36.40
   8   1  12  840.92   41.50
  -8   1 -12  685.43   32.80
   8   1  12  921.41   43.80
   8   1  12  714.93   35.70
  -8  -1  12  800.22   35.70
  -8  -1  12  763.02   38.30
   8  -2  12  217.18   14.80
  -8   2  12  207.58   15.40
   8  -2  12  223.18   15.10
  -8   2  12  189.68   13.20
  -8   2  12  213.28   15.40
   8   2  12  184.28   14.80
   8   2  12  198.88   14.80
  -8  -2  12  218.68   15.40
  -8  -2  12  204.28   14.10
   8   2  12  210.08   13.40
  -8   2 -12  232.48   14.10
  -8  -2  12  229.28   14.90
  -8   3  12   10.10    3.10
   8  -3  12   19.10    5.00
   8   3 -12   16.90    4.90
  -8   3  12   19.30    4.60
   8  -3  12    7.50    2.40
  -8   3  12    9.50    2.90
  -8  -3  12    9.10    2.80
  -8  -3  12    8.60    2.60
   8   3  12    5.30    2.30
  -8   3 -12   22.50    4.40
  -8  -3  12   18.30    5.00
   8   3  12   16.50    3.90
  -8   3 -12   14.30    3.70
   8   3  12   25.50    6.10
   8   4 -12   42.80    6.80
  -8   4  12   29.10    6.20
  -8   4  12   38.40    8.00
   8   4 -12   24.80    5.40
  -8   4  12   43.70    7.60
   8  -4  12   39.00    6.40
   8   4 -12   48.10    7.70
  -8   4  12   31.30    7.40
  -8   4 -12   33.60    6.80
  -8  -4  12   38.90    6.60
  -8  -4  12   34.70    8.00
   8   4  12   31.60    7.30
   8   4  12   33.40    8.10
  -8   4 -12   44.10    6.60
  -8   5  12  390.16   24.00
   8   5 -12  401.46   21.20
   8   5 -12  379.16   21.90
   8  -5  12  339.57   22.60
   8  -5  12  368.56   21.20
  -8   5  12  354.56   22.80
   8   5 -12  351.66   22.60
   8   5  12  349.96   21.50
  -8   5 -12  348.57   21.30
   8   5  12  360.06   23.40
  -8  -5  12  388.96   21.80
  -8   5 -12  391.16   22.50
   8  -6  12  105.09    9.30
   8   6 -12   94.39   10.40
  -8   6  12   97.59   10.20
   8   6 -12   85.29    8.70
   8   6 -12   99.09    9.80
  -8  -6  12  100.69    9.70
  -8   6 -12  108.99   10.30
  -8   6 -12   91.49   10.20
   8   6  12   93.49    9.70
   8   7 -12  277.87   17.30
  -8   7  12  272.27   17.20
   8  -7  12  285.97   17.60
   8   7 -12  271.77   18.00
  -8   7 -12  284.37   17.30
  -8   7 -12  286.87   19.60
  -8  -7  12  288.07   16.00
  -8   7 -12  277.17   17.10
   8  -8  12   11.40    3.10
  -8   8  12    4.90    2.80
   8   8 -12    0.80    1.10
  -8  -8  12    2.50    1.60
  -8   8 -12    1.50    2.00
  -8   8 -12    3.10    1.40
  -8   8 -12    1.20    1.20
  -8   0  13   -1.60    1.40
   8   0  13    0.60    1.10
   8   0  13    2.50    1.60
  -8   0  13    0.20    1.10
   8   0  13    4.20    2.00
   8   0  13   -2.70    3.70
  -8   0  13    2.30    1.10
  -8   0  13   -3.50    2.20
  -8   1  13   77.99    9.00
  -8   1  13   62.59    8.30
   8  -1  13   72.59    8.50
   8  -1  13   72.39    8.50
   8  -1  13   72.89    8.20
  -8   1  13   80.59    8.30
   8   1  13   75.59    9.10
  -8  -1  13   72.39    8.30
   8   1  13   69.79    9.60
   8   1  13   71.19    8.70
  -8  -1  13   86.09    9.00
   8   1  13   75.09    7.90
  -8  -1  13   80.29    8.60
  -8   1 -13   65.89    7.20
  -8   2  13  999.20   45.20
   8  -2  13 1067.89   48.30
   8  -2  13 1069.19   46.90
  -8   2  13 1111.39   48.70
   8  -2  13 1082.99   47.50
  -8   2  13 1107.89   48.70
  -8   2 -13 1086.09   45.30
  -8  -2  13 1084.49   48.60
   8   2  13 1088.89   47.20
   8   2  13 1070.59   48.70
  -8  -2  13 1084.79   46.40
  -8  -2  13 1060.99   46.90
   8   2  13 1072.69   45.30
   8   3 -13  234.58   14.70
  -8   3  13  252.77   18.30
  -8   3  13  253.67   15.50
   8  -3  13  279.07   18.80
   8  -3  13  259.77   17.30
  -8   3  13  272.27   18.50
   8  -3  13  241.28   16.80
  -8  -3  13  281.47   17.60
  -8   3 -13  233.18   15.60
   8   3  13  250.27   17.20
  -8  -3  13  228.58   15.60
  -8  -3  13  255.97   19.50
   8   3  13  260.47   18.50
  -8   3 -13  233.88   16.30
   8  -4  13  284.77   18.30
   8   4 -13  259.47   16.20
   8   4 -13  281.47   17.70
  -8   4  13  263.57   19.20
   8  -4  13  297.27   18.90
  -8   4  13  278.37   19.70
   8  -4  13  247.88   18.50
  -8   4  13  273.07   19.50
  -8  -4  13  253.97   18.50
  -8  -4  13  291.67   18.30
  -8   4 -13  302.67   17.90
  -8   4 -13  272.37   17.90
   8   4  13  278.87   20.10
   8   4  13  245.08   16.80
   8   5 -13   22.80    5.60
   8   5 -13   24.40    5.00
  -8   5  13   31.60    6.40
   8  -5  13   25.20    6.30
   8  -5  13   33.10    6.00
   8  -5  13   19.80    5.60
  -8  -5  13   43.60    7.50
  -8   5 -13   21.60    4.80
  -8  -5  13   18.20    4.80
  -8   5 -13   23.80    5.60
   8   6 -13    0.30    1.20
   8  -6  13    0.40    1.40
  -8   6  13    0.90    2.40
   8  -6  13    3.10    1.50
  -8   6 -13   -3.10    2.00
  -8  -6  13   -1.40    1.00
  -8   6 -13    0.20    1.10
   8   6  13    0.80    2.00
  -8   7  13   26.10    5.60
   8   7 -13   36.30    9.60
   8  -7  13   32.70    5.40
  -8   7 -13   33.90    5.90
  -8  -7  13   38.40    5.00
  -8   7 -13   33.70    6.20
  -8   7 -13   38.40    5.00
   8  -8  13  182.68   10.90
   8   8 -13  176.78   10.70
  -8   8 -13  185.48   12.10
  -8   8 -13  183.78   11.00
  -8   0  14  262.47   18.20
   8   0  14  258.57   16.90
  -8   1  14 1142.19   50.59
   8  -1  14 1102.19   49.70
  -8   1  14 1129.59   48.60
   8  -1  14 1166.98   50.29
  -8   1  14 1124.59   50.09
   8  -1  14 1075.69   48.80
  -8  -1  14 1183.38   50.79
  -8   1 -14 1048.00   45.70
  -8  -1  14 1168.48   50.59
   8   1  14 1116.19   48.50
   8   1  14 1211.88   51.29
  -8  -1  14 1062.59   48.70
   8   1  14 1074.59   48.20
  -8   2  14    1.20    1.00
   8  -2  14    1.90    1.30
  -8   2  14    2.80    1.30
   8  -2  14    3.40    2.20
  -8   2  14    2.90    1.80
   8  -2  14    4.30    2.10
  -8  -2  14    3.40    2.00
   8   2  14    2.10    1.90
   8   2  14    3.20    1.60
   8   2  14    2.50    3.40
  -8  -2  14    0.50    1.30
   8   2  14    6.60    3.50
  -8  -2  14    1.80    1.40
   8  -3  14    6.60    2.60
  -8   3  14    4.00    3.40
  -8   3  14    4.20    1.90
   8  -3  14    9.20    3.00
   8   3 -14    4.10    2.10
  -8   3  14    7.50    2.80
   8  -3  14    8.50    2.80
   8   3 -14    7.90    2.30
  -8   3  14    7.10    2.70
   8   3  14    5.70    2.10
   8   3  14   15.40    3.80
  -8  -3  14    7.70    2.70
  -8  -3  14    8.00    2.80
   8   3  14    5.30    2.40
  -8   3 -14    6.80    2.50
  -8  -3  14    9.60    3.10
  -8   4  14  117.49   12.30
  -8   4  14  118.69   12.00
   8  -4  14  102.29   10.60
   8  -4  14  124.59   11.10
   8  -4  14   95.79   10.80
   8   4 -14  109.79    9.40
   8   4 -14   98.09    9.90
  -8   4  14  106.19   11.60
   8   4  14  100.29   10.00
  -8  -4  14  104.69   10.50
   8   4  14  118.19   12.20
  -8   4 -14  110.59    9.90
  -8  -4  14  117.19   11.80
   8  -5  14  516.45   26.20
   8  -5  14  531.75   27.70
   8   5 -14  549.45   26.80
  -8   5  14  550.14   28.20
   8  -5  14  484.35   27.60
   8   5 -14  501.65   25.00
  -8   5  14  530.65   27.90
  -8   5 -14  477.25   25.80
  -8  -5  14  499.25   26.50
  -8  -5  14  469.85   27.20
  -8   5 -14  504.95   26.60
   8   5  14  517.25   28.10
   8   6 -14   52.99    6.90
   8  -6  14   74.99    8.10
  -8   6  14   63.99    7.80
  -8   6 -14   65.49    7.20
  -8  -6  14   63.09    7.40
  -8   6 -14   74.99    7.30
   8  -7  14  312.07   17.00
   8   7 -14  292.17   15.90
  -8   7 -14  297.37   17.80
  -8   7 -14  296.27   16.50
  -8  -7  14  305.17   15.60
  -8   0  15    1.50    1.30
   8   0  15   -1.20    1.60
   8   0  15    0.00    1.10
  -8   0  15   -0.30    0.90
  -8   0  15    2.80    1.40
   8   0  15   -0.60    1.20
   8  -1  15   22.40    5.20
  -8   1  15   22.90    5.20
   8  -1  15   24.40    5.40
  -8   1  15   17.20    5.10
  -8   1  15   23.50    5.10
   8  -1  15   20.30    5.30
   8   1  15   32.20    6.10
   8   1  15   21.80    6.00
  -8   1 -15   16.70    5.00
  -8  -1  15   30.10    5.60
   8   1  15   22.00    4.60
  -8  -1  15   24.90    5.40
  -8  -1  15   27.30    5.90
   8  -2  15  607.24   32.20
   8  -2  15  589.64   31.40
  -8   2  15  616.24   32.00
  -8   2  15  609.44   29.70
  -8   2  15  595.54   32.10
   8  -2  15  597.94   30.60
  -8  -2  15  558.04   29.80
   8   2  15  595.24   29.10
  -8  -2  15  586.24   30.90
   8   2  15  655.93   33.20
  -8  -2  15  644.94   32.70
  -8   2 -15  646.04   29.00
   8  -3  15  111.19   10.70
  -8   3  15  106.59   10.50
  -8   3  15   95.69   11.10
   8  -3  15  100.69   10.40
  -8   3  15  106.19   10.90
   8   3 -15   83.99   11.10
   8  -3  15  101.89   10.70
  -8   3  15   99.99    8.40
  -8  -3  15   97.19    9.70
  -8  -3  15   85.89   10.30
   8   3  15  109.29   11.50
   8   3  15  102.19    8.40
   8   3  15   77.89    9.30
  -8   3 -15   94.89    8.90
  -8  -3  15   97.29    9.40
  -8   4  15  654.73   33.50
  -8   4  15  652.63   33.60
   8   4 -15  666.43   30.00
   8  -4  15  716.43   36.90
   8  -4  15  646.34   34.40
   8   4 -15  640.34   31.00
   8   4  15  653.23   34.60
  -8   4 -15  784.02   33.60
  -8  -4  15  708.83   35.00
  -8   5  15   93.49    9.20
   8   5 -15   82.09    8.40
   8  -5  15   67.79    8.30
   8  -5  15   67.69    7.80
   8  -5  15   70.09    9.10
  -8   5  15   77.99    8.80
  -8  -5  15   81.79    9.50
  -8   5 -15   72.29    7.50
   8   5  15   84.89    9.30
  -8  -5  15   71.09    8.20
  -8   6  15   24.50    4.80
   8  -6  15   15.80    4.20
  -8  -6  15   20.30    4.10
  -8   6 -15   20.00    4.10
  -8   6 -15   24.00    4.00
   8  -7  15   11.10    3.30
   8   7 -15    4.40    1.50
  -8  -7  15    6.00    1.60
  -8   7 -15   13.50    3.60
  -8   7 -15    3.60    1.20
   8   0  16  314.37   19.20
  -8   0  16  308.87   19.80
   8   0  16  317.67   20.00
   8   0  16  328.57   21.20
  -8   0  16  313.77   20.00
  -8   0  16  301.87   20.00
  -8   1  16  754.02   35.90
  -8   1  16  777.72   37.20
  -8   1  16  726.43   37.10
   8  -1  16  745.63   37.40
   8  -1  16  691.73   36.30
   8  -1  16  753.62   35.80
   8   1  16  807.62   36.40
   8   1  16  737.73   37.60
  -8  -1  16  779.12   36.60
  -8  -1  16  784.52   37.60
   8   1  16  738.93   34.80
  -8  -1  16  760.82   36.80
  -8   2  16  109.39    9.70
   8  -2  16  117.09   10.80
  -8   2  16  120.59   11.40
   8  -2  16   95.09   10.40
   8  -2  16  105.79   11.00
  -8   2  16  129.29   11.90
   8   2  16  117.79   12.10
  -8  -2  16  109.39   11.50
  -8  -2  16  111.49   10.90
  -8   2 -16  105.79    9.00
  -8  -2  16  117.49   10.80
   8   2  16  112.19    9.60
  -8   3  16   24.80    6.30
  -8   3  16   27.40    4.70
  -8   3  16   28.50    6.70
   8  -3  16   20.50    6.20
  -8  -3  16   23.50    6.20
  -8   3 -16   14.00    4.20
   8   3  16   31.50    9.40
   8   3  16   23.50    4.10
  -8  -3  16   24.00    4.80
   8  -4  16    2.40    1.40
  -8   4  16    3.80    2.30
   8  -4  16    2.80    1.60
  -8   4  16    3.70    2.50
  -8   4  16    1.80    1.50
   8  -4  16    2.40    1.60
  -8   4 -16    1.90    1.30
  -8  -4  16    2.60    1.80
   8   4  16    2.30    1.70
  -8  -4  16    3.10    1.60
   8  -5  16  502.85   25.80
   8   5 -16  487.75   23.40
   8  -5  16  509.65   24.90
  -8   5  16  525.15   29.10
   8  -5  16  554.04   33.90
  -8   5  16  528.05   24.50
   8   5  16  489.85   30.70
  -8  -5  16  538.45   26.30
  -8   5 -16  460.15   23.80
  -8  -5  16  527.75   25.70
   8  -6  16   42.60    5.20
  -8   6 -16   42.60    4.90
  -8   6 -16   39.60    5.10
  -8  -6  16   37.90    4.60
   8  -7  16  296.57   14.40
  -8   7 -16  290.27   15.50
  -8  -7  16  268.27   12.80
  -8   7 -16  268.27   13.60
   8   0  17   -0.40    1.30
  -8   0  17    0.70    1.30
  -8   0  17   -2.20    1.20
   8   0  17    1.10    1.20
  -8   0  17    0.20    1.10
  -8   1  17   82.19    9.30
   8  -1  17   66.99    9.50
   8  -1  17   77.79    9.40
   8  -1  17   72.29   11.60
  -8   1  17   67.79   11.50
  -8   1  17   67.09    9.40
  -8  -1  17   60.89    8.80
   8   1  17   72.69    9.30
   8   1  17   77.19   10.60
  -8  -1  17   61.79    8.30
  -8   2  17  205.08   15.80
  -8   2  17  194.18   12.90
  -8   2  17  196.58   14.50
   8  -2  17  199.58   14.30
   8  -2  17  182.38   14.60
   8  -2  17  169.08   14.20
  -8  -2  17  193.48   14.50
   8   2  17  189.18   15.00
   8   2  17  191.78   12.70
  -8  -2  17  179.28   13.60
  -8  -2  17  167.98   14.10
  -8   2 -17  165.98   11.00
  -8   3  17   35.10    4.70
   8  -3  17   41.40    6.70
   8  -3  17   43.20    6.30
  -8   3  17   39.70    6.20
  -8   3  17   52.69    7.90
  -8   3  17   45.30    6.80
   8  -3  17   27.30    6.10
  -8   3 -17   40.20    5.10
  -8  -3  17   46.40    6.20
  -8  -3  17   34.60    6.10
   8   3  17   34.50    6.90
  -8  -3  17   43.10    7.00
  -8   4  17  388.16   21.00
  -8   4  17  387.16   20.60
   8  -4  17  373.96   21.30
   8  -4  17  385.46   21.30
  -8   4  17  413.06   23.10
   8  -4  17  390.06   22.60
  -8  -4  17  395.36   21.70
   8   4  17  438.36   23.00
  -8   4 -17  392.26   19.40
  -8  -4  17  380.36   22.30
   8  -5  17   34.20    4.60
   8  -5  17   27.10    5.20
  -8   5  17   11.70    3.80
   8  -5  17   24.40    4.60
  -8   5 -17   18.90    3.60
  -8  -5  17   28.60    5.70
  -8  -5  17   20.70    5.10
   8  -6  17    0.50    1.10
  -8   6 -17   -0.10    0.80
  -8   6 -17    1.60    0.90
  -8  -6  17    0.30    1.00
  -8   0  18  123.49   11.00
   8   0  18  100.79    9.50
   8   0  18  111.89   10.90
  -8   0  18  111.79   10.70
   8   0  18  112.39   10.50
  -8   0  18  113.69   10.60
   8  -1  18  396.26   23.10
   8  -1  18  383.86   22.60
  -8   1  18  370.56   22.40
  -8   1  18  388.46   22.10
   8  -1  18  360.86   20.60
  -8   1  18  390.86   21.30
   8   1  18  408.06   23.60
  -8  -1  18  375.06   21.60
   8   1  18  357.56   20.40
  -8  -1  18  406.66   23.00
  -8  -1  18  385.66   22.10
   8  -2  18    6.70    2.40
   8  -2  18    9.70    3.20
  -8   2  18   16.00    3.90
   8  -2  18   14.70    4.40
  -8   2  18   17.50    4.90
  -8   2  18   16.70    4.40
  -8   2  18   10.40    3.70
  -8  -2  18   20.60    4.50
   8   2  18   17.10    3.60
   8   2  18    4.90    2.50
  -8  -2  18    9.10    2.20
  -8  -2  18   16.80    4.10
  -8   3  18    6.90    2.00
   8  -3  18    6.80    2.30
  -8   3  18   12.20    4.20
  -8   3  18    4.90    1.90
   8  -3  18    8.50    2.90
   8  -3  18    5.60    2.00
  -8  -3  18   14.50    3.70
  -8  -3  18   12.90    3.80
   8   3  18    5.20    2.10
  -8   3 -18   13.80    3.80
  -8  -3  18   15.20    3.60
   8  -4  18    4.40    1.60
   8  -4  18    4.80    1.50
  -8   4  18   -1.00    2.70
  -8   4  18    3.30    1.60
   8  -4  18    3.60    1.70
   8   4  18    3.60    1.50
  -8   4 -18   10.30    3.20
  -8  -4  18    3.20    1.40
  -8  -4  18    4.50    2.00
   8  -5  18  481.45   21.10
   8  -5  18  484.75   22.70
  -8  -5  18  471.35   22.80
  -8   5 -18  482.15   24.00
  -8  -5  18  484.45   22.50
  -8   5 -18  478.55   22.50
   8   0  19    0.60    1.60
  -8   0  19   -2.10    0.90
   8   0  19    0.40    0.80
   8   0  19   -0.30    1.00
  -8   0  19    2.80    1.30
  -8   0  19    0.00    0.90
  -8   1  19  102.79    8.60
   8  -1  19   91.79    9.30
  -8   1  19  101.89    9.20
   8  -1  19  102.29    8.80
  -8   1  19  101.89    9.70
   8  -1  19  106.79   10.20
   8   1  19  102.49    8.70
  -8  -1  19  100.79    9.20
   8   1  19  103.49   10.10
  -8  -1  19  102.29    9.50
  -8  -1  19  100.69    9.50
  -8   2  19  386.06   21.70
   8  -2  19  383.56   21.20
   8  -2  19  366.16   21.20
  -8   2  19  370.36   18.00
  -8   2  19  372.46   19.30
  -8   2  19  391.96   20.40
   8  -2  19  398.06   20.30
  -8  -2  19  373.06   21.40
  -8  -2  19  392.06   21.10
  -8  -2  19  395.26   22.10
   8   2  19  358.56   22.50
   8   2  19  416.36   22.20
  -8   3  19   -0.60    0.90
   8  -3  19   -1.20    1.10
   8  -3  19    0.80    1.60
  -8   3  19    1.80    1.50
  -8   3  19    1.10    2.70
   8  -3  19    0.50    1.00
   8   3  19   -0.30    1.20
  -8  -3  19    1.50    1.40
  -8  -3  19    1.30    1.10
   8  -4  19  250.87   13.70
  -8   4  19  252.77   12.50
   8  -4  19  230.38   14.50
   8  -4  19  239.28   13.80
   8   4  19  251.07   14.20
  -8  -4  19  247.08   14.70
  -8   4 -19  256.87   13.70
  -8  -4  19  265.97   14.40
   8  -5  19    2.70    1.60
   8  -5  19    2.50    1.20
  -8  -5  19    4.30    1.30
  -8   5 -19    2.00    1.10
   8   0  20   27.30    5.00
  -8   0  20   25.10    5.70
  -8   0  20   24.50    4.10
   8   0  20   28.90    4.30
  -8   1  20  615.24   27.00
   8  -1  20  600.04   31.40
   8  -1  20  632.94   27.20
  -8   1  20  592.14   27.00
   8  -1  20  624.34   29.10
  -8   1  20  632.84   28.50
   8   1  20  581.04   26.70
  -8  -1  20  652.43   35.50
  -8  -1  20  632.54   29.20
  -8  -1  20  615.34   28.10
   8   1  20  649.34   32.50
   8  -2  20   17.90    3.70
  -8   2  20   17.90    3.50
  -8   2  20   19.40    4.00
  -8   2  20   21.40    3.80
   8  -2  20   17.20    4.00
  -8   2  20   23.90    5.20
   8  -2  20   20.80    3.90
  -8  -2  20   18.90    3.80
  -8  -2  20   24.60    3.90
   8   2  20   25.00    4.30
  -8  -2  20   17.60    3.70
  -8   3  20    0.50    1.30
   8  -3  20    0.70    0.90
   8  -3  20    1.10    0.90
   8  -3  20    0.40    1.10
  -8  -3  20    1.20    0.90
   8   3  20    1.00    1.10
  -8   3 -20   -0.30    1.10
  -8  -3  20   -0.40    0.70
   8  -4  20   11.10    3.10
  -8  -4  20   14.40    3.50
  -8  -4  20   13.80    2.60
  -8   0  21   -0.30    0.70
  -8   0  21   -0.80    1.00
  -8   0  21    0.50    0.80
   8   0  21    0.90    0.80
  -8   0  21    1.30    2.20
   8   0  21   -1.00    0.80
   8  -1  21   -0.10    1.30
   8  -1  21    0.60    0.90
  -8   1  21    0.40    1.00
   8  -1  21   -0.40    0.90
  -8   1  21   -0.60    0.70
  -8   1  21   -0.20    1.00
  -8  -1  21   -1.60    0.70
   8   1  21   -1.20    0.70
  -8  -1  21    0.80    0.90
  -8  -1  21    0.20    0.90
   8   1  21    0.10    1.00
   8  -2  21  452.05   21.90
   8  -2  21  473.75   20.20
   8  -2  21  475.85   22.00
  -8   2  21  490.35   22.30
  -8   2  21  484.25   20.60
  -8  -2  21  444.06   22.90
  -8  -2  21  496.05   21.90
  -8  -2  21  469.65   21.90
   8   2  21  492.25   22.50
   8  -3  21    4.10    1.70
   8  -3  21    4.90    1.20
   8  -3  21    2.50    1.10
  -8  -3  21    7.40    2.30
   8   3  21    2.10    1.20
  -8  -3  21    3.70    1.30
  -9   0   0    0.90    0.50
   9   0   0    0.30    0.50
   9   1   0 3046.80  108.09
   9  -1   0 3020.00  108.19
  -9  -1   0 3104.29  108.29
  -9   2   0   -0.20    0.30
   9  -2   0    0.50    0.50
  -9  -2   0    1.00    0.50
   9  -3   0  224.18   11.50
  -9   3   0  236.18   11.80
  -9  -3   0  266.27   11.80
  -9  -4   0    0.40    0.50
  -9  -4   0    0.60    0.40
   9  -4   0    0.10    0.60
  -9  -5   0 3916.31  132.19
   9   5   0 3759.02  139.09
   9  -5   0 3820.32  134.29
  -9   5   0 3656.23  138.19
  -9  -5   0 3715.73  132.19
  -9   6   0   -0.20    1.70
   9   6   0    2.20    2.60
  -9   6   0    1.40    1.90
  -9   6   0    0.80    1.80
  -9   6   0   -1.40    1.80
   9   6   0   -0.10    1.30
  -9   7   0 1230.78   54.49
  -9   7   0 1268.17   54.09
  -9   7   0 1231.68   53.69
   9   7   0 1281.87   55.19
   9   7   0 1248.58   52.59
  -9   7   0 1274.27   51.99
  -9   8   0    0.10    2.20
   9   8   0    0.00    1.30
  -9   9   0    7.70    2.40
   9   9   0   12.90    3.10
   9  10   0    0.60    1.40
  -9  10   0    2.50    2.00
   9   0   1    1.40    0.60
  -9   0  -1    0.50    0.70
  -9   0   1    0.90    0.50
   9   0  -1    5.20    1.60
  -9   1   1  335.47   14.90
   9  -1   1  323.67   14.80
  -9  -1  -1  358.86   14.80
   9  -1  -1  336.97   14.80
  -9   1  -1  345.17   15.20
  -9  -1   1  369.66   15.10
   9   1   1  342.37   14.60
  -9   2   1  511.85   21.40
   9  -2   1  495.55   21.60
  -9  -2  -1  558.64   21.30
  -9  -2   1  536.45   21.70
  -9   2  -1  542.55   22.00
   9  -2  -1  532.85   21.50
  -9   3   1   76.19    5.20
  -9  -3  -1   88.59    5.20
   9  -3   1   74.19    5.70
  -9  -3   1   73.59    5.50
   9  -3  -1   78.99    5.50
  -9  -3   1   84.19    5.80
  -9   3  -1   77.39    5.80
  -9   4   1  116.39    6.50
  -9  -4  -1  117.99    6.50
   9  -4   1  114.19    7.70
  -9  -4  -1  120.89    6.50
  -9  -4   1  125.59    7.70
   9  -4  -1  124.89    7.30
  -9  -4   1  129.49    7.90
   9   5  -1   26.00    5.30
  -9   5   1   24.10    5.20
   9  -5   1   20.40    3.40
   9   5  -1   20.90    4.90
  -9  -5   1   24.10    3.20
  -9  -5   1   25.40    3.20
   9   5   1   32.30    5.60
  -9   5  -1   22.30    5.20
   9   6  -1    3.40    3.10
  -9   6   1    2.50    2.50
  -9   6   1    4.70    2.30
   9   6  -1    2.40    1.90
  -9   6   1   -1.50    2.00
   9  -6   1    1.60    1.30
  -9   6   1    1.50    2.60
   9   6   1    3.40    1.50
   9   6   1    0.90    2.80
  -9   6  -1    4.00    2.10
  -9   6  -1    5.40    2.60
  -9   6  -1    3.20    2.70
  -9   6  -1    4.50    2.00
   9   7  -1    4.50    1.50
   9   7  -1    5.70    2.80
  -9   7   1    4.30    2.10
  -9   7   1    2.30    2.20
  -9   7   1    2.40    2.70
  -9   7  -1    6.50    3.20
  -9   7  -1    1.90    2.10
  -9   7  -1    5.70    2.50
   9   7   1    3.90    3.10
  -9   7  -1    2.60    2.30
   9   7   1    5.20    2.40
  -9   8   1    6.60    3.10
  -9   8   1    3.80    2.40
   9   8  -1    4.90    2.20
   9   8   1    8.50    3.90
  -9   8  -1   18.30    5.90
  -9   8  -1    5.90    2.60
   9   8   1    7.50    2.80
  -9   8  -1    4.50    3.40
  -9   9   1   72.89    8.30
   9   9  -1   59.09    7.30
   9   9  -1   63.99    8.20
   9   9   1   54.09    7.00
  -9   9  -1   73.69    8.50
   9   9   1   65.99    8.30
  -9  10   1   22.80    5.00
   9  10  -1   28.90    5.20
  -9  10  -1   25.70    4.80
   9  10   1   25.30    5.60
  -9   0  -2  367.96   15.80
   9   0   2  364.96   15.70
   9  -1   2 3715.73  136.19
  -9  -1  -2 3890.01  135.79
  -9   1   2 3725.63  135.89
  -9   1  -2 3989.50  136.59
  -9  -1   2 3730.63  136.29
   9  -1  -2 3974.70  136.19
   9   1   2 3999.80  135.89
  -9  -2  -2   20.60    2.30
  -9   2   2   19.10    2.40
   9  -2   2   23.10    3.00
  -9  -2   2   21.80    2.90
   9   2   2   22.50    2.40
  -9   2  -2   21.80    2.90
   9  -2  -2   19.80    2.60
  -9  -3  -2   76.29    4.50
  -9   3   2   63.89    4.70
   9  -3   2   71.39    5.70
  -9  -3   2   66.09    5.50
  -9  -3   2   80.99    6.00
  -9   3  -2   58.09    6.50
   9  -3  -2   66.69    4.90
   9  -4   2   23.60    3.50
  -9  -4  -2   20.30    1.80
  -9  -4   2   17.90    3.10
  -9  -4   2   24.90    3.50
   9  -4  -2   20.20    2.60
   9   5  -2 1499.55   60.59
   9  -5   2 1572.44   59.39
  -9   5   2 1528.75   62.19
   9   5  -2 1533.55   62.19
  -9  -5   2 1509.15   65.89
  -9   5  -2 1610.54   62.09
  -9  -5   2 1600.94   58.99
   9   5   2 1482.25   61.69
   9   6  -2   22.20    5.40
   9   6  -2   22.60    5.70
[truncated: 1,225,566 more chars]
