# Supplementary material for: Bis[3,5-di­fluoro-2-(pyridin-2-yl)phen­yl](4,4′-di­meth­oxy-2,2′-bi­pyridine)­iridium(III) hexa­fluorido­phosphate
Source: IUCrdata. 2022 Aug 26;7(Pt 8):x220830. doi: 10.1107/S2414314622008306 (PMC9635420; doi:10.1107/S2414314622008306)
Supplement: Supplementary file 2 [file x-07-x220830-Isup2.hkl]

data_I                                                                          
_shelx_title ' d8-5740_a.res in Pbcn'                                           
_shelx_refln_list_code          4                                               
_shelx_F_calc_maximum      700.19                                               
_exptl_crystal_F_000      3632.00                                               
_reflns_d_resolution_high  0.8191                                               
                                                                                
loop_                                                                           
 _space_group_symop_operation_xyz                                               
 'x, y, z'                                                                      
 '-x+1/2, -y+1/2, z+1/2'                                                        
 '-x, y, -z+1/2'                                                                
 'x+1/2, -y+1/2, -z'                                                            
 '-x, -y, -z'                                                                   
 'x-1/2, y-1/2, -z-1/2'                                                         
 'x, -y, z-1/2'                                                                 
 '-x-1/2, y-1/2, z'                                                             
                                                                                
_cell_length_a    41.5742                                                       
_cell_length_b     8.6065                                                       
_cell_length_c    18.2384                                                       
_cell_angle_alpha  90.000                                                       
_cell_angle_beta   90.000                                                       
_cell_angle_gamma  90.000                                                       
                                                                                
_shelx_F_squared_multiplier     1.000                                           
                                                                                
loop_                                                                           
 _refln_index_h                                                                 
 _refln_index_k                                                                 
 _refln_index_l                                                                 
 _refln_F_squared_calc                                                          
 _refln_F_squared_meas                                                          
 _refln_F_squared_sigma                                                         
 _refln_observed_status                                                         
   6   0   0      31243.94      36134.68      1334.93 o                         
   8   0   0       1002.49       1732.73       102.78 o                         
  12   0   0      43201.40      44761.07      1339.46 o                         
  14   0   0     133137.58     132808.39      3397.84 o                         
  16   0   0      12717.82      11751.26       451.74 o                         
  18   0   0     490268.59     471966.34     11733.96 o                         
  20   0   0      50620.36      49220.83      2059.61 o                         
  22   0   0      50745.46      45287.55      1973.79 o                         
  24   0   0     120773.94     110125.64      4285.61 o                         
  26   0   0       2145.68       1703.48       198.56 o                         
  28   0   0     170961.59     168117.31      5726.13 o                         
  30   0   0         14.06         30.16        46.83 o                         
  32   0   0      77415.67      78015.48      3858.31 o                         
  34   0   0      35223.68      36412.25      1009.90 o                         
  36   0   0     115049.01     114901.50      2607.90 o                         
  38   0   0      30308.48      29474.25       740.78 o                         
  40   0   0      18719.62      20750.66      3434.83 o                         
  42   0   0      52122.93      51789.03      1123.18 o                         
  44   0   0       2840.46       3021.93       170.49 o                         
  46   0   0      66334.99      69430.02      1378.13 o                         
  48   0   0       7175.72       7705.09       247.03 o                         
  50   0   0      34587.18      35526.83      1043.19 o                         
   3   1   0      11066.26      13650.61       301.86 o                         
   7   1   0      32480.72      38014.68      1287.83 o                         
   9   1   0     137754.97     145764.91      2978.02 o                         
  11   1   0      24487.26      25722.05       531.56 o                         
  13   1   0      50221.43      51808.08      1156.99 o                         
  15   1   0      27189.73      27095.73       734.80 o                         
  17   1   0     136684.58     141389.12      5407.05 o                         
  19   1   0      98707.90      96351.91      3244.12 o                         
  21   1   0       1244.98       1331.68       134.97 o                         
  23   1   0      90464.43      80082.81      6726.39 o                         
  25   1   0      27100.13      29990.19      1511.33 o                         
  27   1   0      73024.78      66476.87      2186.95 o                         
  29   1   0      22939.24      22106.65       482.19 o                         
  31   1   0      45372.96      47527.72       820.18 o                         
  33   1   0      29109.95      29177.31       635.16 o                         
  35   1   0       4653.77       4667.44       177.50 o                         
  37   1   0      89208.55      88811.16      1709.84 o                         
  39   1   0       4725.13       4786.18       183.07 o                         
  41   1   0      66338.12      64749.14      1028.63 o                         
  43   1   0       2951.94       3033.23       122.84 o                         
  45   1   0      22951.38      24721.95       426.98 o                         
  47   1   0      35807.91      37926.58       635.45 o                         
  49   1   0        130.76         75.41        25.28 o                         
   0   2   0     144777.98     141559.94      4914.93 o                         
   2   2   0         13.57        147.80        38.14 o                         
   4   2   0     114101.24     119112.91      2411.90 o                         
   6   2   0      11427.78      10551.99       270.63 o                         
   8   2   0        313.03        404.98        43.57 o                         
  10   2   0      61375.66      58697.53      1271.65 o                         
  12   2   0      19127.06      18634.11       858.67 o                         
  14   2   0      75726.84      80033.66      4130.01 o                         
  16   2   0       6139.85       7577.55       345.54 o                         
  18   2   0      19143.21      20009.34       706.12 o                         
  20   2   0        920.89       1662.52       180.34 o                         
  22   2   0      14599.01      13776.97       829.56 o                         
  24   2   0      32897.89      29561.34       815.45 o                         
  26   2   0       9741.86       9956.63       321.40 o                         
  28   2   0      19981.52      18607.01       426.89 o                         
  30   2   0       5826.17       5750.04       186.77 o                         
  32   2   0      29466.01      27860.15       500.93 o                         
  34   2   0       5684.81       5321.18       182.53 o                         
  36   2   0      16150.08      15571.51       340.09 o                         
  38   2   0       3792.38       4101.20       172.17 o                         
  40   2   0       6606.84       6114.14       200.10 o                         
  42   2   0      16242.23      17176.21       363.77 o                         
  44   2   0        487.26        296.55        58.26 o                         
  46   2   0      14581.19      15402.76       313.05 o                         
  48   2   0       3720.28       3634.52       138.83 o                         
   1   3   0        909.71       1160.59        67.17 o                         
   3   3   0      15573.99      13900.13       512.24 o                         
   5   3   0        128.34        307.36        31.39 o                         
   7   3   0       2565.50       2709.60       113.68 o                         
   9   3   0      13147.27      11594.55       551.80 o                         
  11   3   0       2140.60       2540.69       156.52 o                         
  13   3   0        115.77        367.11        90.58 o                         
  15   3   0       8104.28      11251.85       562.58 o                         
  17   3   0       3577.85       4397.98       266.99 o                         
  19   3   0      22696.02      25776.39       888.27 o                         
  21   3   0       1364.96        624.56       195.47 o                         
  23   3   0       1304.04        786.66       162.10 o                         
  25   3   0       7617.29       7085.15       252.29 o                         
  27   3   0        812.47        547.35       100.80 o                         
  29   3   0         21.72         55.30        32.26 o                         
  31   3   0        137.73        135.63        42.87 o                         
  33   3   0        907.43        419.59        57.69 o                         
  35   3   0       3911.60       3976.59       170.39 o                         
  37   3   0         20.29         62.70        32.59 o                         
  39   3   0      11577.82      11150.24       324.43 o                         
  41   3   0         56.21         54.62        43.13 o                         
  43   3   0         88.31         79.11        28.65 o                         
  45   3   0        558.08        786.39        77.75 o                         
  47   3   0        244.50        165.94        31.26 o                         
   0   4   0      42608.55      42785.02      1554.24 o                         
   2   4   0      32483.85      34499.31       735.83 o                         
   4   4   0      47090.08      51412.70      1081.72 o                         
   6   4   0        278.87        435.26        56.83 o                         
   8   4   0      48396.55      51062.33      1324.47 o                         
  10   4   0      13080.01      12133.45       434.97 o                         
  12   4   0        830.15       1176.28        92.48 o                         
  14   4   0     136766.34     146680.95      3088.10 o                         
  16   4   0        826.64        576.09       117.99 o                         
  18   4   0      48794.53      45887.71       889.32 o                         
  20   4   0      33390.03      30517.61       657.30 o                         
  22   4   0      21113.92      21545.63       459.66 o                         
  24   4   0       5065.44       4998.99       193.39 o                         
  26   4   0       5822.13       5657.94       212.71 o                         
  28   4   0      16588.96      16462.93       426.22 o                         
  30   4   0       2368.99       2747.64       154.45 o                         
  32   4   0      44045.82      46579.05       931.46 o                         
  34   4   0        611.25        631.68       103.77 o                         
  36   4   0      13429.55      14397.98       395.26 o                         
  38   4   0      22134.47      23098.60       531.72 o                         
  40   4   0        213.66        213.71        66.06 o                         
  42   4   0      19825.32      21500.92      1494.41 o                         
  44   4   0         74.11          7.49        25.41 o                         
  46   4   0       9942.05       9340.40       220.90 o                         
   5   5   0     130669.94     133460.72      4709.92 o                         
   7   5   0       7660.40       8304.23       429.09 o                         
   9   5   0     189928.66     180107.47      2880.42 o                         
  11   5   0      12594.49      12496.78       285.15 o                         
  13   5   0      56023.42      54967.04      1123.34 o                         
  15   5   0      32237.43      30397.06      1007.09 o                         
  17   5   0      31987.01      30830.11       748.76 o                         
  19   5   0     113351.53     113448.98      2975.89 o                         
  21   5   0        555.92        379.86       116.65 o                         
  23   5   0      76578.93      79875.29      1804.44 o                         
  25   5   0      15165.32      15818.52       390.21 o                         
  27   5   0      57759.35      56742.03      1222.17 o                         
  29   5   0      12547.46      12736.92       412.57 o                         
  31   5   0      21675.99      23133.59       609.26 o                         
  33   5   0      31302.64      32133.69       682.14 o                         
  35   5   0         72.88         22.41        53.54 o                         
  37   5   0      38886.48      39803.36       866.39 o                         
  39   5   0        235.69        138.59        45.33 o                         
  41   5   0      19354.44      20681.58       702.63 o                         
  43   5   0      10500.98      12059.23       395.95 o                         
   0   6   0     103515.98      96907.13      2689.58 o                         
   2   6   0       7827.31       7214.76       214.03 o                         
   4   6   0     135078.00     129847.80      1856.85 o                         
   6   6   0      30211.41      28287.41       622.68 o                         
   8   6   0      24796.25      25635.09       807.74 o                         
  10   6   0      90246.10      88998.53      1629.49 o                         
  12   6   0      25525.70      25326.10       528.82 o                         
  14   6   0     131674.41     127688.75      2313.48 o                         
  16   6   0       1698.54       1765.28       163.73 o                         
  18   6   0      91661.77      91159.19      1833.27 o                         
  20   6   0      29878.17      31380.53       924.47 o                         
  22   6   0      68274.53      70072.96      2214.54 o                         
  24   6   0      45054.50      42402.24      1534.11 o                         
  26   6   0      13169.17      13178.70       524.13 o                         
  28   6   0      43463.04      42182.87      1409.84 o                         
  30   6   0       5394.19       5018.77       296.91 o                         
  32   6   0      62180.37      62048.12      1500.77 o                         
  34   6   0       9533.42      10581.62       334.35 o                         
  36   6   0      45522.75      48246.07      1692.70 o                         
  38   6   0      15665.51      16684.59       509.92 o                         
  40   6   0      19156.25      20858.17       663.97 o                         
   1   7   0      13800.13      13829.95       398.51 o                         
   3   7   0       5016.15       4531.22       335.41 o                         
   5   7   0      71689.47      73413.01      1368.68 o                         
   7   7   0      15764.10      16079.28       413.99 o                         
   9   7   0      61438.06      59891.77      1044.03 o                         
  11   7   0         96.46         55.25        37.91 o                         
  13   7   0      13303.92      12836.21       383.11 o                         
  15   7   0      28395.53      28316.13       864.04 o                         
  17   7   0      13434.97      14095.78       544.12 o                         
  19   7   0      33258.12      32547.12       960.79 o                         
  21   7   0       2601.33       2913.51       296.63 o                         
  23   7   0      38359.62      36530.86      1037.26 o                         
  25   7   0       6883.66       6931.77       350.23 o                         
  27   7   0      22832.30      20739.24       665.49 o                         
  29   7   0      15456.99      15371.27       523.50 o                         
  31   7   0      15203.90      16412.84       465.23 o                         
  33   7   0      22744.16      23435.01       545.12 o                         
  35   7   0        593.53        326.83        97.10 o                         
  37   7   0      23144.53      22620.62       625.65 o                         
   0   8   0      21972.60      23032.89       901.23 o                         
   2   8   0       1331.65       1449.77       155.13 o                         
   4   8   0        223.48         91.57        47.04 o                         
   6   8   0        229.48        222.54        93.63 o                         
   8   8   0       2545.72       2617.86       219.71 o                         
  10   8   0      17237.30      17432.26       785.44 o                         
  12   8   0       5219.16       5556.32       269.24 o                         
  16   8   0        138.93         19.47        92.90 o                         
  18   8   0        485.26        235.30        66.92 o                         
  20   8   0       8288.74       8167.34       374.17 o                         
  22   8   0       5603.90       6003.89       301.05 o                         
  24   8   0       5053.89       5659.81       309.88 o                         
  26   8   0       3932.46       3702.90       348.61 o                         
  28   8   0       4477.90       4003.38       173.64 o                         
  30   8   0        117.55        -11.21        39.63 o                         
  32   8   0       3655.10       2908.79       186.54 o                         
   1   9   0        158.75         97.05        45.42 o                         
   3   9   0       1448.38       1413.36       160.72 o                         
   5   9   0          6.18         27.40        43.13 o                         
   7   9   0         49.22         36.40        43.49 o                         
   9   9   0       1029.15        491.32       123.96 o                         
  11   9   0       1006.43       1006.53       223.49 o                         
  13   9   0       3877.74       4261.35       323.64 o                         
  15   9   0         45.57        -26.22        43.83 o                         
  17   9   0          8.19          6.27        58.92 o                         
  19   9   0         26.64         38.14        57.21 o                         
  21   9   0        639.80        919.08       144.84 o                         
  23   9   0       2032.94       2260.85       247.68 o                         
  25   9   0        261.82        113.16        52.70 o                         
   0  10   0      10065.12       9823.39       441.59 o                         
   2  10   0        774.97        420.49        67.98 o                         
   4  10   0       6326.15       6432.27       287.30 o                         
   6  10   0       6543.77       6902.90       296.37 o                         
   8  10   0       4213.43       4070.08       281.12 o                         
  10  10   0       7886.58       7130.57       393.09 o                         
  12  10   0        731.72       1020.27       205.01 o                         
  14  10   0       9446.84       9324.16       410.91 o                         
   1   1   1       2644.18       2726.32        54.02 o                         
   2   1   1     141604.80     144954.36      2687.23 o                         
   3   1   1       2988.56       3201.77        72.39 o                         
   4   1   1      20098.70      19289.46       299.27 o                         
   5   1   1      26777.18      27001.51       383.48 o                         
   6   1   1       6833.00       8898.24       151.54 o                         
   7   1   1      18654.09      20886.35       315.04 o                         
   8   1   1      60008.07      65262.20      1139.89 o                         
   9   1   1      14627.19      16450.21       268.17 o                         
  10   1   1      14860.83      16476.74       274.14 o                         
  11   1   1        638.15        843.61        45.74 o                         
  12   1   1      34313.62      36317.66       593.91 o                         
  13   1   1        692.65        785.29        52.19 o                         
  14   1   1        110.28         40.71        11.12 o                         
  15   1   1       2498.12       2175.38        85.54 o                         
  16   1   1      80742.57      80645.03      1369.04 o                         
  17   1   1       3747.00       3300.40       136.42 o                         
  18   1   1      34963.09      35309.75       701.31 o                         
  19   1   1        441.44        470.28        87.31 o                         
  20   1   1      46932.96      49856.12      2407.22 o                         
  21   1   1        847.33        891.69        92.15 o                         
  22   1   1       5913.31       6109.01       285.02 o                         
  23   1   1          7.37          3.91        30.53 o                         
  24   1   1      21439.44      20659.36       652.12 o                         
  25   1   1       1848.24       1919.22       114.94 o                         
  26   1   1      18495.65      16347.90       455.74 o                         
  27   1   1         52.61         -6.22        25.86 o                         
  28   1   1        563.82        489.60        63.32 o                         
  29   1   1       2354.73       2272.20        99.82 o                         
  30   1   1      27681.55      27937.03       387.89 o                         
  31   1   1          0.98         -1.58        18.69 o                         
  32   1   1        140.12         94.27        22.02 o                         
  33   1   1       2479.37       2417.95        95.63 o                         
  34   1   1      11654.84      11749.70       213.95 o                         
  35   1   1        989.02       1080.44        72.89 o                         
  36   1   1      13883.33      14290.23       258.67 o                         
  37   1   1        994.97        777.67        66.19 o                         
  38   1   1       9914.02       9939.61       193.84 o                         
  39   1   1       1275.14       1044.22        70.65 o                         
  40   1   1      10688.32      10689.86       201.08 o                         
  41   1   1        394.45        257.80        43.33 o                         
  42   1   1       3120.56       3078.74        89.52 o                         
  43   1   1        333.38        136.72        20.77 o                         
  44   1   1      24497.13      25311.64       328.82 o                         
  45   1   1         23.14         18.63        22.79 o                         
  46   1   1         12.95          0.09        14.35 o                         
  47   1   1         18.21         -0.81        18.39 o                         
  48   1   1      17473.63      17930.68       243.52 o                         
  49   1   1        621.29        705.28        53.64 o                         
  50   1   1       2802.88       2703.09        87.02 o                         
   1   2   1     118800.91     122320.05      2138.49 o                         
   2   2   1       4605.83       7128.41       160.63 o                         
   3   2   1     120922.30     129848.34      1851.67 o                         
   4   2   1      33396.15      31984.51       610.79 o                         
   5   2   1      80533.27      83438.24      1495.86 o                         
   6   2   1       3976.92       4529.58       102.80 o                         
   7   2   1      50879.70      51212.19       773.92 o                         
   8   2   1      19703.65      19271.38       328.83 o                         
   9   2   1      24091.36      25289.93       420.02 o                         
  10   2   1       2652.04       2463.60        83.92 o                         
  11   2   1     113440.82     116459.45      1933.75 o                         
  12   2   1       1726.55       1893.15        85.93 o                         
  13   2   1      71869.27      75134.81      1428.80 o                         
  14   2   1        709.21       1027.18        69.10 o                         
  15   2   1      21291.23      23209.02       638.65 o                         
  16   2   1       1551.55       1361.10        95.31 o                         
  17   2   1      79280.34      82951.11      1592.72 o                         
  18   2   1       1775.39       1792.70       118.39 o                         
  19   2   1      16824.24      16204.23       439.65 o                         
  20   2   1        158.03         47.84        24.60 o                         
  21   2   1     105176.42      98399.90      2210.92 o                         
  22   2   1        440.79        602.09       107.12 o                         
  23   2   1       5148.77       4325.52       308.45 o                         
  24   2   1         10.92         23.17        29.51 o                         
  25   2   1      91015.69      84036.69      1189.20 o                         
  26   2   1       1247.66       1030.28        76.63 o                         
  27   2   1       9592.83       8910.52       216.54 o                         
  28   2   1        165.28         58.89        26.75 o                         
  29   2   1      56310.99      54900.03      1100.81 o                         
  30   2   1       2729.94       2806.33       105.23 o                         
  31   2   1      58571.05      58683.48       633.73 o                         
  32   2   1       6522.89       6309.42       141.81 o                         
  33   2   1      11130.61      10979.92       225.77 o                         
  34   2   1       1777.94       1763.95        81.83 o                         
  35   2   1      59016.15      57259.99       646.41 o                         
  36   2   1        830.79        643.11        75.56 o                         
  37   2   1        861.50        567.11        79.61 o                         
  38   2   1       2058.73       2109.80        96.97 o                         
  39   2   1      67633.60      69216.54      1143.12 o                         
  40   2   1         16.56         35.98        21.21 o                         
  41   2   1       5876.92       6051.95       146.44 o                         
  42   2   1       1186.67       1269.41        68.48 o                         
  43   2   1      41743.13      43181.70       530.06 o                         
  44   2   1        311.67        238.76        26.69 o                         
  45   2   1      32900.20      34860.91       415.30 o                         
  46   2   1        112.84        107.64        20.86 o                         
  47   2   1      10871.34      11035.56       183.17 o                         
  48   2   1         59.06         15.57        14.76 o                         
  49   2   1      30520.74      30142.04       419.98 o                         
   1   3   1        336.94        567.81        66.75 o                         
   2   3   1     175802.42     168462.86      3382.58 o                         
   3   3   1        267.06        414.00        34.51 o                         
   4   3   1      37218.32      35627.43       738.32 o                         
   5   3   1      11952.09      12229.61       234.78 o                         
   6   3   1     126466.91     125082.19      3707.39 o                         
   7   3   1       7416.48       7729.05       265.25 o                         
   8   3   1      41753.30      44123.31       973.57 o                         
   9   3   1       3875.96       3788.95        99.34 o                         
  10   3   1      54553.77      52691.54      1380.51 o                         
  11   3   1       5352.56       6173.18       205.46 o                         
  12   3   1     184362.77     188386.64      3000.11 o                         
  13   3   1       3795.63       2936.92       220.21 o                         
  14   3   1         34.26         74.58        18.50 o                         
  15   3   1       1653.89       1559.17       105.80 o                         
  16   3   1     214365.23     229135.36      5582.37 o                         
  17   3   1       2460.50       2578.35       136.90 o                         
  18   3   1       8145.31       7639.75       348.13 o                         
  19   3   1       3224.48       3483.28       179.07 o                         
  20   3   1      82989.77      83356.97      2971.43 o                         
  21   3   1       6810.62       6614.40       230.58 o                         
  22   3   1      46983.89      44200.27       767.78 o                         
  23   3   1       7531.24       7117.07       240.36 o                         
  24   3   1      22527.16      20486.19       323.02 o                         
  25   3   1       8317.54       7802.36       182.01 o                         
  26   3   1     125632.03     119486.26      2061.53 o                         
  27   3   1       3147.86       2944.22       119.85 o                         
  28   3   1       4534.47       4688.05       143.12 o                         
  29   3   1        412.45        184.91        48.00 o                         
  30   3   1     144549.02     140422.94      1544.17 o                         
  31   3   1       4278.49       4225.35       127.26 o                         
  32   3   1        641.26        453.51        51.91 o                         
  33   3   1       4938.23       5092.64       139.45 o                         
  34   3   1      96071.43      95451.65      1323.14 o                         
  35   3   1       1903.48       1856.29        93.18 o                         
  36   3   1      38194.83      37341.85       490.24 o                         
  37   3   1         26.85         36.33        24.53 o                         
  38   3   1      28712.89      27865.45       405.40 o                         
  39   3   1       1515.34       1482.93        82.14 o                         
  40   3   1      71920.05      72122.18       848.68 o                         
  41   3   1        239.92        181.60        29.40 o                         
  42   3   1      11352.81      11509.82       240.64 o                         
  43   3   1       1206.42       1262.95        84.16 o                         
  44   3   1      62916.56      65268.54       828.67 o                         
  45   3   1        148.81         88.39        25.04 o                         
  46   3   1        842.11        740.58        49.92 o                         
  47   3   1        528.39        434.26        66.88 o                         
  48   3   1      35300.98      35672.28       513.42 o                         
   0   4   1       2132.67       2817.18       200.24 o                         
   1   4   1      67924.95      70104.20      1804.94 o                         
   2   4   1       4298.72       4735.88       195.53 o                         
   3   4   1      91546.46      98801.02      2674.39 o                         
   4   4   1         29.62         36.59        13.21 o                         
   5   4   1       1296.52       2278.82        89.94 o                         
   6   4   1        113.88        243.39        34.40 o                         
   7   4   1     142740.16     144043.78      1931.62 o                         
   8   4   1       8133.87       7940.29       230.66 o                         
   9   4   1       5792.85       5774.23       127.64 o                         
  10   4   1       7497.11       7598.75       210.12 o                         
  11   4   1      73324.99      75228.77      1150.37 o                         
  12   4   1        538.97        432.53        46.43 o                         
  13   4   1      25427.50      26130.32       519.39 o                         
  14   4   1       4021.61       4035.58       151.06 o                         
  15   4   1      60023.13      61231.40      1318.34 o                         
  16   4   1       1791.04       1803.66       122.05 o                         
  17   4   1      41527.09      39564.93       953.96 o                         
  18   4   1       7206.27       5792.08       152.35 o                         
  19   4   1        612.30        272.52        32.28 o                         
  20   4   1        155.71         17.51        24.12 o                         
  21   4   1      91915.34      87988.55      1318.56 o                         
  22   4   1         21.39         10.10        21.58 o                         
  23   4   1       1070.74        861.15        73.00 o                         
  24   4   1       1018.62       1012.20        79.18 o                         
  25   4   1      95443.38      94714.49      1127.96 o                         
  26   4   1       3428.30       3160.30       116.60 o                         
  27   4   1      17664.66      17634.68       325.62 o                         
  28   4   1      13158.20      13309.17       277.64 o                         
  29   4   1       7243.30       7045.67       178.19 o                         
  30   4   1       1751.18       1536.34       101.04 o                         
  31   4   1      36983.69      37916.69       535.64 o                         
  32   4   1        277.19        145.76        48.26 o                         
  33   4   1       6847.80       6557.61       160.59 o                         
  34   4   1       1707.44       1936.91        93.81 o                         
  35   4   1     106864.72     102414.50      2822.38 o                         
  36   4   1         25.93         36.73        22.71 o                         
  37   4   1       1425.86       1595.47        88.90 o                         
  38   4   1       2060.86       2088.24       102.75 o                         
  39   4   1      21615.22      22576.62       404.55 o                         
  40   4   1         12.92          3.84        18.96 o                         
  41   4   1       1655.51       1882.48       103.68 o                         
  42   4   1        187.68         86.68        30.64 o                         
  43   4   1      24492.13      24950.62       432.48 o                         
  44   4   1        324.66        320.20        69.28 o                         
  45   4   1      15554.27      16026.69       289.93 o                         
  46   4   1         25.02          5.06        16.40 o                         
   1   5   1       2681.26       2726.24       136.50 o                         
   2   5   1      44724.84      42339.55       920.21 o                         
   3   5   1          9.40          5.87        12.63 o                         
   4   5   1       7746.99       6968.16       212.43 o                         
   5   5   1        359.45        326.15        64.36 o                         
   6   5   1      11249.10      11510.12       318.16 o                         
   7   5   1        729.14        731.87        71.14 o                         
   8   5   1       3408.97       3633.71       116.02 o                         
   9   5   1        910.21       1160.25        69.92 o                         
  10   5   1       6251.16       5843.40       141.01 o                         
  11   5   1         24.46         25.45        16.22 o                         
  12   5   1      22464.73      21079.99       478.77 o                         
  13   5   1       1231.11        963.87        68.98 o                         
  14   5   1         57.92         49.03        21.02 o                         
  15   5   1       4074.18       4376.96       145.44 o                         
  16   5   1      23208.33      21172.17       395.49 o                         
  17   5   1          3.10        -23.07        23.07 o                         
  18   5   1        113.13         95.03        31.27 o                         
  19   5   1        350.45        191.24        34.80 o                         
  20   5   1      29372.21      29243.06       448.49 o                         
  21   5   1       4424.27       4117.68       156.61 o                         
  22   5   1       5245.21       4708.06       148.71 o                         
  23   5   1       2548.68       2681.93       195.00 o                         
  24   5   1        356.59        122.34        35.21 o                         
  25   5   1       3214.81       3244.68       125.31 o                         
  26   5   1      18050.96      17531.33       321.66 o                         
  27   5   1       2145.09       1934.92       105.79 o                         
  28   5   1         82.84          9.40        27.90 o                         
  29   5   1         25.77         17.71        33.20 o                         
  30   5   1      14453.12      14168.27       292.37 o                         
  31   5   1       5378.00       5240.89       169.41 o                         
  32   5   1        109.62        -25.92        25.92 o                         
  33   5   1       1667.03       1644.66        95.63 o                         
  34   5   1       9009.81       8590.66       192.78 o                         
  35   5   1        364.63        180.36        30.42 o                         
  36   5   1       4597.13       4685.68       137.71 o                         
  37   5   1          2.82        -20.89        20.89 o                         
  38   5   1       6517.73       7061.18       174.81 o                         
  39   5   1        178.09         59.61        23.79 o                         
  40   5   1       5527.42       6163.08       178.15 o                         
  41   5   1       1481.85       1457.91        84.35 o                         
  42   5   1       4809.25       4556.96       159.79 o                         
  43   5   1        215.06         65.09        24.84 o                         
  44   5   1       5340.60       5084.84       219.61 o                         
   0   6   1       2294.01       1988.78       127.17 o                         
   1   6   1         71.82         72.52        22.96 o                         
   2   6   1        854.58        545.69        40.51 o                         
   3   6   1        755.96        610.79        83.75 o                         
   4   6   1       2591.62       2578.19       101.31 o                         
   5   6   1          5.45         -2.31        24.04 o                         
   6   6   1        180.87        155.95        26.70 o                         
   7   6   1        846.50        851.79        74.46 o                         
   8   6   1        531.79        607.70        76.07 o                         
   9   6   1        288.18        128.85        27.28 o                         
  10   6   1        676.50        538.85        62.18 o                         
  11   6   1        417.79        318.71        72.21 o                         
  12   6   1       2671.21       2945.38       135.35 o                         
  13   6   1        174.47        178.74        32.12 o                         
  14   6   1        637.18        414.83        51.68 o                         
  15   6   1         65.46        -11.34        35.32 o                         
  16   6   1         44.47        -47.20        47.20 o                         
  17   6   1        448.14        369.32        45.11 o                         
  18   6   1       1502.95       1493.01       102.57 o                         
  19   6   1          1.87        -37.13        37.13 o                         
  20   6   1        324.76        244.52        40.13 o                         
  21   6   1        997.67        784.56       105.19 o                         
  22   6   1       1435.38       1245.90       109.48 o                         
  23   6   1         55.09         15.03        32.40 o                         
  24   6   1        929.31        556.89        95.87 o                         
  25   6   1         87.12         35.19        33.75 o                         
  26   6   1        499.35        204.13        38.65 o                         
  27   6   1        990.26        524.06       133.09 o                         
  28   6   1        139.16         54.59        36.69 o                         
  29   6   1         44.66         27.01        40.39 o                         
  30   6   1        162.74         71.97        38.61 o                         
  31   6   1          5.71        -16.89        33.70 o                         
  32   6   1         20.25        -12.21        27.31 o                         
  33   6   1         74.92         86.27        32.84 o                         
  34   6   1       2326.23       2299.46       113.47 o                         
  35   6   1         55.31         67.25        30.49 o                         
  36   6   1        956.45       1147.80       101.28 o                         
  37   6   1        136.56         61.77        31.96 o                         
  38   6   1         35.62        -23.27        23.27 o                         
  39   6   1        449.30        204.63        44.84 o                         
  40   6   1        129.40         -5.69        41.29 o                         
  41   6   1         15.19        -24.37        24.37 o                         
   1   7   1       2972.17       2908.23       131.93 o                         
   2   7   1      30347.57      31369.15       474.51 o                         
   3   7   1         20.77         17.34        37.51 o                         
   4   7   1       7319.56       7197.07       180.89 o                         
   5   7   1        575.98        266.58        37.32 o                         
   6   7   1       5971.87       5671.97       160.56 o                         
   7   7   1       2710.18       2613.26       107.48 o                         
   8   7   1      16005.70      15856.98       291.61 o                         
   9   7   1        272.08        191.09        32.95 o                         
  10   7   1       5506.33       5357.15       158.42 o                         
  11   7   1          4.47        -28.93        28.93 o                         
  12   7   1      25050.13      23882.93       384.03 o                         
  13   7   1       1981.37       2160.41       130.53 o                         
  14   7   1         44.96         48.39        29.76 o                         
  15   7   1        748.11        463.21        85.43 o                         
  16   7   1      25675.19      25221.31       449.68 o                         
  17   7   1        945.47        588.78       126.65 o                         
  18   7   1       1051.84        541.70       173.67 o                         
  19   7   1        526.41        335.40        50.21 o                         
  20   7   1      17436.51      16774.13       431.34 o                         
  21   7   1       1242.86        962.27       165.99 o                         
  22   7   1      11528.31      11062.72       333.77 o                         
  23   7   1       1045.17       1103.16       114.27 o                         
  24   7   1       3009.13       2909.33       162.51 o                         
  25   7   1         77.40         -6.62        30.66 o                         
  26   7   1      16103.88      15608.69       395.81 o                         
  27   7   1         26.02        -20.58        28.72 o                         
  28   7   1        639.10        445.88        81.78 o                         
  29   7   1       1229.09       1115.90        93.67 o                         
  30   7   1      10828.36      11660.60       297.23 o                         
  31   7   1         22.25          5.57        27.73 o                         
  32   7   1       2401.13       2161.11        96.54 o                         
  33   7   1         16.46         31.37        23.81 o                         
  34   7   1      13766.18      14164.24       255.71 o                         
  35   7   1          4.26         11.66        40.26 o                         
  36   7   1       3743.63       3492.71       166.53 o                         
  37   7   1        239.68        134.12        31.24 o                         
   0   8   1       1472.22       1443.87       156.31 o                         
   1   8   1       5449.76       5260.08       186.29 o                         
   2   8   1          0.34         51.47        39.78 o                         
   3   8   1      19626.60      20235.02       408.53 o                         
   4   8   1         14.82         10.90        28.69 o                         
   5   8   1        835.87        796.55        83.31 o                         
   6   8   1         77.05         64.62        32.52 o                         
   7   8   1      41012.98      41173.16       656.44 o                         
   8   8   1       1975.44       2297.00       146.50 o                         
   9   8   1        553.08        315.25        49.16 o                         
  10   8   1       1097.30        898.65       188.94 o                         
  11   8   1      37330.57      38484.79       740.57 o                         
  12   8   1        877.63        512.63       157.08 o                         
  13   8   1      12862.06      13076.01       327.46 o                         
  14   8   1       1271.93       1153.55       108.34 o                         
  16   8   1          2.45         46.07        38.52 o                         
  17   8   1      34187.43      36111.71       715.89 o                         
  18   8   1        299.90        196.82        71.43 o                         
  19   8   1       3324.20       3391.69       167.81 o                         
  20   8   1         39.23         78.73        33.80 o                         
  21   8   1      45929.50      46622.03       853.44 o                         
  22   8   1         42.42         67.47        32.56 o                         
  23   8   1       1391.54       1349.14       108.82 o                         
  24   8   1        433.39        304.46        67.87 o                         
  25   8   1      21608.26      22677.78       505.87 o                         
  26   8   1          6.60         17.80        30.19 o                         
  27   8   1       5176.44       5479.70       167.46 o                         
  28   8   1        759.60       1026.05        88.65 o                         
  29   8   1      13855.32      14141.77       282.06 o                         
  30   8   1        165.27        122.41        26.36 o                         
  31   8   1      14948.55      14613.31       274.51 o                         
  32   8   1        417.22        180.15        36.20 o                         
   1   9   1        160.62        147.64        56.09 o                         
   2   9   1      45353.98      48000.29       751.34 o                         
   3   9   1         70.00        109.60        57.43 o                         
   4   9   1       6418.55       6382.83       193.94 o                         
   5   9   1          8.25         99.25        66.51 o                         
   6   9   1      27861.04      29180.39       506.71 o                         
   7   9   1         12.12         98.83        37.18 o                         
   8   9   1      22580.98      22904.11       466.02 o                         
   9   9   1       2923.32       3088.20       153.14 o                         
  10   9   1       9850.81      10367.27       324.99 o                         
  11   9   1        973.71       1474.95       127.60 o                         
  12   9   1      37629.52      38986.79       797.90 o                         
  13   9   1       1113.89       1632.94       142.81 o                         
  14   9   1        857.68       1177.96       155.16 o                         
  15   9   1        113.53        121.26        38.46 o                         
  16   9   1      43731.29      45934.07      1012.94 o                         
  17   9   1        547.79        477.49       233.91 o                         
  18   9   1       6219.33       6840.70       265.64 o                         
  19   9   1        771.43       1232.11       119.74 o                         
  20   9   1      31267.01      33741.47       764.21 o                         
  21   9   1        217.71        123.10        46.97 o                         
  22   9   1      15382.32      16012.96       424.17 o                         
  23   9   1        139.84        211.24        83.69 o                         
  24   9   1      12861.31      12495.53       340.73 o                         
  25   9   1         29.39         84.22        32.30 o                         
  26   9   1      25183.31      25976.86       839.62 o                         
   0  10   1          1.42        -55.41        68.97 o                         
   1  10   1      11682.43      11644.35       247.16 o                         
   2  10   1        111.60         87.65        38.32 o                         
   3  10   1      14309.67      14468.81       304.43 o                         
   4  10   1        585.14        504.40       104.99 o                         
   5  10   1       2182.32       2424.10       134.04 o                         
   6  10   1        283.25         60.81        67.63 o                         
   7  10   1      12853.45      12868.88       395.81 o                         
   8  10   1       1129.47       1210.00       122.74 o                         
   9  10   1       1357.81       1230.81       122.18 o                         
  10  10   1         67.08         16.31        41.29 o                         
  11  10   1      16493.87      17096.23       451.03 o                         
  12  10   1         19.06         60.56        37.07 o                         
  13  10   1       4378.34       4650.08       197.79 o                         
  14  10   1         32.00         -1.68        33.75 o                         
  15  10   1       6548.53       6744.82       275.88 o                         
   1   0   2      30108.36      31024.24       567.35 o                         
   2   0   2      45448.35      49220.05      1018.46 o                         
   3   0   2      24488.60      30686.45      1463.42 o                         
   5   0   2        143.78         52.44        16.86 o                         
   6   0   2     115953.15     132097.17      4657.48 o                         
   7   0   2     183987.39     183173.38      5260.34 o                         
   9   0   2      16177.51      17471.23       530.96 o                         
  10   0   2     192324.25     185773.27      3784.52 o                         
  11   0   2       3635.75       4081.48       146.27 o                         
  12   0   2       3121.40       2852.94       139.39 o                         
  13   0   2        184.22        380.53        57.28 o                         
  14   0   2     195315.12     203526.56      3624.09 o                         
  15   0   2        376.41        623.97        63.93 o                         
  16   0   2       4678.49       5344.08       213.33 o                         
  17   0   2       7931.59       9745.44       934.04 o                         
  18   0   2     169158.78     177742.20      3763.23 o                         
  19   0   2      30112.97      34427.80       884.32 o                         
  20   0   2      48994.56      52490.93      2174.03 o                         
  21   0   2       9201.51       9019.37       610.25 o                         
  22   0   2     100880.41     101616.40      4061.53 o                         
  23   0   2      25249.14      25428.06      1287.26 o                         
  24   0   2     146755.73     139481.73      5301.11 o                         
  25   0   2      14440.47      14626.49       680.87 o                         
  26   0   2      16422.83      15216.39       382.58 o                         
  27   0   2         29.92         63.52        34.41 o                         
  28   0   2     108157.83     110062.78      1623.20 o                         
  29   0   2       9380.97      10205.23       251.54 o                         
  30   0   2       2886.60       2292.62       160.62 o                         
  31   0   2         23.79         74.60        30.16 o                         
  32   0   2     111752.34     104614.97      2746.30 o                         
  33   0   2        738.88        468.35       137.90 o                         
  34   0   2      16107.87      16013.70       357.54 o                         
  35   0   2       3348.22       3036.29       167.23 o                         
  36   0   2      38347.75      38922.73       732.41 o                         
  37   0   2          7.33         13.10        25.87 o                         
  38   0   2      40340.28      38320.02       716.20 o                         
  39   0   2       5973.95       5636.29       183.69 o                         
  40   0   2       9960.45      10117.37       261.49 o                         
  41   0   2        520.67        353.60        63.52 o                         
  42   0   2      80600.77      78143.70      1114.84 o                         
  43   0   2       3104.58       3143.54       122.92 o                         
  44   0   2       8142.15       8635.86       211.79 o                         
  45   0   2       1866.29       1875.97        99.99 o                         
  46   0   2      47053.52      49637.60       847.19 o                         
  47   0   2        182.30        208.76        53.09 o                         
  48   0   2       2575.44       2736.60       119.72 o                         
  49   0   2       1612.37       1409.41        83.27 o                         
  50   0   2      37539.14      38613.37       664.92 o                         
   1   1   2     160660.11     161351.88      2513.09 o                         
   2   1   2      49172.06      50748.09      1017.10 o                         
   3   1   2      49243.17      52193.57       841.14 o                         
   4   1   2        685.82       1503.17        47.35 o                         
   5   1   2      97627.77     104699.92      1507.21 o                         
   6   1   2       8480.17       7931.57       164.02 o                         
   7   1   2       3300.29       4128.50        93.22 o                         
   8   1   2     156048.28     171825.58      2703.32 o                         
   9   1   2     164884.34     184254.98      2452.83 o                         
  10   1   2      13568.49      15665.65       286.67 o                         
  11   1   2       6546.41       7696.18       162.11 o                         
  12   1   2      19979.43      20324.95       381.04 o                         
  13   1   2     159100.88     159498.75      2390.59 o                         
  14   1   2       2251.12       3405.08       107.26 o                         
  15   1   2      85983.74      84920.19      1429.58 o                         
  16   1   2      18155.19      17507.08       438.78 o                         
  17   1   2       7560.99       8068.57       233.95 o                         
  18   1   2       1914.98       2118.13       124.81 o                         
  19   1   2     160664.05     166894.39      3058.74 o                         
  20   1   2       6925.52       7947.74       320.98 o                         
  21   1   2      13784.58      14870.44       428.98 o                         
  22   1   2       2688.95       2863.26       234.28 o                         
  23   1   2     103824.56     105990.75      3379.43 o                         
  24   1   2       3524.48       3970.58       242.13 o                         
  25   1   2       1003.70       1097.02        88.12 o                         
  26   1   2       7460.15       7526.76       192.14 o                         
  27   1   2      48027.80      43814.34       596.98 o                         
  28   1   2       4594.12       4536.99       137.45 o                         
  29   1   2      49256.87      47756.12       584.03 o                         
  30   1   2         64.73         24.85        19.92 o                         
  31   1   2      27177.87      27257.19       356.00 o                         
  32   1   2        454.72        181.33        25.26 o                         
  33   1   2      76534.42      77854.45       832.10 o                         
  34   1   2       7333.29       7494.05       165.44 o                         
  35   1   2       5070.32       4850.11       125.04 o                         
  36   1   2         18.37        -16.70        18.90 o                         
  37   1   2      56950.02      55565.20       698.70 o                         
  38   1   2        803.47        963.14        69.29 o                         
  39   1   2       3158.29       2761.29       102.77 o                         
  40   1   2        797.64        725.95        58.52 o                         
  41   1   2      40664.90      39502.36       488.90 o                         
  42   1   2        714.65        506.32        72.16 o                         
  43   1   2      11208.51      10935.43       184.78 o                         
  44   1   2       5054.29       5094.32       118.87 o                         
  45   1   2      21934.41      22731.07       293.86 o                         
  46   1   2         36.84         14.02        17.40 o                         
  47   1   2      29959.45      31253.41       386.75 o                         
  48   1   2       1754.73       1687.58        62.56 o                         
  49   1   2       7461.79       7525.53       143.75 o                         
  50   1   2         93.53         47.78        17.61 o                         
   0   2   2      38845.52      35314.97       945.62 o                         
   1   2   2     113566.41     120109.70      2397.91 o                         
   2   2   2      58953.81      66042.03      1396.77 o                         
   3   2   2         56.05         82.79        14.83 o                         
   4   2   2      90654.72      89806.77      1302.49 o                         
   5   2   2      10846.60      11924.75       210.09 o                         
   6   2   2      55237.07      55893.54       837.87 o                         
   7   2   2       4781.69       4962.77       135.38 o                         
   8   2   2      88389.38      86096.34      1303.48 o                         
   9   2   2       1053.01       1010.00        46.91 o                         
  10   2   2      27279.23      25439.68       398.71 o                         
  11   2   2       3541.69       4645.60       117.99 o                         
  12   2   2       9647.50      10437.72       208.57 o                         
  13   2   2       5817.27       6726.41       170.08 o                         
  14   2   2      71543.23      72771.30      1355.32 o                         
  15   2   2        277.52        272.68        42.40 o                         
  16   2   2         92.21         37.75        14.95 o                         
  17   2   2       3343.76       4135.04       182.40 o                         
  18   2   2      63204.85      63338.80      1294.33 o                         
  19   2   2        353.24        233.01        56.67 o                         
  20   2   2      12281.24      12777.75       346.07 o                         
  21   2   2        422.23        286.38        53.77 o                         
  22   2   2      23474.34      24252.35       712.85 o                         
  23   2   2         11.72         42.27        24.95 o                         
  24   2   2      16944.08      15929.75       359.45 o                         
  25   2   2         42.00         52.05        27.84 o                         
  26   2   2       9512.47       9077.62       192.88 o                         
  27   2   2        523.34        238.78        29.51 o                         
  28   2   2      25389.40      25161.91       422.71 o                         
  29   2   2       5828.99       6144.77       143.80 o                         
  30   2   2         15.65          5.46        28.27 o                         
  31   2   2       2524.50       2405.16       133.92 o                         
  32   2   2      35559.80      36505.01       551.46 o                         
  33   2   2        892.20        526.59        73.06 o                         
  34   2   2       6380.01       6222.70       147.71 o                         
  35   2   2       5234.98       5095.65       136.66 o                         
  36   2   2      12371.21      11998.84       218.73 o                         
  37   2   2       1395.33       1302.54        74.09 o                         
  38   2   2      17450.94      17203.21       349.79 o                         
  39   2   2       6356.64       6375.25       150.57 o                         
  40   2   2       1561.70       1444.47        74.82 o                         
  41   2   2         34.50          0.80        17.01 o                         
  42   2   2      10435.66      10652.30       190.24 o                         
  43   2   2       1229.80       1261.22        69.43 o                         
  44   2   2        231.88        135.56        19.25 o                         
  45   2   2        349.42        201.51        26.61 o                         
  46   2   2      16312.98      16927.58       250.23 o                         
  47   2   2         46.78         54.48        17.13 o                         
  48   2   2        423.04        275.24        39.71 o                         
  49   2   2        286.25        116.60        21.87 o                         
   1   3   2       4450.29       4984.58       224.31 o                         
   2   3   2        637.86        722.80        86.97 o                         
   3   3   2      41766.12      41459.49      1156.18 o                         
   4   3   2        104.59        179.43        50.06 o                         
   5   3   2       2001.56       2928.29       104.79 o                         
   6   3   2      18127.25      19118.77       320.41 o                         
   7   3   2       1509.55       1191.29        50.17 o                         
   8   3   2      11473.01      12208.80       244.07 o                         
   9   3   2       3523.46       3336.49       122.04 o                         
  10   3   2         43.49         18.77         9.51 o                         
  11   3   2       1338.13       1267.35        65.26 o                         
  12   3   2       4796.14       5190.74       158.80 o                         
  13   3   2        114.78        100.12        52.44 o                         
  14   3   2        224.29        127.40        30.12 o                         
  15   3   2      12178.51      14132.19       375.55 o                         
  16   3   2       2903.34       2999.08       168.60 o                         
  17   3   2       1375.90       1600.39       113.94 o                         
  18   3   2        124.23        135.57        52.90 o                         
  19   3   2          5.25          6.26        21.77 o                         
  20   3   2        502.55        152.70        40.31 o                         
  21   3   2       3354.76       3631.32       196.16 o                         
  22   3   2       2074.39       1949.27        99.44 o                         
  23   3   2        873.88        667.75        94.40 o                         
  24   3   2       2978.71       2855.04       114.07 o                         
  25   3   2       2335.34       2552.92       105.08 o                         
  26   3   2        287.06        118.77        28.59 o                         
  27   3   2        429.51        254.47        42.75 o                         
  28   3   2         67.44        -26.40        26.40 o                         
  29   3   2       1347.34       1011.25        74.65 o                         
  30   3   2        869.68        814.67        85.43 o                         
  31   3   2        300.73        180.41        32.01 o                         
  32   3   2       1049.14        797.69        59.54 o                         
  33   3   2         78.98         80.04        24.19 o                         
  34   3   2        586.99        439.13        38.12 o                         
  35   3   2        784.88        664.90        79.66 o                         
  36   3   2          7.47          9.57        24.24 o                         
  37   3   2       1382.14       1181.51       105.45 o                         
  38   3   2         69.03         29.78        25.19 o                         
  39   3   2       2086.98       1727.23        86.16 o                         
  40   3   2       1050.81       1096.52        78.22 o                         
  41   3   2         47.19         57.96        26.07 o                         
  42   3   2       2148.15       2192.17       106.53 o                         
  43   3   2          3.50        -12.24        21.18 o                         
  44   3   2         59.34         13.62        24.75 o                         
  45   3   2         23.71         -9.68        21.70 o                         
  46   3   2        112.90         41.59        16.59 o                         
  47   3   2         36.33         44.03        17.16 o                         
  48   3   2        247.73        139.94        20.85 o                         
   0   4   2      76744.05      82833.92      3041.26 o                         
   1   4   2       1593.34       1842.83       128.11 o                         
   2   4   2        139.78        100.77        40.52 o                         
   3   4   2       3103.87       4215.48       205.56 o                         
   4   4   2      33638.59      36297.32       838.60 o                         
   5   4   2          0.42         10.43        15.42 o                         
   6   4   2      10220.09      10585.52       336.56 o                         
   7   4   2      41019.43      45952.49      1047.79 o                         
   8   4   2      19192.78      20625.23      1014.19 o                         
   9   4   2       1102.08       1002.42        56.04 o                         
  10   4   2      58686.79      60231.58      2079.67 o                         
  11   4   2       5859.75       5881.27       137.54 o                         
  12   4   2       4910.83       4745.94       154.54 o                         
  13   4   2       1114.77       1377.62        82.77 o                         
  14   4   2      82974.90      84939.66      1459.07 o                         
  15   4   2       1223.67       1112.49        82.16 o                         
  16   4   2        297.05        226.00        30.20 o                         
  17   4   2        137.27        134.00        25.37 o                         
  18   4   2      38051.27      36182.15       524.69 o                         
  19   4   2        298.28        203.74        27.15 o                         
  20   4   2      11100.89      10049.52       201.60 o                         
  21   4   2         67.17         23.74        26.80 o                         
  22   4   2      17241.75      16859.72       306.06 o                         
  23   4   2          7.30         25.12        25.82 o                         
  24   4   2      21372.90      21577.75       347.25 o                         
  25   4   2       2158.98       1968.96        96.16 o                         
  26   4   2       8098.59       7947.34       197.90 o                         
  27   4   2       1487.66       1506.94        95.27 o                         
  28   4   2      30270.78      30239.29       454.17 o                         
  29   4   2         46.10         54.07        25.10 o                         
  30   4   2      10050.04       9371.17       208.74 o                         
  31   4   2         32.42          0.54        22.90 o                         
  32   4   2      33647.04      34356.38       498.50 o                         
  33   4   2        717.22        564.70        93.12 o                         
  34   4   2       2631.18       2406.81       113.46 o                         
  35   4   2        314.70        184.30        30.93 o                         
  36   4   2       9900.58       9788.34       204.83 o                         
  37   4   2        138.94         29.79        22.63 o                         
  38   4   2      16972.49      16840.73       312.87 o                         
  39   4   2         10.06         -4.38        20.11 o                         
  40   4   2       1351.03       1317.13        77.38 o                         
  41   4   2        299.95        148.30        28.15 o                         
  42   4   2      15732.84      16335.65       402.78 o                         
  43   4   2        852.35        818.99        74.11 o                         
  44   4   2         17.74         16.03        19.37 o                         
  45   4   2        617.27        360.03        54.97 o                         
  46   4   2      11301.05      11279.11       189.50 o                         
   1   5   2      86466.89      82491.10      2153.87 o                         
   2   5   2       4758.46       4383.82       215.44 o                         
   3   5   2      21756.06      22386.01       687.70 o                         
   4   5   2         79.99          6.08        20.19 o                         
   5   5   2      67459.43      66538.41      1779.62 o                         
   6   5   2       7397.87       8018.59       284.85 o                         
   7   5   2       3073.62       2534.57       114.12 o                         
   8   5   2        309.08        380.53        53.30 o                         
   9   5   2      77032.55      73643.80      1037.20 o                         
  10   5   2         70.16         40.31        28.16 o                         
  11   5   2      53739.31      52813.34       783.19 o                         
  12   5   2       9363.81       8519.97       277.98 o                         
  13   5   2      85496.67      80541.44      1137.63 o                         
  14   5   2       6654.85       7332.84       179.02 o                         
  15   5   2      80467.14      77337.50      1526.30 o                         
  16   5   2       4609.49       4223.88       143.08 o                         
  17   5   2      38212.30      38014.98       707.08 o                         
  18   5   2         35.20         29.91        28.75 o                         
  19   5   2      59798.13      59193.10       974.90 o                         
  20   5   2       3557.46       3046.25       114.42 o                         
  21   5   2        145.74        114.13        28.40 o                         
  22   5   2       2286.75       1954.42       112.31 o                         
  23   5   2      47015.94      47534.13       810.91 o                         
  24   5   2       5264.06       5454.38       175.71 o                         
  25   5   2        279.79        270.47        47.43 o                         
  26   5   2         31.53         14.00        36.32 o                         
  27   5   2      47788.55      47591.76       669.86 o                         
  28   5   2        839.34        691.22       112.75 o                         
  29   5   2      18421.44      18715.01       334.45 o                         
  30   5   2       2158.18       2223.44       124.59 o                         
  31   5   2      16174.26      17278.96       359.68 o                         
  32   5   2          4.04        -22.16        22.16 o                         
  33   5   2      50231.95      50140.44       648.70 o                         
  34   5   2       5901.37       6116.72       180.70 o                         
  35   5   2       2105.72       2152.40       101.79 o                         
  36   5   2         59.58         24.29        23.63 o                         
  37   5   2      36948.62      38079.52       588.31 o                         
  38   5   2        397.30        315.71        84.03 o                         
  39   5   2         39.74         55.04        29.26 o                         
  40   5   2         33.24        -27.34        27.34 o                         
  41   5   2      17610.75      18979.13       369.73 o                         
  42   5   2        703.94        568.22        73.56 o                         
  43   5   2      13458.01      14120.32       356.14 o                         
  44   5   2       1622.67       1600.03        86.55 o                         
   0   6   2      58749.63      56452.06       967.05 o                         
   1   6   2        577.57        447.29        65.65 o                         
   2   6   2       3545.53       3813.92       107.90 o                         
   3   6   2       2848.64       2833.11       123.47 o                         
   4   6   2     100213.40      94614.91      1065.67 o                         
   5   6   2         66.43         50.31        24.85 o                         
   6   6   2      43172.45      41987.16       516.41 o                         
   7   6   2       8179.09       7722.16       173.75 o                         
   8   6   2      47627.57      47332.12       571.85 o                         
   9   6   2       1038.11        621.39        93.13 o                         
  10   6   2      91622.70      90171.55      1092.40 o                         
  11   6   2       5614.76       5667.87       175.01 o                         
  12   6   2       8916.77       9295.83       207.76 o                         
  13   6   2         60.74         75.56        27.57 o                         
  14   6   2      92223.69      92161.76      1157.06 o                         
  15   6   2         27.95          2.68        55.44 o                         
  16   6   2       2594.62       2751.90       115.86 o                         
  17   6   2       8754.63       9599.13       225.68 o                         
  18   6   2      94414.61      92425.59      1241.95 o                         
  19   6   2       6562.75       6513.99       181.82 o                         
  20   6   2      11991.10      11478.89       260.27 o                         
  21   6   2         28.04         75.33        64.88 o                         
  22   6   2      25435.10      24872.02       462.67 o                         
  23   6   2         34.11         31.88        30.59 o                         
  24   6   2      33709.57      32668.62       565.33 o                         
  25   6   2       3139.64       3093.51       138.25 o                         
  26   6   2      12034.29      11970.14       289.66 o                         
  27   6   2       3135.88       3128.21       213.33 o                         
  28   6   2      57473.38      56883.42       922.60 o                         
  29   6   2       1672.77       1737.25       115.01 o                         
  30   6   2         46.50         17.18        28.33 o                         
  31   6   2       2173.74       2256.86       107.06 o                         
  32   6   2      52418.93      53253.98       931.74 o                         
  33   6   2         29.97          6.45        33.05 o                         
  34   6   2       9922.06      10383.46       291.64 o                         
  35   6   2        284.01        172.06        32.85 o                         
  36   6   2      33726.61      35645.55       586.09 o                         
  37   6   2        381.31        421.43        69.37 o                         
  38   6   2      24452.58      25746.66       475.86 o                         
  39   6   2        820.47        842.74        89.78 o                         
  40   6   2       9339.37       9405.42       238.03 o                         
  41   6   2          4.38        -12.67        26.37 o                         
   1   7   2      31824.88      32086.35       499.43 o                         
   2   7   2       1778.83       1817.07       105.67 o                         
   3   7   2      17404.84      16960.84       319.81 o                         
   4   7   2       2376.39       2187.30       110.52 o                         
   5   7   2      17740.61      17807.14       330.88 o                         
   6   7   2       2361.55       2390.92       115.60 o                         
   7   7   2          9.74          2.65        29.11 o                         
   8   7   2        411.71        399.90        70.26 o                         
   9   7   2      55856.39      55932.20       732.93 o                         
  10   7   2        473.33        296.30        38.58 o                         
  11   7   2       6473.28       6360.07       181.77 o                         
  12   7   2       1488.94       1725.16       105.02 o                         
  13   7   2      39438.35      37534.20       600.29 o                         
  14   7   2       2170.49       2361.15       125.36 o                         
  15   7   2      25767.26      24103.02       436.22 o                         
  16   7   2        252.70        190.40        43.65 o                         
  17   7   2       6405.61       6127.42       193.50 o                         
  18   7   2        379.06        266.64        80.90 o                         
  19   7   2      34333.87      34462.20       643.59 o                         
  20   7   2        202.22         91.05        44.56 o                         
  21   7   2       1065.63        769.71       155.52 o                         
  22   7   2       1901.89       1932.91       141.00 o                         
  23   7   2      35912.24      36848.36       731.38 o                         
  24   7   2        627.71        559.33       114.65 o                         
  25   7   2        346.39        213.71        39.64 o                         
  26   7   2        243.15        129.38        41.86 o                         
  27   7   2      27089.26      26870.10       558.90 o                         
  28   7   2       1111.34        970.59        94.67 o                         
  29   7   2      12923.11      13070.54       329.70 o                         
  30   7   2       1065.32        934.93       100.64 o                         
  31   7   2      12431.79      12403.72       280.98 o                         
  32   7   2        242.56        176.24        34.47 o                         
  33   7   2      30276.63      30445.98       469.75 o                         
  34   7   2       1683.10       1766.61        88.87 o                         
  35   7   2       1967.02       1759.33        94.90 o                         
  36   7   2         17.80         19.61        24.55 o                         
  37   7   2      23453.36      24377.32       477.67 o                         
   0   8   2       7675.93       7251.26       310.08 o                         
   1   8   2       3197.72       3465.34       141.57 o                         
   2   8   2         80.80         38.38        34.31 o                         
   3   8   2        342.77        157.64        42.69 o                         
   4   8   2       8481.29       8251.74       222.53 o                         
   5   8   2       2510.05       2715.14       131.94 o                         
   6   8   2        454.00        228.74        40.59 o                         
   7   8   2       1133.70       1069.77       120.85 o                         
   8   8   2       9796.56       9472.99       284.66 o                         
   9   8   2       1838.30       2174.62       175.71 o                         
  10   8   2       7277.55       7454.16       318.21 o                         
  11   8   2       2073.01       2265.60       140.66 o                         
  12   8   2       1464.37       1582.49       117.88 o                         
  13   8   2        464.64        339.72        46.94 o                         
  14   8   2      13236.07      13574.01       309.92 o                         
  15   8   2         47.71         34.32        31.15 o                         
  16   8   2        638.21        349.56       105.54 o                         
  17   8   2       2582.35       2918.40       178.04 o                         
  18   8   2       9954.46      10450.08       344.77 o                         
  19   8   2         25.43          1.15        32.52 o                         
  20   8   2        288.22        163.23        49.51 o                         
  21   8   2        259.64        127.77        35.86 o                         
  22   8   2       6311.07       6476.46       245.76 o                         
  23   8   2          5.66        -29.97        29.97 o                         
  24   8   2       3301.85       3416.92       149.35 o                         
  25   8   2          8.20          3.10        34.16 o                         
  26   8   2       1088.97        988.94       102.64 o                         
  27   8   2        740.00        428.06        90.31 o                         
  28   8   2       6294.31       5982.82       183.53 o                         
  29   8   2        169.86         77.02        29.25 o                         
  30   8   2          1.48        -22.82        22.82 o                         
  31   8   2         31.11        -10.59        24.52 o                         
  32   8   2       5936.10       5784.90       165.06 o                         
   1   9   2        315.64        180.80        35.94 o                         
   2   9   2        467.20        283.29        40.56 o                         
   3   9   2        216.98         68.77        33.92 o                         
   4   9   2        966.49        589.37        81.09 o                         
   5   9   2       2006.39       1807.29       126.66 o                         
   6   9   2       2691.98       2761.69       137.82 o                         
   7   9   2        622.47        986.22       119.60 o                         
   8   9   2         43.65        -15.08        31.26 o                         
   9   9   2        474.83        311.29       100.74 o                         
  10   9   2        649.15        286.98        61.54 o                         
  11   9   2       1100.24        787.36       142.96 o                         
  12   9   2         68.26         53.71        40.51 o                         
  13   9   2         16.82         -7.35        32.79 o                         
  14   9   2        920.65        919.19        99.34 o                         
  15   9   2         13.44         16.86        41.97 o                         
  16   9   2        682.05        529.12       154.83 o                         
  17   9   2        571.48        223.52        80.12 o                         
  18   9   2         30.42          1.41        34.36 o                         
  19   9   2        500.00        291.89       105.97 o                         
  20   9   2         37.76         34.67        55.43 o                         
  21   9   2          0.86         15.49        30.39 o                         
  22   9   2        133.81         60.54        54.97 o                         
  23   9   2         99.42         -2.84        33.66 o                         
  24   9   2        424.42        242.03        40.61 o                         
  25   9   2        177.91        146.34       108.22 o                         
   0  10   2      12775.98      13276.19       375.21 o                         
   1  10   2        227.36         25.39        55.90 o                         
   2  10   2        332.66         89.11        42.88 o                         
   3  10   2         30.95         19.05        45.13 o                         
   4  10   2       8341.58       8183.80       218.74 o                         
   5  10   2         17.33          5.54        49.04 o                         
   6  10   2       6186.92       5866.11       210.78 o                         
   7  10   2         47.57         16.19        44.42 o                         
   8  10   2       7767.26       7402.16       210.72 o                         
   9  10   2        783.85       1211.58       114.24 o                         
  10  10   2      12839.67      13507.58       381.29 o                         
  11  10   2       2108.28       2095.67       140.93 o                         
  12  10   2       5344.30       5405.00       219.48 o                         
  13  10   2          2.78        -29.79        35.23 o                         
  14  10   2       5420.32       5777.13       214.34 o                         
   1   1   3       2803.38       3240.96        73.46 o                         
   2   1   3     133132.98     141794.73      1880.25 o                         
   3   1   3       1014.99       1125.54        40.32 o                         
   4   1   3      13902.58      15522.73       243.57 o                         
   5   1   3       2876.61       3741.31        93.62 o                         
   6   1   3     151056.00     159835.92      3976.12 o                         
   7   1   3       5295.91       4994.51       132.68 o                         
   8   1   3     146586.42     145502.08      2687.63 o                         
   9   1   3      11689.31      12964.99       252.08 o                         
  10   1   3      20909.87      21282.80       425.60 o                         
  11   1   3      31235.67      33703.94       636.76 o                         
  12   1   3      85516.28      87099.89      1318.73 o                         
  13   1   3        157.37        379.50        42.83 o                         
  14   1   3        396.43        305.43        37.78 o                         
  15   1   3         86.89         19.33        14.46 o                         
  16   1   3      57996.20      60322.16      1067.59 o                         
  17   1   3        103.84         68.58        20.69 o                         
  18   1   3      33609.11      37256.23      1346.97 o                         
  19   1   3        422.57        731.57       147.80 o                         
  20   1   3      39919.19      41784.01      1055.75 o                         
  21   1   3       3703.59       4022.70       225.41 o                         
  22   1   3       5940.37       5607.60       341.87 o                         
  23   1   3      16600.03      17946.84       719.46 o                         
  24   1   3      18129.95      16411.47       693.59 o                         
  25   1   3         25.48         20.62        26.47 o                         
  26   1   3      47420.97      45743.09       982.65 o                         
  27   1   3       2673.30       2722.33       101.76 o                         
  28   1   3         47.07         16.98        19.53 o                         
  29   1   3         24.62         17.51        18.56 o                         
  30   1   3      28109.02      28144.98       357.12 o                         
  31   1   3        135.39         66.35        25.94 o                         
  32   1   3        877.87        520.67        83.66 o                         
  33   1   3        290.64        222.01        34.36 o                         
  34   1   3       9210.58       9579.51       182.82 o                         
  35   1   3       1237.45       1233.18        80.72 o                         
  36   1   3      16265.00      16810.06       262.32 o                         
  37   1   3       2147.57       1946.04        83.95 o                         
  38   1   3       9998.85       9801.64       185.39 o                         
  39   1   3         31.11          6.94        23.66 o                         
  40   1   3      10329.80       9792.26       189.65 o                         
  41   1   3       2253.22       2139.33        86.21 o                         
  42   1   3       1374.72       1231.70        67.56 o                         
  43   1   3       4234.08       4276.86       106.04 o                         
  44   1   3      24347.64      23944.48       306.67 o                         
  45   1   3        874.87        981.66        60.72 o                         
  46   1   3        555.25        347.10        37.06 o                         
  47   1   3        424.45        247.58        30.28 o                         
  48   1   3      13833.51      14344.43       217.20 o                         
  49   1   3         51.08         14.66        18.67 o                         
   0   2   3        321.10        335.08        57.01 o                         
   1   2   3      32423.14      35489.43       691.30 o                         
   2   2   3      15925.92      18303.52       377.69 o                         
   3   2   3     174145.16     176841.53      2577.47 o                         
   4   2   3      26192.52      25674.40       452.40 o                         
   5   2   3      13841.49      14940.25       258.47 o                         
   6   2   3       4050.33       3974.79       132.44 o                         
   7   2   3     134940.69     133395.80      2676.07 o                         
   8   2   3         43.68        243.60        28.87 o                         
   9   2   3         20.70         93.15        38.41 o                         
  10   2   3         89.95        155.69        36.25 o                         
  11   2   3     144243.25     153524.64      2078.42 o                         
  12   2   3        207.28        527.82        45.14 o                         
  13   2   3      71878.68      72625.39      2319.91 o                         
  14   2   3       1843.70       1849.23        93.80 o                         
  15   2   3      60097.94      62616.86      1093.85 o                         
  16   2   3      24020.67      28250.34       723.83 o                         
  17   2   3     154531.94     162962.77      2675.41 o                         
  18   2   3      18627.28      19200.31       441.07 o                         
  19   2   3      17871.71      18062.24       432.05 o                         
  20   2   3        423.13        227.17        51.72 o                         
  21   2   3     110851.31     117764.02      4943.14 o                         
  22   2   3       6632.51       6136.29       303.45 o                         
  23   2   3        130.30        144.73        34.53 o                         
  24   2   3       4722.81       4222.29       134.20 o                         
  25   2   3      68901.66      64951.26       818.03 o                         
  26   2   3       1610.72       1755.16        90.88 o                         
  27   2   3      35009.84      35508.89       464.83 o                         
  28   2   3       1394.22       1442.18        86.58 o                         
  29   2   3      81119.96      78019.24       925.82 o                         
  30   2   3        422.36        254.75        48.85 o                         
  31   2   3      67036.56      64921.21      1034.41 o                         
  32   2   3       1773.46       1552.40        81.68 o                         
  33   2   3      15982.48      15446.09       254.99 o                         
  34   2   3        278.99        189.84        28.48 o                         
  35   2   3      29825.87      29966.47       402.53 o                         
  36   2   3       4728.98       4984.63       138.56 o                         
  37   2   3       1514.24       1456.85        80.38 o                         
  38   2   3       2190.32       2104.57       108.17 o                         
  39   2   3      51273.61      52407.91       619.60 o                         
  40   2   3       2374.48       2472.76        91.89 o                         
  41   2   3      12061.99      12521.04       211.96 o                         
  42   2   3       5680.96       5792.67       131.20 o                         
  43   2   3      31878.12      32815.93       421.01 o                         
  44   2   3       1762.43       1922.80        71.06 o                         
  45   2   3      20599.25      21377.82       310.96 o                         
  46   2   3       6303.97       6394.52       126.46 o                         
  47   2   3       8640.16       8782.76       144.85 o                         
  48   2   3        150.39         68.61        17.90 o                         
  49   2   3      24460.96      24238.36       341.06 o                         
   1   3   3        246.85        539.98        63.64 o                         
   2   3   3     232859.41     225932.12      4599.93 o                         
   3   3   3       8229.86       9117.34       283.49 o                         
   4   3   3      15055.54      16553.52       681.46 o                         
   5   3   3      23969.89      25224.05       624.79 o                         
   6   3   3     207092.47     207249.19      3654.34 o                         
   7   3   3      28257.76      28864.97       469.65 o                         
   8   3   3      94745.68      92687.74      1513.77 o                         
   9   3   3      49051.02      55626.64      1398.06 o                         
  10   3   3      51402.41      53628.11      1248.90 o                         
  11   3   3        184.10        462.34        58.49 o                         
  12   3   3     134260.48     133296.55      2174.16 o                         
  13   3   3        174.52        232.48        32.83 o                         
  14   3   3       7513.49       8552.80       244.00 o                         
  15   3   3       3675.46       4258.95       161.48 o                         
  16   3   3     111380.28     115115.90      2160.41 o                         
  17   3   3         38.52         11.36        20.27 o                         
  18   3   3       6345.85       5653.10       285.11 o                         
  19   3   3      12427.87      12366.93       536.37 o                         
  20   3   3      82834.86      79106.12      1411.18 o                         
  21   3   3       1695.62       1745.49        97.37 o                         
  22   3   3     113266.70     103843.12      1507.00 o                         
  23   3   3       7648.82       7942.76       213.06 o                         
  24   3   3      69627.64      67095.65      1338.60 o                         
  25   3   3       3635.38       3748.09       129.80 o                         
  26   3   3      69900.96      69459.63       964.69 o                         
  27   3   3       2984.01       2855.97       106.74 o                         
  28   3   3       4420.86       4360.99       125.13 o                         
  29   3   3       2375.40       2024.16       109.60 o                         
  30   3   3      68303.93      67255.78      1000.19 o                         
  31   3   3        840.66        596.76        66.76 o                         
  32   3   3      31084.04      32094.89       476.82 o                         
  33   3   3        240.18        180.78        31.09 o                         
  34   3   3     106254.16     105646.46      1159.06 o                         
  35   3   3        567.48        446.20        51.68 o                         
  36   3   3      26404.94      26338.49       401.92 o                         
  37   3   3       1084.44       1126.64        72.60 o                         
  38   3   3      29365.35      29510.23       405.33 o                         
  39   3   3       1656.66       1708.35        85.73 o                         
  40   3   3      30234.79      30356.85       425.33 o                         
  41   3   3       5410.50       5394.66       136.95 o                         
  42   3   3        481.88        685.47        67.28 o                         
  43   3   3       3031.81       2967.26        92.42 o                         
  44   3   3      47821.63      50350.58       985.34 o                         
  45   3   3       1487.43       1557.52        62.59 o                         
  46   3   3        241.70         67.75        19.77 o                         
  47   3   3       2237.77       2477.18        78.42 o                         
  48   3   3      42286.32      42031.83       799.11 o                         
   0   4   3      13438.19      13600.57       677.00 o                         
   1   4   3      40683.32      43900.65      1235.55 o                         
   2   4   3       2139.05       2206.62       190.47 o                         
   3   4   3      96066.88      99609.67      2598.87 o                         
   4   4   3       1230.80       1664.76       233.61 o                         
   5   4   3       2823.50       2952.13       185.32 o                         
   6   4   3        991.17        728.35       109.91 o                         
   7   4   3     175485.09     160598.92      4164.03 o                         
   8   4   3       2049.38       1941.74       128.20 o                         
   9   4   3       6667.70       6834.49       293.89 o                         
  10   4   3       3714.21       3575.02       186.89 o                         
  11   4   3      87723.21      88825.85      1554.05 o                         
  12   4   3        339.37        153.07        34.41 o                         
  13   4   3      21680.55      20343.97       725.92 o                         
  14   4   3      20862.46      21266.80       518.13 o                         
  15   4   3      30518.91      29642.34      1085.51 o                         
  16   4   3      13093.98      12523.44       298.01 o                         
  17   4   3     129210.24     120347.80      1743.30 o                         
  18   4   3      13256.89      12465.46       277.03 o                         
  19   4   3      17213.89      15949.76       264.67 o                         
  20   4   3       2446.73       2357.19       111.49 o                         
  21   4   3      25755.95      23894.63       411.44 o                         
  22   4   3         51.80         16.33        25.55 o                         
  23   4   3         33.93         61.06        25.04 o                         
  24   4   3        176.61        135.39        29.89 o                         
  25   4   3      34515.15      32682.46       576.44 o                         
  26   4   3       2584.39       2148.00       119.49 o                         
  27   4   3      45296.18      43815.83       601.88 o                         
  28   4   3      13497.04      13420.27       261.04 o                         
  29   4   3      47852.26      46359.51       599.58 o                         
  30   4   3        138.90        116.11        27.09 o                         
  31   4   3      25467.74      25243.19       417.18 o                         
  32   4   3        911.84        564.79        85.65 o                         
  33   4   3      13342.41      13443.43       276.40 o                         
  34   4   3        393.12        131.49        38.57 o                         
  35   4   3      35676.82      34813.14       478.91 o                         
  36   4   3       3612.48       3538.64       119.68 o                         
  37   4   3         24.83         47.60        22.20 o                         
  38   4   3        314.71        149.98        25.86 o                         
  39   4   3      35454.00      36235.48       513.84 o                         
  40   4   3         20.45         13.62        19.16 o                         
  41   4   3       4199.09       4347.79       117.97 o                         
  42   4   3       5364.43       5202.99       126.07 o                         
  43   4   3      20502.76      20735.48       316.78 o                         
  44   4   3         94.77         30.97        19.32 o                         
  45   4   3      10594.97      10561.47       239.85 o                         
  46   4   3       2170.35       2038.21        77.98 o                         
   1   5   3        239.54        164.66        38.66 o                         
   2   5   3      22947.50      22143.74       716.38 o                         
   3   5   3        531.55        454.82        84.08 o                         
   4   5   3       7973.55       7343.62       271.20 o                         
   5   5   3        473.27        237.49        39.03 o                         
   6   5   3      10886.98      10843.11       234.70 o                         
   7   5   3       1752.53       1741.49        91.87 o                         
   8   5   3      40303.29      38641.60       550.74 o                         
   9   5   3      13106.85      13196.36       260.86 o                         
  10   5   3      21003.04      21640.31       358.25 o                         
  11   5   3        551.20        430.61        58.33 o                         
  12   5   3      32177.56      29770.91       544.24 o                         
  13   5   3        673.59        421.35        44.32 o                         
  14   5   3       3673.99       3472.94       124.42 o                         
  15   5   3        426.69        147.27        36.25 o                         
  16   5   3       6890.70       5614.26       170.32 o                         
  17   5   3        696.55        476.79        66.12 o                         
  18   5   3       3045.41       2960.70       128.10 o                         
  19   5   3      20431.19      21363.98       387.56 o                         
  20   5   3      14789.83      14432.06       276.16 o                         
  21   5   3        811.93        534.17        77.24 o                         
  22   5   3      23880.42      23059.76       489.42 o                         
  23   5   3        142.84         39.82        29.12 o                         
  24   5   3       9964.56      10270.45       224.97 o                         
  25   5   3       1116.89        986.10        79.65 o                         
  26   5   3       3921.13       3832.94       140.03 o                         
  27   5   3       2825.69       2409.91       111.66 o                         
  28   5   3       2549.96       2461.88       110.42 o                         
  29   5   3        578.87        339.48        38.12 o                         
  30   5   3       4906.96       4763.91       141.09 o                         
  31   5   3         24.81        -14.87        35.89 o                         
  32   5   3       2896.54       2979.79       109.51 o                         
  33   5   3       1220.69       1183.50        82.90 o                         
  34   5   3      21474.99      21247.43       344.84 o                         
  35   5   3         99.93        126.85        27.86 o                         
  36   5   3       2502.31       2473.38       123.29 o                         
  37   5   3        699.43        885.30        72.68 o                         
  38   5   3       8296.60       8559.00       226.40 o                         
  39   5   3       1332.04       1434.90        86.57 o                         
  40   5   3       1129.19       1009.29        96.66 o                         
  41   5   3       1173.48       1291.64        95.18 o                         
  42   5   3         47.40         32.70        26.40 o                         
  43   5   3         64.53         -0.13        24.74 o                         
  44   5   3       5646.08       5553.14       159.04 o                         
   0   6   3      11578.21      10681.98       283.77 o                         
   1   6   3       2715.27       2466.39        90.17 o                         
   2   6   3       1289.70       1419.79        80.31 o                         
   3   6   3        235.52        139.63        24.69 o                         
   4   6   3         34.61         33.62        20.12 o                         
   5   6   3        301.31        230.88        29.45 o                         
   6   6   3        336.50        165.79        27.35 o                         
   7   6   3        174.77         52.61        22.86 o                         
   8   6   3        612.32        292.18        41.50 o                         
   9   6   3       5415.42       4889.80       156.70 o                         
  10   6   3          1.91          8.86        24.34 o                         
  11   6   3       1991.25       2151.90       110.53 o                         
  12   6   3         32.54        -13.37        30.84 o                         
  13   6   3       2664.83       2510.00       121.85 o                         
  14   6   3       2626.85       2999.16       187.55 o                         
  15   6   3        104.55         35.84        35.36 o                         
  16   6   3        289.03        196.90        40.32 o                         
  17   6   3         16.33         36.41        36.45 o                         
  18   6   3       1557.43       1532.19        97.14 o                         
  19   6   3        405.30        394.82        87.99 o                         
  20   6   3        131.87         60.84        29.16 o                         
  21   6   3         66.78         36.59        30.25 o                         
  22   6   3         30.75        -33.06        33.06 o                         
  23   6   3       3129.94       3135.96       143.37 o                         
  24   6   3       1357.56       1412.30       111.72 o                         
  25   6   3       5826.96       6081.38       193.51 o                         
  26   6   3        259.32        164.18        65.34 o                         
  27   6   3        123.74         62.76        33.33 o                         
  28   6   3        239.38        116.24        29.08 o                         
  29   6   3          3.23         -3.63        26.53 o                         
  30   6   3       1074.15        892.23        72.96 o                         
  31   6   3        125.86         40.30        27.87 o                         
  32   6   3        619.27        387.32        50.63 o                         
  33   6   3        213.49         21.05        28.60 o                         
  34   6   3        821.23        388.80       120.50 o                         
  35   6   3       2283.97       2172.48       132.01 o                         
  36   6   3        691.14        319.08        62.85 o                         
  37   6   3        133.15         57.51        28.95 o                         
  38   6   3         12.73         -2.94        21.80 o                         
  39   6   3         31.02         19.26        25.53 o                         
  40   6   3       1065.90        901.25        85.38 o                         
  41   6   3        150.24         27.75        39.47 o                         
   1   7   3         92.64         21.90        25.82 o                         
   2   7   3      18389.71      18157.70       335.15 o                         
   3   7   3         60.30         -6.96        26.43 o                         
   4   7   3      13502.62      14625.57       293.05 o                         
   5   7   3        989.63        703.17        82.96 o                         
   6   7   3      19046.32      19793.85       338.91 o                         
   7   7   3        225.16        171.78        31.19 o                         
   8   7   3      14692.22      14765.57       294.22 o                         
   9   7   3         88.11          9.24        27.16 o                         
  10   7   3       6596.23       6371.29       181.11 o                         
  11   7   3         31.05          7.27        26.58 o                         
  12   7   3      29572.04      28596.94       492.83 o                         
  13   7   3         38.08         25.12        32.25 o                         
  14   7   3        301.35        144.90        42.59 o                         
  15   7   3        223.32         74.73        32.79 o                         
  16   7   3      24035.60      23299.59       428.07 o                         
  17   7   3        115.28         37.34        30.02 o                         
  18   7   3       1979.15       1875.25       115.48 o                         
  19   7   3        168.82         91.45        40.43 o                         
  20   7   3      16748.75      17421.59       408.82 o                         
  21   7   3        328.64        260.99        44.59 o                         
  22   7   3      12338.22      13191.27       333.33 o                         
  23   7   3        250.88         94.83        34.01 o                         
  24   7   3       3178.59       3466.70       155.40 o                         
  25   7   3        978.84        619.14       114.60 o                         
  26   7   3      12694.62      13241.12       317.02 o                         
  27   7   3       1020.51       1009.79        91.18 o                         
  28   7   3        370.96        221.21        37.06 o                         
  29   7   3       1314.02       1390.59       107.13 o                         
  30   7   3      18424.21      19485.73       417.97 o                         
  31   7   3         24.52        -16.21        34.99 o                         
  32   7   3       1493.02       1141.35        92.83 o                         
  33   7   3       1134.15        970.50        75.76 o                         
  34   7   3      12638.73      12828.30       259.62 o                         
  35   7   3         93.43         79.09        48.39 o                         
  36   7   3       5615.08       5568.86       163.82 o                         
  37   7   3       1322.19       1239.70       104.07 o                         
   0   8   3       9418.06       9608.52       322.89 o                         
   1   8   3      14207.37      14934.74       300.22 o                         
   2   8   3        736.59       1237.02       100.06 o                         
   3   8   3      43732.21      44478.95       687.54 o                         
   4   8   3       1236.28       1353.73       107.91 o                         
   5   8   3        424.95        215.52        43.79 o                         
   6   8   3       1854.54       1848.96       142.40 o                         
   7   8   3      37089.44      36806.05       911.55 o                         
   8   8   3        193.34         15.29        46.11 o                         
   9   8   3       2435.16       2576.78       163.60 o                         
  10   8   3       2052.70       2143.07       133.67 o                         
  11   8   3      28827.14      30218.86       626.33 o                         
  12   8   3         47.22         58.37        30.94 o                         
  13   8   3      10926.10      10811.66       272.78 o                         
  14   8   3       5793.95       5466.16       177.91 o                         
  15   8   3      25976.54      27051.59       463.31 o                         
  16   8   3        746.12       1152.34        94.15 o                         
  17   8   3      19507.28      20238.61       371.05 o                         
  18   8   3       3317.09       3601.90       144.38 o                         
  19   8   3       1653.14       1561.98       115.77 o                         
  20   8   3       1286.90       1329.74       140.69 o                         
  21   8   3      35099.19      37193.72       708.22 o                         
  22   8   3        537.91        360.10       113.87 o                         
  23   8   3        157.83         48.32        47.16 o                         
  24   8   3       2007.13       2019.74       129.02 o                         
  25   8   3      28842.21      29608.98       601.12 o                         
  26   8   3        531.35        470.44        90.85 o                         
  27   8   3       6526.06       6563.80       195.42 o                         
  28   8   3       3434.54       3562.21       133.13 o                         
  29   8   3      13747.50      13844.47       299.18 o                         
  30   8   3        720.91        753.81        79.55 o                         
  31   8   3      20498.76      21150.18       435.87 o                         
  32   8   3       1068.66        979.08       120.65 o                         
   1   9   3        992.69       1300.95       100.04 o                         
   2   9   3      30567.25      30494.87       528.51 o                         
   3   9   3         18.47         45.68        33.14 o                         
   4   9   3       5048.96       5022.44       182.76 o                         
   5   9   3       1799.73       1895.48       124.39 o                         
   6   9   3      19148.80      20560.58       421.65 o                         
   7   9   3        307.52        253.57        94.59 o                         
   8   9   3      25972.71      27277.46       560.96 o                         
   9   9   3        947.39       1080.39       112.60 o                         
  10   9   3       7377.23       7846.82       307.99 o                         
  11   9   3        194.83        181.16        36.90 o                         
  12   9   3      28079.57      28814.47       572.57 o                         
  13   9   3       2134.24       2161.28       135.91 o                         
  14   9   3        600.74        331.49        45.62 o                         
  15   9   3        610.79        477.36       119.73 o                         
  16   9   3      22876.30      22819.82       912.22 o                         
  17   9   3        606.42       1091.61       155.47 o                         
  18   9   3       8753.39       8937.62       303.81 o                         
  19   9   3        464.77        243.11        55.56 o                         
  20   9   3      24972.34      25557.22       607.93 o                         
  21   9   3       1036.28       1041.11       101.37 o                         
  22   9   3      14542.23      14884.76       397.99 o                         
  23   9   3       4254.01       4587.56       183.39 o                         
  24   9   3      11874.99      12116.10       326.78 o                         
  25   9   3        646.57        816.65        98.79 o                         
   0  10   3       2664.47       2393.58       183.33 o                         
   1  10   3       7192.77       7228.35       227.27 o                         
   2  10   3        103.91        100.43        40.61 o                         
   3  10   3      17640.89      17365.04       372.52 o                         
   4  10   3       1856.79       2146.23       126.11 o                         
   5  10   3       1881.03       1958.65       131.39 o                         
   6  10   3        545.17        471.68       140.14 o                         
   7  10   3      18379.93      18544.91       383.06 o                         
   8  10   3        922.99       1174.33       146.32 o                         
   9  10   3          7.64        -18.60        47.25 o                         
  10  10   3        897.61        618.49       149.33 o                         
  11  10   3       8531.32       8732.19       279.85 o                         
  12  10   3       1424.32       1482.92       132.18 o                         
  13  10   3       5244.46       5328.02       213.93 o                         
  14  10   3         87.20        166.87        95.35 o                         
   0   0   4     121094.24     117644.95      2954.53 o                         
   1   0   4      67894.23      74399.45      1930.04 o                         
   2   0   4       5741.51       6327.91       168.57 o                         
   3   0   4      88828.23      91922.58      1920.95 o                         
   4   0   4      82741.28      83481.99      1743.03 o                         
   5   0   4     108884.41     103066.09      2136.64 o                         
   6   0   4     124979.77     126679.73      2610.09 o                         
   7   0   4      38192.35      40409.74      1105.76 o                         
   8   0   4      56231.44      55796.42      1219.39 o                         
   9   0   4       4467.66       4091.72       205.56 o                         
  10   0   4      43859.48      49479.21      2780.12 o                         
  11   0   4        815.17       1261.29       106.25 o                         
  12   0   4     100766.76     105718.29      5770.35 o                         
  13   0   4        576.08        483.46        67.63 o                         
  14   0   4     138590.33     136257.97      4644.76 o                         
  15   0   4        376.50        274.14        60.12 o                         
  16   0   4      40091.92      41600.74      1013.80 o                         
  17   0   4       7295.03       7888.82       387.53 o                         
  18   0   4     238480.88     232040.77      7706.13 o                         
  19   0   4        377.64        619.79       152.56 o                         
  20   0   4      52618.11      48729.76      2078.68 o                         
  21   0   4      35390.27      38385.00      1897.51 o                         
  22   0   4     123602.12     132750.34      5048.42 o                         
  23   0   4      31825.00      34271.03      1635.29 o                         
  24   0   4      98472.73      90940.12      2576.82 o                         
  25   0   4      14953.71      13120.29       366.75 o                         
  26   0   4        355.32        314.40        77.82 o                         
  27   0   4       1213.74        866.05        97.97 o                         
  28   0   4     115600.80     111727.31      1787.68 o                         
  29   0   4       4514.23       4128.37       207.52 o                         
  30   0   4       1561.38       1635.77       171.06 o                         
  31   0   4       2088.28       2426.94       126.73 o                         
  32   0   4      95117.03      96740.56      2282.28 o                         
  33   0   4       1292.09       1222.96       104.83 o                         
  34   0   4       8344.03       8211.42       217.71 o                         
  35   0   4      17940.94      16812.51       437.59 o                         
  36   0   4      25560.88      25355.46       528.28 o                         
  37   0   4       7579.81       7489.03       233.52 o                         
  38   0   4      47945.66      46857.69      1190.30 o                         
  39   0   4       1310.23       1283.11       190.89 o                         
  40   0   4      36988.54      37933.47       673.62 o                         
  41   0   4        281.82        162.70        34.14 o                         
  42   0   4      66650.62      68206.50      1064.05 o                         
  43   0   4        191.47        141.99        33.59 o                         
  44   0   4       1026.01       1009.07        79.68 o                         
  45   0   4       6560.84       6567.37       221.77 o                         
  46   0   4      35298.95      34810.29       626.05 o                         
  47   0   4        422.15        342.77        76.05 o                         
  48   0   4       3288.72       3287.38       120.70 o                         
  49   0   4       1359.37       1190.36       103.53 o                         
   1   1   4     193006.70     198613.41      2628.58 o                         
   2   1   4      11210.26      11613.64       237.83 o                         
   3   1   4     124420.64     134628.67      1950.47 o                         
   4   1   4      39634.53      40577.65       906.18 o                         
   5   1   4     106746.44     110302.67      1817.75 o                         
   6   1   4     120443.67     129574.84      2482.83 o                         
   7   1   4      75221.16      79313.88      1186.95 o                         
   8   1   4       4652.67       5512.05       138.44 o                         
   9   1   4      19352.80      21354.90       430.11 o                         
  10   1   4      29653.27      29128.86       601.71 o                         
  11   1   4       1069.28       1203.17        65.02 o                         
  12   1   4      24749.92      25381.53       563.88 o                         
  13   1   4     103854.85     108095.64      2082.20 o                         
  14   1   4        119.61        162.11        46.11 o                         
  15   1   4      52093.27      54265.55      1812.09 o                         
  16   1   4      52999.20      55614.64      1006.59 o                         
  17   1   4     111310.12     115243.41      2162.42 o                         
  18   1   4       1163.92       1125.29       112.65 o                         
  19   1   4      78032.27      77853.02      2383.57 o                         
  20   1   4       3662.93       3746.37       222.03 o                         
  21   1   4         49.40         47.68        26.97 o                         
  22   1   4       1145.12       1355.88       169.62 o                         
  23   1   4     164434.84     158311.42      9508.05 o                         
  24   1   4       3411.93       3081.34       147.66 o                         
  25   1   4      52842.05      49317.50       687.54 o                         
  26   1   4      18316.08      17885.89       316.96 o                         
  27   1   4      90114.35      86469.22      1140.07 o                         
  28   1   4       2403.44       2306.53        86.87 o                         
  29   1   4      25693.95      25021.16       324.96 o                         
  30   1   4      13822.35      13471.41       213.03 o                         
  31   1   4      13558.78      13462.26       223.96 o                         
  32   1   4        245.31        251.65        28.70 o                         
  33   1   4      62239.54      62590.34       690.66 o                         
  34   1   4       1474.58       1493.85        71.37 o                         
  35   1   4       6757.90       7181.42       151.46 o                         
  36   1   4         91.92         44.14        20.41 o                         
  37   1   4      40588.49      40380.26       522.39 o                         
  38   1   4        429.22        207.91        26.14 o                         
  39   1   4       1079.67       1002.40        63.31 o                         
  40   1   4      10955.74      10832.70       204.63 o                         
  41   1   4      25213.00      25208.12       331.86 o                         
  42   1   4       1390.33       1309.71        70.14 o                         
  43   1   4      20737.96      21257.51       320.07 o                         
  44   1   4       3125.29       2996.16        96.27 o                         
  45   1   4      29504.21      31148.23       494.77 o                         
  46   1   4         51.54         19.50        14.48 o                         
  47   1   4      20655.99      20823.18       286.64 o                         
  48   1   4        301.51        173.43        21.66 o                         
  49   1   4       9684.10      10352.82       165.39 o                         
   0   2   4      15884.99      14915.85       309.73 o                         
   1   2   4       1999.34       2325.22        60.11 o                         
   2   2   4       4146.20       3450.72        76.78 o                         
   3   2   4      21101.52      21960.31       362.83 o                         
   4   2   4      47505.86      51212.18       780.11 o                         
   5   2   4       4354.08       5549.94       130.03 o                         
   6   2   4       7890.86       8527.48       179.30 o                         
   7   2   4         68.59         99.18        23.30 o                         
   8   2   4        309.41        434.70        40.99 o                         
   9   2   4      15353.04      14613.69       282.46 o                         
  10   2   4      13371.12      13850.45       516.05 o                         
  11   2   4      14935.68      16002.63       326.86 o                         
  12   2   4       1392.34       1288.64        70.04 o                         
  13   2   4       9092.44       9737.98       317.76 o                         
  14   2   4      34342.66      34462.96       734.76 o                         
  15   2   4      30101.65      32961.71       819.06 o                         
  16   2   4       7588.99       8712.53       315.17 o                         
  17   2   4         22.95         10.37        20.46 o                         
  18   2   4      32264.87      31573.38       900.20 o                         
  19   2   4         27.19          1.47        29.56 o                         
  20   2   4      16362.90      17012.86       550.98 o                         
  21   2   4      18145.10      17088.07       565.69 o                         
  22   2   4      39513.36      40070.58       770.55 o                         
  23   2   4        574.23        321.01        39.21 o                         
  24   2   4      18348.47      18572.14       480.18 o                         
  25   2   4       2151.84       2333.32       111.95 o                         
  26   2   4       3742.49       3265.80       115.49 o                         
  27   2   4        635.76        492.66        61.49 o                         
  28   2   4      51219.78      50037.63       631.17 o                         
  29   2   4        581.08        415.41        47.32 o                         
  30   2   4       1170.02        900.47        85.32 o                         
  31   2   4       2750.16       2623.81       111.44 o                         
  32   2   4      10366.30      11149.25       202.19 o                         
  33   2   4       8680.23       8603.21       176.01 o                         
  34   2   4       1329.92       1168.87        79.92 o                         
  35   2   4         71.79         -5.34        20.47 o                         
  36   2   4      10458.48      10202.56       197.45 o                         
  37   2   4         23.65        -15.94        18.35 o                         
  38   2   4       9689.04       9870.20       197.30 o                         
  39   2   4         95.42         39.25        21.03 o                         
  40   2   4      12124.03      11886.83       229.61 o                         
  41   2   4        484.56        258.03        26.90 o                         
  42   2   4       7763.31       8015.36       161.11 o                         
  43   2   4         18.13         13.85        16.43 o                         
  44   2   4        357.84        191.83        29.60 o                         
  45   2   4        465.09        320.97        53.92 o                         
  46   2   4      14263.84      14746.91       219.07 o                         
  47   2   4        908.16        819.33        51.44 o                         
  48   2   4       3156.22       3101.03        90.94 o                         
   1   3   4         54.37        226.93        51.52 o                         
   2   3   4       9296.28      10452.42       399.48 o                         
   3   3   4      10877.76      10636.62       334.80 o                         
   4   3   4        980.82       1364.87       101.87 o                         
   5   3   4        475.37        478.98        78.74 o                         
   6   3   4       1925.14       2323.08       136.16 o                         
   7   3   4         49.28        105.59        24.39 o                         
   8   3   4         45.38         39.83        11.79 o                         
   9   3   4      10277.85       9715.06       255.10 o                         
  10   3   4       2506.57       2772.03       111.10 o                         
  11   3   4      17070.58      17219.76       459.73 o                         
  12   3   4        897.03        831.77        71.67 o                         
  13   3   4      16059.93      17216.19       588.19 o                         
  14   3   4       3640.87       4116.36       177.27 o                         
  15   3   4         92.41        310.78        84.64 o                         
  16   3   4      10209.05      10782.63       339.03 o                         
  17   3   4       2998.59       2338.77       163.94 o                         
  18   3   4       4536.85       3836.39       283.18 o                         
  19   3   4        333.23         37.21        33.59 o                         
  20   3   4        767.93        638.57       106.74 o                         
  21   3   4         36.88        -12.99        29.56 o                         
  22   3   4       3836.41       3725.46       145.59 o                         
  23   3   4        123.90        245.44        71.80 o                         
  24   3   4        167.24         42.07        27.94 o                         
  25   3   4          4.61        -22.25        22.25 o                         
  26   3   4        438.20        332.95        37.82 o                         
  27   3   4       1479.39       1477.03        91.24 o                         
  28   3   4       1125.92        777.14        95.99 o                         
  29   3   4        311.07        233.57        34.50 o                         
  30   3   4        707.61        721.81        58.72 o                         
  31   3   4       9129.26       8647.64       194.02 o                         
  32   3   4        852.17        583.32        85.14 o                         
  33   3   4        276.88        151.68        28.35 o                         
  34   3   4        474.12        229.78        31.10 o                         
  35   3   4        193.87         71.95        24.40 o                         
  36   3   4        327.98        144.20        34.14 o                         
  37   3   4         15.21        -16.13        20.46 o                         
  38   3   4        451.31        244.98        30.80 o                         
  39   3   4       4808.59       4785.08       124.60 o                         
  40   3   4       2088.16       1963.28        83.73 o                         
  41   3   4        606.37        319.69        31.91 o                         
  42   3   4       2027.43       2084.16        81.98 o                         
  43   3   4         46.22         22.61        19.23 o                         
  44   3   4        188.89         88.92        19.82 o                         
  45   3   4         17.04          0.27        14.79 o                         
  46   3   4        134.12         63.26        22.99 o                         
  47   3   4        181.44         76.74        18.77 o                         
   0   4   4      39137.24      39667.48      1759.25 o                         
   1   4   4       8549.20       9821.14       488.68 o                         
   2   4   4       3894.89       3525.29       219.13 o                         
   3   4   4      19542.84      19284.29       808.11 o                         
   4   4   4      37461.45      34578.59      1220.27 o                         
   5   4   4         13.84         29.88        25.12 o                         
   6   4   4      22648.94      20448.83       697.84 o                         
   7   4   4      18675.65      18412.10       652.27 o                         
   8   4   4      13863.10      15017.81       569.70 o                         
   9   4   4       3408.17       3849.90       204.52 o                         
  10   4   4       8303.53       9195.80       343.01 o                         
  11   4   4        104.61         90.30        29.04 o                         
  12   4   4       3120.98       2819.19       110.56 o                         
  13   4   4       2437.88       2061.21        99.54 o                         
  14   4   4      31642.18      29843.57       460.18 o                         
  15   4   4       2079.17       2073.08       121.76 o                         
  16   4   4       1459.39       1352.18       100.52 o                         
  17   4   4        228.71         91.45        39.01 o                         
  18   4   4      39185.89      36397.28       511.87 o                         
  19   4   4        131.85         29.66        35.12 o                         
  20   4   4       3272.43       3029.29       127.76 o                         
  21   4   4       7020.79       6911.05       216.93 o                         
  22   4   4      27468.76      27105.12       428.22 o                         
  23   4   4          5.17         -5.75        23.58 o                         
  24   4   4      21092.51      19575.80       344.39 o                         
  25   4   4       6840.69       6622.99       286.80 o                         
  26   4   4       5372.74       5517.97       204.04 o                         
  27   4   4        593.50        365.53        48.42 o                         
  28   4   4      11624.47      11668.74       247.96 o                         
  29   4   4        183.16        107.37        26.03 o                         
  30   4   4        591.75        322.08        38.70 o                         
  31   4   4         30.16        -22.17        23.38 o                         
  32   4   4      21765.62      20941.02       386.19 o                         
  33   4   4         19.31        -24.04        24.04 o                         
  34   4   4       9140.48       9357.64       239.32 o                         
  35   4   4        182.88         71.50        25.47 o                         
  36   4   4      12421.11      13210.80       246.43 o                         
  37   4   4        651.11        588.32        77.68 o                         
  38   4   4       6603.28       6965.99       154.58 o                         
  39   4   4       2174.62       2191.65        85.62 o                         
  40   4   4       2694.55       2750.16        95.42 o                         
  41   4   4         11.60         -1.48        20.59 o                         
  42   4   4      14445.79      15021.16       235.61 o                         
  43   4   4       3964.54       3921.39        99.74 o                         
  44   4   4          0.69         -7.64        19.40 o                         
  45   4   4        289.77        166.53        22.47 o                         
   1   5   4      35707.70      32060.47       579.00 o                         
   2   5   4       8773.37       7846.78       195.55 o                         
   3   5   4       2894.76       2234.66       100.95 o                         
   4   5   4       5485.56       5156.11       150.77 o                         
   5   5   4     117541.66     112789.62      1426.87 o                         
   6   5   4       4942.43       4822.94       138.52 o                         
   7   5   4       5493.11       5682.28       150.36 o                         
   8   5   4      26496.78      26242.66       394.32 o                         
   9   5   4      89462.64      85409.10      1215.77 o                         
  10   5   4      20590.22      21288.29       354.37 o                         
  11   5   4      11157.43      10298.42       228.21 o                         
  12   5   4       5823.13       5596.23       157.27 o                         
  13   5   4      59899.99      58623.85       713.69 o                         
  14   5   4       5753.59       6237.60       179.24 o                         
  15   5   4      22475.81      22374.46       390.39 o                         
  16   5   4       2808.59       2657.04       122.87 o                         
  17   5   4      20684.28      21074.61       393.82 o                         
  18   5   4         80.77         25.19        27.29 o                         
  19   5   4      73442.77      73961.82      1011.85 o                         
  20   5   4       3920.08       3738.41       169.62 o                         
  21   5   4         19.80          3.53        32.05 o                         
  22   5   4         53.68         38.82        31.48 o                         
  23   5   4      43539.09      41399.99       630.25 o                         
  24   5   4       5683.62       5336.94       166.97 o                         
  25   5   4       2305.59       2473.44       107.93 o                         
  26   5   4      24050.43      23717.37       393.55 o                         
  27   5   4      25309.99      24828.71       384.54 o                         
  28   5   4        992.59       1157.03        87.78 o                         
  29   5   4      20414.26      18888.32       313.78 o                         
  30   5   4       5848.81       6028.89       196.16 o                         
  31   5   4      26078.09      27249.16       425.59 o                         
  32   5   4       1403.44       1352.00        84.41 o                         
  33   5   4      30867.23      31520.15       498.50 o                         
  34   5   4        842.17       1071.91       115.90 o                         
  35   5   4       5948.80       6221.26       170.13 o                         
  36   5   4       3582.24       3646.33       124.53 o                         
  37   5   4      46914.97      50483.25       698.70 o                         
  38   5   4       4439.15       4629.82       143.31 o                         
  39   5   4       1361.34       1294.06        96.37 o                         
  40   5   4       3039.79       3114.60       112.24 o                         
  41   5   4      26026.95      26697.76       477.60 o                         
  42   5   4       1953.70       2093.37        95.75 o                         
  43   5   4      17425.71      17780.83       370.39 o                         
   0   6   4      54708.85      52467.11      1173.28 o                         
   1   6   4      10824.02      10895.61       208.01 o                         
   2   6   4       8792.89       9003.33       178.62 o                         
   3   6   4       3907.90       4002.18       130.31 o                         
   4   6   4      79878.91      77687.09      1072.28 o                         
   5   6   4       3747.97       3766.00       148.16 o                         
   6   6   4      68319.90      68030.55       851.11 o                         
   7   6   4       1847.80       2018.10        98.48 o                         
   8   6   4      72205.16      74093.75       956.00 o                         
   9   6   4       5557.68       5807.92       169.09 o                         
  10   6   4      60243.34      61522.93       823.38 o                         
  11   6   4      16997.21      16873.94       331.28 o                         
  12   6   4      11755.58      12175.91       295.98 o                         
  13   6   4         52.79         31.60        65.14 o                         
  14   6   4      49719.77      48496.38       834.45 o                         
  15   6   4       4517.57       4816.48       188.75 o                         
  16   6   4       3317.32       3343.14       161.26 o                         
  17   6   4         87.89        105.96        37.21 o                         
  18   6   4      49965.29      49540.38       790.59 o                         
  19   6   4       2288.88       2148.47       124.26 o                         
  20   6   4      21681.88      21875.23       401.26 o                         
  21   6   4       2210.32       2374.28       117.48 o                         
  22   6   4      24038.72      22750.59       439.47 o                         
  23   6   4       2742.37       2654.67       153.39 o                         
  24   6   4      34604.57      34743.96       594.52 o                         
  25   6   4       7180.03       6977.73       210.32 o                         
  26   6   4      12089.92      11482.69       304.20 o                         
  27   6   4        771.03        453.73        75.20 o                         
  28   6   4      65065.15      65061.34       898.55 o                         
  29   6   4        950.73       1336.98        89.04 o                         
  30   6   4        121.69        169.55        33.53 o                         
  31   6   4       3130.58       3360.25       127.84 o                         
  32   6   4      38100.11      39033.23       655.92 o                         
  33   6   4       1070.38        967.47       105.27 o                         
  34   6   4       5097.56       4829.15       151.04 o                         
  35   6   4       6636.09       7092.50       206.29 o                         
  36   6   4      33015.79      35498.96       633.19 o                         
  37   6   4         32.51         41.20        25.13 o                         
  38   6   4      23389.51      25179.80       456.08 o                         
  39   6   4       3601.16       4077.67       151.77 o                         
  40   6   4       8484.19       8592.97       246.37 o                         
   1   7   4      23826.79      23532.23       403.15 o                         
   2   7   4       7130.21       7456.02       196.32 o                         
   3   7   4       9243.71       9247.06       221.77 o                         
   4   7   4      14532.89      14483.20       292.22 o                         
   5   7   4      42060.46      41167.19       607.33 o                         
   6   7   4      11600.88      12414.34       252.46 o                         
   7   7   4        228.28         98.33        29.66 o                         
   8   7   4        143.89        142.27        29.70 o                         
   9   7   4      51532.02      52266.12       831.78 o                         
  10   7   4        891.72        955.65       100.03 o                         
  11   7   4       8477.17       8912.11       252.37 o                         
  12   7   4        659.23        984.54       128.50 o                         
  13   7   4      29550.84      28401.81       528.03 o                         
  14   7   4        137.77         94.24        29.74 o                         
  15   7   4       9831.57       8608.81       232.33 o                         
  16   7   4       8432.60       8295.71       227.15 o                         
  17   7   4       4692.50       4503.78       167.65 o                         
  18   7   4         19.94         21.83        31.40 o                         
  19   7   4      29259.29      29770.39       539.94 o                         
  20   7   4         90.86         54.42        32.25 o                         
  21   7   4        229.79        139.29        35.73 o                         
  22   7   4       4510.37       4406.34       168.18 o                         
  23   7   4      44474.28      45113.75       776.56 o                         
  24   7   4        179.30        158.03        35.56 o                         
  25   7   4        287.50        158.97        41.00 o                         
  26   7   4       8385.26       8559.27       236.59 o                         
  27   7   4      19865.75      20753.65       464.22 o                         
  28   7   4         87.72          1.47        25.10 o                         
  29   7   4      11975.89      12837.46       273.69 o                         
  30   7   4       5785.69       6270.68       194.09 o                         
  31   7   4       8034.64       7740.98       244.21 o                         
  32   7   4        154.79        117.12        33.36 o                         
  33   7   4      27173.75      28367.30       512.58 o                         
  34   7   4        999.65       1320.75       142.09 o                         
  35   7   4       4899.17       5073.20       166.43 o                         
  36   7   4        390.46        180.07        38.29 o                         
   0   8   4       8009.58       8170.68       375.74 o                         
   1   8   4       5748.45       6312.40       235.68 o                         
   2   8   4       2640.68       3008.61       167.15 o                         
   3   8   4        184.95        125.26        46.10 o                         
   4   8   4       6672.59       6571.73       423.12 o                         
   5   8   4          5.41          3.66        48.26 o                         
   6   8   4      11390.35      11599.04       359.51 o                         
   7   8   4       2411.11       2535.40       145.33 o                         
   8   8   4      12131.91      12555.61       328.19 o                         
   9   8   4       2168.77       2339.72       139.63 o                         
  10   8   4       2475.80       2269.52       139.38 o                         
  11   8   4       2705.42       2612.96       146.02 o                         
  12   8   4       2814.88       2807.77       133.89 o                         
  13   8   4       1138.90       1518.83       128.64 o                         
  14   8   4       1258.74       1412.92       112.35 o                         
  15   8   4       1509.55       1473.29       101.96 o                         
  16   8   4       4914.93       5125.52       177.72 o                         
  17   8   4        411.51        194.98        35.45 o                         
  18   8   4      10646.91      10878.12       246.34 o                         
  19   8   4       2080.55       2025.48       118.45 o                         
  20   8   4       2263.25       2314.79       127.90 o                         
  21   8   4       2269.76       2325.21       125.20 o                         
  22   8   4       4235.36       3836.08       152.07 o                         
  23   8   4        949.25        922.79       116.05 o                         
  24   8   4       2295.76       1914.96       117.26 o                         
  25   8   4       3520.22       3677.47       153.80 o                         
  26   8   4        231.06        160.69        30.31 o                         
  27   8   4         74.22         -1.85        25.64 o                         
  28   8   4       6261.15       6406.63       183.36 o                         
  29   8   4        252.64        145.00        36.66 o                         
  30   8   4         91.92        144.32        68.13 o                         
  31   8   4         20.71         -5.06        21.72 o                         
   1   9   4        426.85        249.55        60.97 o                         
   2   9   4        406.54        257.08        43.12 o                         
   3   9   4        370.83        349.78        49.51 o                         
   4   9   4         36.32         -6.78        39.45 o                         
   5   9   4        237.14        149.34        35.36 o                         
   6   9   4          0.53         25.09        36.00 o                         
   7   9   4        218.30         27.06        38.18 o                         
   8   9   4        367.78        227.41        41.44 o                         
   9   9   4       1078.72       1179.85       117.17 o                         
  10   9   4          3.44          9.32        40.79 o                         
  11   9   4          5.03          2.61        40.31 o                         
  12   9   4        849.89        634.64       104.83 o                         
  13   9   4         17.63         15.24        32.59 o                         
  14   9   4        391.54        288.57        45.82 o                         
  15   9   4        179.59        153.65        41.50 o                         
  16   9   4          1.52        -32.31        32.31 o                         
  17   9   4       1065.68       1152.92       114.24 o                         
  18   9   4          6.87        -14.21        32.60 o                         
  19   9   4        116.89        202.50        61.69 o                         
  20   9   4          0.20        -34.48        34.48 o                         
  21   9   4        583.08        280.54        72.04 o                         
  22   9   4        573.23        730.58        87.78 o                         
  23   9   4        152.18          5.33        31.06 o                         
  24   9   4        469.48        173.96        41.80 o                         
   0  10   4      15599.73      15765.15       478.62 o                         
   1  10   4        187.04        153.16        41.85 o                         
   2  10   4         90.57         68.52        38.30 o                         
   3  10   4        815.88        914.40       103.46 o                         
   4  10   4       9432.60       9359.21       268.92 o                         
   5  10   4        108.74        183.04       108.41 o                         
   6  10   4       1982.42       2057.75       123.40 o                         
   7  10   4       1471.97       1668.51       116.57 o                         
   8  10   4       4181.73       4000.49       215.88 o                         
   9  10   4         18.42         13.68        64.43 o                         
  10  10   4       7956.48       8186.57       333.05 o                         
  11  10   4        449.08        275.56        69.50 o                         
  12  10   4        534.78        246.21        79.33 o                         
   1   1   5      11348.66      12354.06       205.95 o                         
   2   1   5      17541.48      19465.54       340.81 o                         
   3   1   5       7743.10       7686.61       170.04 o                         
   4   1   5       9274.83       9905.44       205.02 o                         
   5   1   5       4447.67       4890.52       138.90 o                         
   6   1   5      69819.30      72358.66      1541.00 o                         
   7   1   5      50254.52      53208.23       769.51 o                         
   8   1   5      14414.34      16016.43       312.68 o                         
   9   1   5      17066.84      18240.75       317.72 o                         
  10   1   5       7390.50       8478.32       235.24 o                         
  11   1   5       8461.53       8433.61       205.20 o                         
  12   1   5      79254.41      85222.53      1688.05 o                         
  13   1   5        276.41        233.87        65.24 o                         
  14   1   5      12350.08      12048.37       367.64 o                         
  15   1   5      16987.87      16426.58       402.46 o                         
  16   1   5      55536.24      51962.60      2194.53 o                         
  17   1   5      10063.38      10524.57       376.30 o                         
  18   1   5       9694.12       9303.50       356.72 o                         
  19   1   5      15366.30      16017.55       523.85 o                         
  20   1   5       5920.50       5776.16       306.06 o                         
  21   1   5         64.90         49.54        38.66 o                         
  22   1   5      18189.79      17584.62       719.27 o                         
  23   1   5        620.42        821.04        92.07 o                         
  24   1   5       9707.56       8968.34       182.48 o                         
  25   1   5         30.41          1.25        22.58 o                         
  26   1   5      40814.16      38396.25       481.49 o                         
  27   1   5       7381.09       7359.50       156.28 o                         
  28   1   5       2236.46       2386.05        90.68 o                         
  29   1   5       2891.22       2779.01        95.48 o                         
  30   1   5      38284.21      38990.25       453.64 o                         
  31   1   5       3851.05       3585.93       118.17 o                         
  32   1   5       1823.09       1653.83        92.58 o                         
  33   1   5       1848.76       1666.07        74.55 o                         
  34   1   5       4076.94       3845.43       109.25 o                         
  35   1   5        678.66        409.36        32.49 o                         
  36   1   5       3169.65       3380.57       102.04 o                         
  37   1   5      11374.12      10946.31       194.53 o                         
  38   1   5        487.30        293.04        58.71 o                         
  39   1   5       3013.33       2960.62        99.05 o                         
  40   1   5      27716.67      27320.40       379.84 o                         
  41   1   5       1677.73       1753.72        80.82 o                         
  42   1   5       1573.55       1437.06        72.02 o                         
  43   1   5       2299.87       2154.84        80.17 o                         
  44   1   5       9922.11       9859.22       181.95 o                         
  45   1   5       1620.93       1712.83        74.75 o                         
  46   1   5         30.20         17.68        13.83 o                         
  47   1   5       1966.49       1906.59        70.21 o                         
  48   1   5       6446.81       6517.14       128.52 o                         
  49   1   5          9.59         -7.10        17.35 o                         
   0   2   5      24115.73      23897.24       743.35 o                         
   1   2   5      81772.95      87009.26      1722.89 o                         
   2   2   5       3440.24       3711.19       115.25 o                         
   3   2   5      81060.55      81989.83      1708.70 o                         
   4   2   5      12505.18      12959.64       248.93 o                         
   5   2   5      17337.87      19655.14       349.89 o                         
   6   2   5       2269.56       1921.33        67.73 o                         
   7   2   5     152235.55     159459.78      2317.89 o                         
   8   2   5       4504.15       4507.77       124.35 o                         
   9   2   5      17199.54      17713.79       354.61 o                         
  10   2   5      98673.68      96083.56      1588.01 o                         
  11   2   5     106333.62     109385.57      2175.28 o                         
  12   2   5       4199.02       4600.36       159.56 o                         
  13   2   5      42434.21      45310.19      1033.46 o                         
  14   2   5      11105.02      12366.26       343.76 o                         
  15   2   5      90219.67      94690.62      2862.56 o                         
  16   2   5       2213.73       2618.19       142.51 o                         
  17   2   5      58763.80      60468.59      1280.50 o                         
  18   2   5       5572.68       5318.23       254.88 o                         
  19   2   5      41604.89      39553.61      1024.34 o                         
  20   2   5      41926.40      41713.17      1081.30 o                         
  21   2   5     173853.55     167868.44      2100.84 o                         
  22   2   5      10552.04       9285.58       217.58 o                         
  23   2   5        507.47        777.96       106.96 o                         
  24   2   5      31779.86      32110.36       450.79 o                         
  25   2   5      63056.70      62923.39       859.06 o                         
  26   2   5      26129.30      25053.95       371.86 o                         
  27   2   5      14566.13      15350.29       266.02 o                         
  28   2   5      11346.58      10686.09       207.40 o                         
  29   2   5      39146.77      39045.39       631.72 o                         
  30   2   5       2130.62       1991.23        99.01 o                         
  31   2   5      41344.84      43040.02       626.34 o                         
  32   2   5       6423.06       6402.07       145.26 o                         
  33   2   5       2905.60       2964.34       100.79 o                         
  34   2   5       2742.50       2856.61        95.82 o                         
  35   2   5      45891.80      45409.54       531.58 o                         
  36   2   5       7681.23       7865.22       167.50 o                         
  37   2   5        814.05        679.57        82.30 o                         
  38   2   5      13973.01      14039.45       233.60 o                         
  39   2   5      38258.67      38772.17       475.16 o                         
  40   2   5        673.83        479.23        62.62 o                         
  41   2   5       8094.47       8138.13       157.41 o                         
  42   2   5       3310.38       3340.26       104.22 o                         
  43   2   5      20255.04      20898.22       292.69 o                         
  44   2   5        437.43        409.24        43.60 o                         
  45   2   5      21906.76      22443.93       296.84 o                         
  46   2   5      12791.08      13516.42       205.33 o                         
  47   2   5      15382.98      15554.68       245.97 o                         
  48   2   5        336.33        234.07        34.85 o                         
   1   3   5      14538.93      15356.34       551.12 o                         
   2   3   5     181784.22     185034.31      4704.18 o                         
   3   3   5       5168.31       5466.14       279.57 o                         
   4   3   5      62507.70      64252.81      1772.91 o                         
   5   3   5      34189.94      35544.46       828.68 o                         
   6   3   5      83718.12      84583.12      1964.97 o                         
   7   3   5       4099.24       2977.40        96.98 o                         
   8   3   5     160614.80     163683.53      2626.47 o                         
   9   3   5       4624.65       4597.88       162.53 o                         
  10   3   5      63123.55      63556.04      1230.24 o                         
  11   3   5      13197.80      14419.41       365.56 o                         
  12   3   5     124375.25     130106.05      2147.03 o                         
  13   3   5       2613.05       2945.57       131.88 o                         
  14   3   5       1892.38       1844.09       123.29 o                         
  15   3   5      34158.83      34333.80       687.88 o                         
  16   3   5     142470.44     142840.08      3255.96 o                         
  17   3   5       8917.20       8777.96       300.72 o                         
  18   3   5      10332.61       8800.87       244.15 o                         
  19   3   5       7345.08       7023.20       200.22 o                         
  20   3   5     121918.19     118036.20      2195.93 o                         
  21   3   5        769.75        846.65        66.69 o                         
  22   3   5      44831.97      42884.22       676.34 o                         
  23   3   5       4202.86       4434.94       142.48 o                         
  24   3   5      61008.22      62617.30      1111.48 o                         
  25   3   5      14522.78      15100.68       354.17 o                         
  26   3   5     127069.55     123978.50      1378.83 o                         
  27   3   5      10759.91       9833.08       214.66 o                         
  28   3   5       4953.38       5301.76       213.16 o                         
  29   3   5      18355.04      17982.33       352.57 o                         
  30   3   5      86871.66      87985.27      1069.47 o                         
  31   3   5       5733.73       5818.71       154.07 o                         
  32   3   5       8522.13       8804.41       195.54 o                         
  33   3   5       5192.66       5064.18       150.27 o                         
  34   3   5      22245.13      22682.10       355.24 o                         
  35   3   5          9.04         18.59        21.77 o                         
  36   3   5       8719.76       8610.00       180.56 o                         
  37   3   5       6104.68       5945.09       143.99 o                         
  38   3   5      24811.01      24814.96       349.21 o                         
  39   3   5       1807.82       1589.96        78.82 o                         
  40   3   5      48680.02      50964.39       626.44 o                         
  41   3   5      13015.48      13432.02       226.44 o                         
  42   3   5       3927.12       3888.82       100.08 o                         
  43   3   5        324.13        155.66        25.87 o                         
  44   3   5      46025.05      47427.51       532.79 o                         
  45   3   5       2550.70       2744.86        83.93 o                         
  46   3   5       1093.84       1141.03        64.78 o                         
  47   3   5       2588.00       2373.59        94.77 o                         
   0   4   5      19641.08      19511.93       972.59 o                         
   1   4   5      15847.62      15053.62       569.73 o                         
   2   4   5      16582.10      17183.73       627.02 o                         
   3   4   5     103251.89     108438.86      2887.10 o                         
   4   4   5       1995.98       1888.28       171.93 o                         
   5   4   5      17323.04      18098.19       660.65 o                         
   6   4   5       4917.40       4910.64       286.32 o                         
   7   4   5      76070.81      82436.37      2271.86 o                         
   8   4   5       6995.77       6958.03       405.01 o                         
   9   4   5      14589.82      15242.67       603.45 o                         
  10   4   5      48961.36      51109.20      1255.10 o                         
  11   4   5      39766.29      39585.17      1025.76 o                         
  12   4   5       6735.04       6842.04       381.78 o                         
  13   4   5      40022.89      39323.33       517.86 o                         
  14   4   5      12277.46      12087.74       259.21 o                         
  15   4   5      97898.28      90906.50      1538.87 o                         
  16   4   5       2127.19       2275.75       103.05 o                         
  17   4   5      39401.63      37056.83       514.90 o                         
  18   4   5        120.63         89.46        36.47 o                         
  19   4   5      12225.54      12021.08       234.72 o                         
  20   4   5       9001.59       8898.71       205.97 o                         
  21   4   5      62085.88      60636.12       803.92 o                         
  22   4   5       8680.08       8521.17       202.00 o                         
  23   4   5       6281.08       6563.84       186.48 o                         
  24   4   5      14386.74      13999.30       301.87 o                         
  25   4   5      78894.63      75419.95       932.74 o                         
  26   4   5       4308.84       4337.56       160.35 o                         
  27   4   5       2263.83       2054.99       103.00 o                         
  28   4   5      14280.73      13946.35       268.32 o                         
  29   4   5      17594.93      17560.24       309.55 o                         
  30   4   5         34.61        -25.52        25.52 o                         
  31   4   5      17150.75      16180.68       308.12 o                         
  32   4   5      10997.10      11140.79       241.04 o                         
  33   4   5      17065.59      18146.40       625.90 o                         
  34   4   5       6293.76       6284.71       170.40 o                         
  35   4   5      32478.15      33340.40       476.39 o                         
  36   4   5       7676.46       7272.38       163.61 o                         
  37   4   5        891.08        829.38        63.32 o                         
  38   4   5        995.28        995.23        84.24 o                         
  39   4   5      32683.73      34082.66       437.19 o                         
  40   4   5       4624.52       4722.23       117.81 o                         
  41   4   5      10855.79      11244.28       226.27 o                         
  42   4   5       9410.58       9368.46       178.48 o                         
  43   4   5      15086.91      14902.79       318.37 o                         
  44   4   5         30.10         32.48        17.41 o                         
  45   4   5      13168.23      12796.07       260.75 o                         
   1   5   5       6578.47       7320.19       204.09 o                         
   2   5   5       6616.31       5472.31       154.64 o                         
   3   5   5         88.39         30.93        21.90 o                         
   4   5   5      36056.78      36891.88       538.46 o                         
   5   5   5       6606.09       5744.03       216.05 o                         
   6   5   5       3591.47       2704.55       152.48 o                         
   7   5   5        200.91         97.75        30.17 o                         
   8   5   5      25451.71      25932.05       408.42 o                         
   9   5   5        466.95        272.22        32.83 o                         
  10   5   5      11521.87      10634.82       216.20 o                         
  11   5   5       1672.43       1411.65        86.77 o                         
  12   5   5      12282.70      12100.62       278.49 o                         
  13   5   5       3098.25       2658.47       130.24 o                         
  14   5   5        154.55        119.92        34.81 o                         
  15   5   5      13980.72      14046.27       286.58 o                         
  16   5   5      18598.15      19062.97       338.18 o                         
  17   5   5       4410.23       4158.10       160.83 o                         
  18   5   5       4241.96       4330.29       146.19 o                         
  19   5   5        753.75        357.35        50.80 o                         
  20   5   5      11265.15      11270.09       257.09 o                         
  21   5   5       1213.99       1367.37       106.23 o                         
  22   5   5       5666.91       5737.17       189.88 o                         
  23   5   5        210.58         22.70        27.75 o                         
  24   5   5       4321.44       3793.40       147.97 o                         
  25   5   5       4220.11       4036.80       145.87 o                         
  26   5   5       2619.61       2243.17       117.37 o                         
  27   5   5       9290.34       8996.28       211.95 o                         
  28   5   5       1429.36       1199.49        99.56 o                         
  29   5   5       1780.83       1595.50       114.51 o                         
  30   5   5       8962.41       8511.30       238.82 o                         
  31   5   5       5417.01       5035.67       158.08 o                         
  32   5   5         86.10         67.75        36.75 o                         
  33   5   5        103.57          5.30        26.30 o                         
  34   5   5       3935.27       3940.69       143.33 o                         
  35   5   5         32.40          5.17        24.39 o                         
  36   5   5       2623.86       2522.12       116.78 o                         
  37   5   5        965.51        928.14        73.09 o                         
  38   5   5       3049.64       3077.86       110.04 o                         
  39   5   5        248.58        215.65        60.96 o                         
  40   5   5      11333.13      11318.45       223.86 o                         
  41   5   5       4195.11       4111.30       113.01 o                         
  42   5   5        321.01        238.98        51.26 o                         
  43   5   5         95.50         36.11        28.21 o                         
   0   6   5       4309.21       3765.33       192.47 o                         
   1   6   5        600.35        449.08        51.21 o                         
   2   6   5        349.96        278.73        40.22 o                         
   3   6   5       2795.06       2463.00       108.07 o                         
   4   6   5        222.18        166.30        30.08 o                         
   5   6   5       1334.20       1639.12        94.84 o                         
   6   6   5        688.70        411.67        61.25 o                         
   7   6   5       2217.32       2198.57       111.32 o                         
   8   6   5      12750.33      13834.21       293.20 o                         
   9   6   5       4105.24       4404.54       154.02 o                         
  10   6   5        133.66        135.49        34.94 o                         
  11   6   5         99.26        130.65        53.32 o                         
  12   6   5         26.23         52.42        27.92 o                         
  13   6   5       2015.27       2079.81       124.11 o                         
  14   6   5        410.14        443.85       115.19 o                         
  15   6   5        145.66         88.93        33.11 o                         
  16   6   5       1690.78       1842.20       116.24 o                         
  17   6   5       4287.00       4450.90       173.61 o                         
  18   6   5       1916.08       1933.07       121.15 o                         
  19   6   5       1053.61       1137.40        94.16 o                         
  20   6   5        237.02        195.24        40.56 o                         
  21   6   5        136.13          3.13        34.65 o                         
  22   6   5        224.06        119.04        34.72 o                         
  23   6   5        596.76        335.47        42.97 o                         
  24   6   5         41.34         46.57        28.81 o                         
  25   6   5         69.39         32.88        37.25 o                         
  26   6   5        424.93        257.81        38.18 o                         
  27   6   5        677.95        523.67        79.06 o                         
  28   6   5       2076.38       2119.78       111.74 o                         
  29   6   5         10.42         31.14        27.19 o                         
  30   6   5         96.11         92.76        34.47 o                         
  31   6   5       1946.06       1916.12       127.65 o                         
  32   6   5        308.88        156.51        39.34 o                         
  33   6   5        120.98         85.51        24.81 o                         
  34   6   5         51.18          1.25        25.36 o                         
  35   6   5       1306.50       1129.04        83.87 o                         
  36   6   5        137.15         35.48        21.89 o                         
  37   6   5        296.46        169.54        31.30 o                         
  38   6   5        393.58        213.15        31.82 o                         
  39   6   5        128.61         38.55        31.12 o                         
  40   6   5         17.71        -21.30        21.30 o                         
   1   7   5        421.49        237.81        38.28 o                         
   2   7   5       8913.56       9260.06       224.22 o                         
   3   7   5       6753.44       7085.51       195.97 o                         
   4   7   5       3758.14       3613.79       138.77 o                         
   5   7   5       1303.80       1083.33        92.68 o                         
   6   7   5      16898.88      17095.91       347.67 o                         
   7   7   5       1337.22       1336.26        99.69 o                         
   8   7   5      16742.69      17392.83       314.09 o                         
   9   7   5       5984.79       6235.17       184.04 o                         
  10   7   5      19516.20      19650.94       384.55 o                         
  11   7   5        338.56        283.33        48.43 o                         
  12   7   5      19599.26      19586.59       384.59 o                         
  13   7   5       4280.23       3760.94       151.53 o                         
  14   7   5        525.96        413.61        51.18 o                         
  15   7   5       1119.66        620.36        85.85 o                         
  16   7   5       6005.96       5937.27       189.58 o                         
  17   7   5         75.37         71.81        30.11 o                         
  18   7   5        626.36        323.24        50.38 o                         
  19   7   5        863.89        894.35        81.92 o                         
  20   7   5       5751.63       6341.60       191.98 o                         
  21   7   5        513.85        245.61        70.15 o                         
  22   7   5       7927.63       8606.89       238.00 o                         
  23   7   5        417.79        265.98        38.46 o                         
  24   7   5       3718.56       3766.32       152.98 o                         
  25   7   5        160.11         45.22        29.03 o                         
  26   7   5      12249.63      12707.30       304.37 o                         
  27   7   5       1053.56       1113.32        99.50 o                         
  28   7   5        921.56        608.31        99.57 o                         
  29   7   5       2070.74       2056.89       106.34 o                         
  30   7   5      11900.57      11829.85       404.07 o                         
  31   7   5        234.77         89.16        34.07 o                         
  32   7   5       1465.40       1273.44        91.68 o                         
  33   7   5       4472.25       4615.61       186.31 o                         
  34   7   5       9756.03      10425.79       266.15 o                         
  35   7   5        203.58         91.34        33.30 o                         
  36   7   5       2784.77       2621.94       126.15 o                         
   0   8   5       4007.10       4719.40       244.57 o                         
   1   8   5      24616.88      25878.47       448.58 o                         
   2   8   5        684.57       1316.65       110.35 o                         
   3   8   5      33681.71      36087.12       587.67 o                         
   4   8   5       8464.86       8675.56       213.72 o                         
   5   8   5       2205.12       2084.52       116.28 o                         
   6   8   5       6656.13       7424.60       241.61 o                         
   7   8   5      45899.52      47360.60       822.47 o                         
   8   8   5       6990.47       7615.51       246.18 o                         
   9   8   5       2927.00       2663.23       147.00 o                         
  10   8   5       9344.25      10030.54       285.10 o                         
  11   8   5      35378.31      36622.88       675.34 o                         
  12   8   5        145.05        115.56        36.89 o                         
  13   8   5       3727.62       3998.81       155.40 o                         
  14   8   5       9732.11      10056.78       256.45 o                         
  15   8   5       9575.18      10028.40       253.40 o                         
  16   8   5          8.71        -11.01        27.85 o                         
  17   8   5      22539.92      24547.54       424.58 o                         
  18   8   5       1459.79       1730.69        96.36 o                         
  19   8   5       3746.88       3664.06       163.18 o                         
  20   8   5       1024.49       1218.02       111.82 o                         
  21   8   5      31246.65      31652.80       523.47 o                         
  22   8   5       2487.32       2988.94       130.53 o                         
  23   8   5        325.80        154.30        31.87 o                         
  24   8   5       2871.30       2760.28       132.31 o                         
  25   8   5      24656.48      24937.61       455.49 o                         
  26   8   5        239.30        198.67        64.09 o                         
  27   8   5       8901.58       9478.15       232.87 o                         
  28   8   5       3853.86       3859.16       149.54 o                         
  29   8   5      15937.47      16044.08       401.06 o                         
  30   8   5         12.41        -30.60        39.80 o                         
   1   9   5       3631.69       3835.68       155.46 o                         
   2   9   5      30100.02      31507.83       529.27 o                         
   3   9   5        577.85       1101.17       108.66 o                         
   4   9   5      11018.75      10758.18       300.13 o                         
   5   9   5       4408.86       4887.92       191.39 o                         
   6   9   5      23935.10      24085.92       517.48 o                         
   7   9   5        231.82        213.23        84.57 o                         
   8   9   5      14000.88      14534.74       336.36 o                         
   9   9   5       3831.06       4222.28       189.98 o                         
  10   9   5      10045.06      10069.77       262.00 o                         
  11   9   5       1190.83       1317.72       101.75 o                         
  12   9   5      22617.66      23878.71       488.31 o                         
  13   9   5       1091.82       1229.37       131.41 o                         
  14   9   5       1009.71       1257.46       105.14 o                         
  15   9   5       2753.53       2860.98       141.13 o                         
  16   9   5      27348.81      28204.53       554.03 o                         
  17   9   5       1041.94       1297.48       112.76 o                         
  18   9   5       4740.87       5141.06       184.21 o                         
  19   9   5       2146.04       2093.72       135.51 o                         
  20   9   5      19880.38      20487.83       502.37 o                         
  21   9   5        461.00        762.22        94.26 o                         
  22   9   5       9543.35       9693.73       287.32 o                         
  23   9   5       1623.84       1535.17       122.49 o                         
   0  10   5       6517.14       7251.29       365.49 o                         
   1  10   5       6784.65       6538.23       242.25 o                         
   2  10   5         42.51         72.49        37.50 o                         
   3  10   5      10767.31      10763.76       285.28 o                         
   4  10   5       3186.88       3287.00       154.20 o                         
   5  10   5        613.64        484.93       132.12 o                         
   6  10   5         31.04         98.20        36.59 o                         
   7  10   5      17546.52      18550.88       405.89 o                         
   8  10   5       1580.08       1706.25       143.56 o                         
   9  10   5        297.21        117.83        39.08 o                         
  10  10   5       2174.54       2079.67       120.60 o                         
   0   0   6      69778.66      71468.28      1892.54 o                         
   1   0   6      40739.72      41867.65       827.09 o                         
   2   0   6       4598.68       5336.53       212.87 o                         
   3   0   6       7278.02       6819.60       245.38 o                         
   4   0   6     126353.50     131781.92      2749.55 o                         
   5   0   6         37.68         81.52        24.47 o                         
   6   0   6      54755.72      58728.80      1304.71 o                         
   7   0   6      35946.35      43364.36      1129.82 o                         
   8   0   6      60981.83      58844.26      1316.65 o                         
   9   0   6       3984.89       3655.17       175.15 o                         
  10   0   6     281588.97     292694.66     11139.05 o                         
  11   0   6      39588.16      41658.04       996.38 o                         
  12   0   6      40847.21      44924.68      1070.61 o                         
  13   0   6       4180.93       4239.96       208.27 o                         
  14   0   6     135738.14     134043.31      2867.83 o                         
  15   0   6     104899.16     106652.45      3115.40 o                         
  16   0   6       1985.67       2219.61       196.16 o                         
  17   0   6      34578.11      32745.39      1497.03 o                         
  18   0   6      81159.03      84363.85      3322.55 o                         
  19   0   6       3455.42       4533.52       424.32 o                         
  20   0   6      40747.39      40734.95      1845.07 o                         
  21   0   6       3127.45       2950.68       362.34 o                         
  22   0   6      54451.50      50200.64      1113.23 o                         
  23   0   6       4681.74       3842.50       185.77 o                         
  24   0   6      77237.11      74613.49      1458.69 o                         
  25   0   6      73075.09      72614.70       987.35 o                         
  26   0   6      51630.24      53133.03       831.53 o                         
  27   0   6       1263.84       1645.91       120.37 o                         
  28   0   6      69046.70      71702.91       981.14 o                         
  29   0   6      35223.99      35365.14       527.52 o                         
  30   0   6       1917.78       2054.78       109.29 o                         
  31   0   6       1076.74        920.82        94.22 o                         
  32   0   6      81620.73      84033.31      1077.82 o                         
  33   0   6         95.13         58.62        29.88 o                         
  34   0   6       9537.41      10033.05       250.46 o                         
  35   0   6      16823.93      16155.99       291.09 o                         
  36   0   6      37747.89      36289.08       897.32 o                         
  37   0   6        439.87        269.61        53.23 o                         
  38   0   6      41754.10      41916.35       976.95 o                         
  39   0   6       9722.62       9425.71       280.15 o                         
  40   0   6       4340.37       4031.13       171.72 o                         
  41   0   6      10030.08       9549.67       271.92 o                         
  42   0   6      58292.68      58613.16       996.91 o                         
  43   0   6      12593.28      14034.72       339.77 o                         
  44   0   6       1470.22       1961.64       107.25 o                         
  45   0   6       3060.42       3407.53       131.13 o                         
  46   0   6      53352.44      53842.49       880.87 o                         
  47   0   6       1421.34       1460.41        81.63 o                         
  48   0   6       1222.13        932.24        74.22 o                         
   1   1   6      34240.04      35551.71       539.75 o                         
   2   1   6      19737.24      21458.85       409.92 o                         
   3   1   6      41657.88      44855.81       785.98 o                         
   4   1   6       9755.14       9997.76       237.10 o                         
   5   1   6     196397.22     205894.28      4022.88 o                         
   6   1   6      60223.17      61044.35      1206.29 o                         
   7   1   6       4194.18       5280.94       136.87 o                         
   8   1   6      36935.11      40133.49       700.82 o                         
   9   1   6     164570.94     166192.62      2261.46 o                         
  10   1   6      23787.53      24521.13       418.49 o                         
  11   1   6      27060.15      30684.43       508.36 o                         
  12   1   6      56438.48      59685.57       966.78 o                         
  13   1   6      42535.62      45234.71       940.17 o                         
  14   1   6       1864.35       2581.32       139.01 o                         
  15   1   6     120150.27     128666.23      2398.88 o                         
  16   1   6       6782.53       6831.85       257.05 o                         
  17   1   6      23732.51      24573.91       610.86 o                         
  18   1   6       3845.90       3995.33       229.74 o                         
  19   1   6     108378.78     108787.26      3064.91 o                         
  20   1   6      52502.79      52778.73      1840.30 o                         
  21   1   6       5769.21       6192.56       288.93 o                         
  22   1   6      13882.86      12792.91       313.52 o                         
  23   1   6      64794.14      60199.59       807.23 o                         
  24   1   6      15914.73      15083.41       301.11 o                         
  25   1   6      12370.31      12337.76       199.40 o                         
  26   1   6       7778.01       7766.41       177.85 o                         
  27   1   6      84092.54      85599.80      1116.30 o                         
  28   1   6       5105.33       4875.20       120.28 o                         
  29   1   6      44656.97      45496.14       494.67 o                         
  30   1   6       9585.49       8994.54       198.73 o                         
  31   1   6      43644.29      42684.53       506.01 o                         
  32   1   6         42.51         45.16        19.14 o                         
  33   1   6      17845.86      18021.62       255.03 o                         
  34   1   6       2232.47       1816.79        78.14 o                         
  35   1   6        757.38        494.35        56.70 o                         
  36   1   6      11580.83      11378.62       197.10 o                         
  37   1   6      34236.23      34358.57       705.36 o                         
  38   1   6       7043.72       6977.82       148.64 o                         
  39   1   6      11278.02      11623.66       197.21 o                         
  40   1   6       8210.75       8044.75       167.15 o                         
  41   1   6      43056.58      43793.89       558.12 o                         
  42   1   6       3850.75       4141.97       114.43 o                         
  43   1   6       9566.05      10160.67       187.91 o                         
  44   1   6       3915.40       4248.33       115.91 o                         
  45   1   6      12859.41      12494.33       201.76 o                         
  46   1   6        432.95        553.06        47.36 o                         
  47   1   6      18430.48      18387.42       268.60 o                         
  48   1   6       5471.80       5310.45       110.00 o                         
   0   2   6      14505.44      14889.79       489.78 o                         
   1   2   6      23013.52      23788.87       504.21 o                         
   2   2   6        757.28        999.48        51.36 o                         
   3   2   6       9815.84       9521.02       214.12 o                         
   4   2   6      52179.79      55549.30      1328.39 o                         
   5   2   6       5703.49       5254.71       136.61 o                         
   6   2   6      16570.14      20002.47       385.21 o                         
   7   2   6       1768.71       2481.50        91.10 o                         
   8   2   6        153.83        199.52        37.67 o                         
   9   2   6      11322.14      13292.20       276.85 o                         
  10   2   6      15247.78      16591.73       541.22 o                         
  11   2   6      28766.08      30928.21       619.10 o                         
  12   2   6        198.55        507.57        63.00 o                         
  13   2   6      11005.44      12782.72       306.68 o                         
  14   2   6      61934.58      63674.66      1137.00 o                         
  15   2   6        943.56       1105.09        83.65 o                         
  16   2   6       3270.98       3744.53       211.26 o                         
  17   2   6       1525.90       1034.29       100.45 o                         
  18   2   6        449.56        355.35        98.45 o                         
  19   2   6       7415.01       6932.19       283.13 o                         
  20   2   6       9541.82       9103.87       225.68 o                         
  21   2   6        939.72        786.19        77.13 o                         
  22   2   6      24401.15      23455.77       412.96 o                         
  23   2   6        453.29        326.76        59.57 o                         
  24   2   6      12834.13      11927.52       250.43 o                         
  25   2   6      12950.80      13426.16       263.68 o                         
  26   2   6      14549.43      14142.19       263.20 o                         
  27   2   6        325.56        154.38        25.05 o                         
  28   2   6      10182.80       9567.98       201.49 o                         
  29   2   6       1481.18       1495.00        96.04 o                         
  30   2   6        195.34        128.69        41.66 o                         
  31   2   6        809.52        500.17        81.80 o                         
  32   2   6       9457.18       8986.94       176.84 o                         
  33   2   6       1605.42       1576.78        80.02 o                         
  34   2   6       4140.40       4178.97       116.12 o                         
  35   2   6        640.34        410.09        45.79 o                         
  36   2   6      13601.12      14210.37       299.28 o                         
  37   2   6          0.70        -20.23        20.23 o                         
  38   2   6        822.76        538.11        76.01 o                         
  39   2   6        557.36        314.91        43.95 o                         
  40   2   6       2257.78       2380.02        83.85 o                         
  41   2   6         13.94        -16.21        16.21 o                         
  42   2   6       7757.07       8059.18       153.95 o                         
  43   2   6        927.16        985.60        58.00 o                         
  44   2   6        374.12        191.16        23.70 o                         
  45   2   6       1436.88       1271.79        61.88 o                         
  46   2   6      15510.26      15855.61       247.91 o                         
  47   2   6        529.86        292.39        31.04 o                         
   1   3   6         96.10         31.17        21.72 o                         
   2   3   6       6195.71       6658.49       345.44 o                         
   4   3   6        270.16        155.63        46.84 o                         
   5   3   6      12799.18      14435.34       415.97 o                         
   6   3   6       2453.41       3100.49       101.83 o                         
   7   3   6       1583.48       1648.13        76.86 o                         
   8   3   6         46.21         32.54        15.65 o                         
   9   3   6       2059.06       2452.75       147.18 o                         
  10   3   6        223.75        103.48        25.60 o                         
  11   3   6       4185.47       4442.74       157.35 o                         
  12   3   6       9720.79      10274.14       247.34 o                         
  13   3   6       1195.34       1570.83        91.08 o                         
  14   3   6       9573.21      10085.00       315.77 o                         
  15   3   6        169.06        103.17        32.86 o                         
  16   3   6       1443.13       1549.65       100.01 o                         
  17   3   6       1110.93       1143.65        83.76 o                         
  18   3   6        569.40        481.71        58.12 o                         
  19   3   6        449.80        254.13        35.37 o                         
  20   3   6       3490.08       3736.13       152.03 o                         
  21   3   6       4286.56       4308.32       145.45 o                         
  22   3   6        238.22        182.31        47.15 o                         
  23   3   6       3734.49       4592.31       147.54 o                         
  24   3   6        239.91        106.49        33.06 o                         
  25   3   6        844.21        845.21        73.20 o                         
  26   3   6        168.57        177.98        30.28 o                         
  27   3   6       1712.68       1725.96        93.68 o                         
  28   3   6         10.15         37.74        24.90 o                         
  29   3   6       2760.27       3032.33       115.72 o                         
  30   3   6        221.51        122.34        28.74 o                         
  31   3   6        220.01        121.74        27.06 o                         
  32   3   6      10581.74      10418.20       205.66 o                         
  33   3   6         15.71         32.97        21.48 o                         
  34   3   6        193.36         80.57        23.89 o                         
  35   3   6         51.33        -18.30        21.58 o                         
  36   3   6       2284.10       2127.29        90.73 o                         
  37   3   6        496.16        386.93        53.82 o                         
  38   3   6        135.64         63.48        21.69 o                         
  39   3   6         61.23          3.79        18.41 o                         
  40   3   6        848.11       1033.63        62.68 o                         
  41   3   6          0.92         21.50        20.59 o                         
  42   3   6         15.96         -4.51        14.61 o                         
  43   3   6         87.08         42.61        19.17 o                         
  44   3   6         63.97         30.29        18.04 o                         
  45   3   6        489.37        277.70        41.53 o                         
  46   3   6         68.09         16.86        17.37 o                         
   0   4   6      36013.83      37398.10      1663.90 o                         
   1   4   6         47.45         85.59        35.28 o                         
   2   4   6        251.98        560.42       111.25 o                         
   3   4   6       5344.48       5736.18       328.58 o                         
   4   4   6      26530.51      28240.23       947.29 o                         
   5   4   6        763.27        673.84       193.09 o                         
   6   4   6       2161.94       2674.98       216.95 o                         
   7   4   6       3276.00       3012.58       239.36 o                         
   8   4   6      14242.86      14235.41       596.68 o                         
   9   4   6        463.34        215.74        53.56 o                         
  10   4   6      32398.46      31490.65       618.14 o                         
  11   4   6       2783.29       2600.84       110.37 o                         
  12   4   6       3803.14       3109.98       109.57 o                         
  13   4   6       4324.79       4488.10       127.92 o                         
  14   4   6      23220.05      21551.75       424.23 o                         
  15   4   6       4350.86       3789.24       129.46 o                         
  16   4   6        859.42        668.45        56.71 o                         
  17   4   6       2354.35       2461.21       135.96 o                         
  18   4   6      21875.85      21114.38       352.85 o                         
  19   4   6        501.60        442.01        57.80 o                         
  20   4   6       5234.58       4920.65       170.78 o                         
  21   4   6       8320.61       8460.37       198.53 o                         
  22   4   6       4634.96       4535.57       141.90 o                         
  23   4   6       3762.48       3494.74       172.64 o                         
  24   4   6      25098.78      25024.37       414.95 o                         
  25   4   6       1371.13       1673.32       105.50 o                         
  26   4   6        102.42          3.47        31.78 o                         
  27   4   6       1555.49       1652.92       102.16 o                         
  28   4   6      22095.08      22252.06       408.43 o                         
  29   4   6        883.23        820.94        97.54 o                         
  30   4   6       4058.14       3759.77       133.39 o                         
  31   4   6       2842.93       2848.84       122.76 o                         
  32   4   6      10655.50      10857.48       273.25 o                         
  33   4   6       1332.22       1228.24        85.53 o                         
  34   4   6       7982.06       8111.37       196.00 o                         
  35   4   6        191.80        138.51        28.90 o                         
  36   4   6       7563.52       7907.43       177.32 o                         
  37   4   6         24.95        -17.81        17.81 o                         
  38   4   6      11307.83      11883.33       232.22 o                         
  39   4   6       1756.00       1985.88        83.07 o                         
  40   4   6       2800.79       2691.94        88.47 o                         
  41   4   6        101.02         64.57        19.17 o                         
  42   4   6      12380.24      12855.26       227.65 o                         
  43   4   6       1107.36       1077.21        66.16 o                         
  44   4   6         21.74         -2.59        17.25 o                         
   1   5   6      21977.23      20337.99       379.38 o                         
   2   5   6      10854.13       9902.71       236.65 o                         
   3   5   6      10351.39       9082.08       203.53 o                         
   4   5   6        786.81        468.76        70.74 o                         
   5   5   6      87501.24      83948.52      1368.75 o                         
   6   5   6      23658.84      23043.38       376.81 o                         
   7   5   6       4968.37       4838.59       134.20 o                         
   8   5   6      12483.45      12163.49       268.76 o                         
   9   5   6      63819.79      61836.09       902.54 o                         
  10   5   6       3602.69       3364.60       124.08 o                         
  11   5   6       6420.95       5905.60       163.10 o                         
  12   5   6      17727.80      17488.31       316.47 o                         
  13   5   6      52623.10      51141.04       782.68 o                         
  14   5   6        460.38        370.95        57.35 o                         
  15   5   6      42794.71      42036.48       685.72 o                         
  16   5   6      26992.85      26853.14       486.69 o                         
  17   5   6      14705.14      13985.17       277.62 o                         
  18   5   6        104.37        106.32        35.40 o                         
  19   5   6      48774.90      49568.38       740.11 o                         
  20   5   6      21911.36      21563.67       399.32 o                         
  21   5   6         32.68        -31.59        32.89 o                         
  22   5   6        558.09        442.90        59.35 o                         
  23   5   6      42023.51      40822.67       632.36 o                         
  24   5   6       9276.49       8466.24       235.20 o                         
  25   5   6       8823.69       8081.54       227.96 o                         
  26   5   6      10543.48       9613.81       251.02 o                         
  27   5   6      40459.65      38943.78       641.28 o                         
  28   5   6         48.05         29.52        30.52 o                         
  29   5   6      21188.38      21210.78       459.64 o                         
  30   5   6       9892.79      10355.13       240.16 o                         
  31   5   6      21353.65      22083.58       398.26 o                         
  32   5   6         44.26         96.84        29.84 o                         
  33   5   6      37250.33      37928.97       608.25 o                         
  34   5   6      15346.45      16009.76       317.71 o                         
  35   5   6        287.57        167.01        38.29 o                         
  36   5   6       4216.39       4529.42       158.27 o                         
  37   5   6      42692.21      43478.71       705.01 o                         
  38   5   6       3342.42       3208.52       110.77 o                         
  39   5   6       2508.29       2329.36        91.66 o                         
  40   5   6       4362.58       4378.82       115.18 o                         
  41   5   6      26528.71      25980.36       456.40 o                         
  42   5   6       1222.54       1282.62        72.39 o                         
   0   6   6      71948.35      72035.44      1994.66 o                         
   1   6   6       5131.89       5235.44       158.99 o                         
   2   6   6       1226.47        967.54       109.34 o                         
   3   6   6      16615.08      17214.24       304.06 o                         
   4   6   6      60457.37      59749.04       803.09 o                         
   5   6   6        823.64        940.79        81.52 o                         
   6   6   6      24567.29      24407.02       586.45 o                         
   7   6   6       8286.15       8507.93       254.38 o                         
   8   6   6      25646.71      25354.28       659.88 o                         
   9   6   6        127.14         72.40        33.79 o                         
  10   6   6      68172.12      67445.16      1177.93 o                         
  11   6   6      31368.60      32713.75       509.02 o                         
  12   6   6      12575.62      12768.97       287.42 o                         
  13   6   6       9905.00       9925.91       283.63 o                         
  14   6   6      94459.05      92969.35      1725.98 o                         
  15   6   6       8134.93       8499.25       260.65 o                         
  16   6   6        208.61        152.95        42.51 o                         
  17   6   6       7930.63       8075.17       257.61 o                         
  18   6   6      16773.35      16509.38       390.34 o                         
  19   6   6       4170.25       3888.53       174.11 o                         
  20   6   6      23888.93      23778.23       496.38 o                         
  21   6   6       6939.04       7126.26       256.91 o                         
  22   6   6      18647.92      17758.56       439.71 o                         
  23   6   6         42.65        108.52        41.09 o                         
  24   6   6      45925.97      46289.52      1040.48 o                         
  25   6   6       7464.85       7307.48       212.93 o                         
  26   6   6      11973.30      11865.35       279.03 o                         
  27   6   6       4108.15       3748.06       145.35 o                         
  28   6   6      50467.57      52396.52       826.93 o                         
  29   6   6       9093.54      10116.08       263.65 o                         
  30   6   6        146.43         47.11        25.95 o                         
  31   6   6       8988.51       9580.85       239.50 o                         
  32   6   6      35363.50      35619.59       789.14 o                         
  33   6   6       6614.10       6483.29       215.01 o                         
  34   6   6      12207.23      12436.31       335.92 o                         
  35   6   6       7324.25       7492.73       184.80 o                         
  36   6   6      23600.15      23983.57       499.83 o                         
  37   6   6        458.65        259.31        77.61 o                         
  38   6   6      16665.57      16175.23       315.89 o                         
  39   6   6       6573.18       6519.40       179.48 o                         
   1   7   6      12616.95      11994.97       261.98 o                         
   2   7   6      18535.17      18568.18       347.57 o                         
   3   7   6       5728.74       5562.16       183.05 o                         
   4   7   6       3112.22       3373.62       155.13 o                         
   5   7   6      50723.42      52135.32       777.11 o                         
   6   7   6       6512.82       6972.22       205.01 o                         
   7   7   6        260.88        224.18        68.18 o                         
   8   7   6      18029.16      18259.63       326.13 o                         
   9   7   6      50265.13      49300.56       671.33 o                         
  10   7   6       1511.56       1704.80       121.03 o                         
  11   7   6       1543.77       1660.44       116.49 o                         
  12   7   6       8518.30       8407.24       232.50 o                         
  13   7   6      23100.42      22771.53       428.39 o                         
  14   7   6         52.23         15.21        28.09 o                         
  15   7   6      15593.39      15618.30       337.89 o                         
  16   7   6       7393.26       7637.75       333.05 o                         
  17   7   6       7164.00       7414.01       200.94 o                         
  18   7   6        170.79         61.67        27.02 o                         
  19   7   6      17673.01      17514.10       351.81 o                         
  20   7   6       8351.71       8893.80       244.35 o                         
  21   7   6       1962.89       1775.07       115.50 o                         
  22   7   6       3422.34       3429.99       144.63 o                         
  23   7   6      19082.48      19021.71       381.15 o                         
  24   7   6       1627.92       1811.48       106.91 o                         
  25   7   6       3428.15       3099.54       136.51 o                         
  26   7   6       5788.16       5974.81       176.33 o                         
  27   7   6      22637.22      24350.04       463.45 o                         
  28   7   6         51.81         50.22        25.23 o                         
  29   7   6       9242.77       9560.53       283.09 o                         
  30   7   6       6366.50       6600.16       197.78 o                         
  31   7   6      10640.45      10648.75       256.30 o                         
  32   7   6        448.10        281.68        75.84 o                         
  33   7   6      10961.17      11132.38       280.11 o                         
  34   7   6       4426.38       4565.06       175.01 o                         
  35   7   6         26.63         10.13        21.04 o                         
   0   8   6      16922.44      16635.25       815.35 o                         
   1   8   6       2656.44       2897.03       133.58 o                         
   2   8   6        643.90        576.38        65.50 o                         
   3   8   6       4614.06       4902.59       155.77 o                         
   4   8   6       4677.92       4445.86       166.24 o                         
   5   8   6       1435.27       1182.27       111.08 o                         
   6   8   6        363.55        124.58        40.06 o                         
   7   8   6        244.34        160.57        38.73 o                         
   8   8   6        321.78        154.14        49.68 o                         
   9   8   6        142.47         63.51        36.31 o                         
  10   8   6       9748.38       9673.84       280.65 o                         
  11   8   6        153.91        149.88        36.88 o                         
  12   8   6       3233.50       3138.69       160.50 o                         
  13   8   6       5068.03       4914.69       190.93 o                         
  14   8   6       4804.34       4528.03       181.45 o                         
  15   8   6       3685.39       3709.45       159.13 o                         
  16   8   6         16.70          1.75        25.66 o                         
  17   8   6       3003.31       3058.25       131.33 o                         
  18   8   6       3043.78       3165.19       152.33 o                         
  19   8   6        361.84        229.43        52.52 o                         
  20   8   6       1671.69       1736.75       100.75 o                         
  21   8   6        849.21       1121.02       105.75 o                         
  22   8   6       1976.76       1739.91        98.59 o                         
  23   8   6        232.62        156.79        31.29 o                         
  24   8   6       4164.83       3777.89       136.06 o                         
  25   8   6        407.50        288.84        36.51 o                         
  26   8   6       3467.31       3633.25       123.52 o                         
  27   8   6         47.74        -24.74        37.42 o                         
  28   8   6       1293.71        926.41        95.51 o                         
  29   8   6        142.37         84.95        35.74 o                         
   1   9   6        490.22        218.95        35.86 o                         
   2   9   6        109.78         32.92        37.56 o                         
   3   9   6          7.66        -25.58        34.93 o                         
   4   9   6          1.55        -26.58        26.58 o                         
   5   9   6          4.32        -26.94        29.74 o                         
   6   9   6        823.81        902.98       107.55 o                         
   7   9   6       1602.99       1399.57       107.01 o                         
   8   9   6         39.94         -0.32        32.63 o                         
   9   9   6       1229.11       1083.40        91.83 o                         
  10   9   6         17.02         -8.75        28.54 o                         
  11   9   6        598.87        381.89        85.89 o                         
  12   9   6        823.61        415.75        49.16 o                         
  13   9   6        444.90        162.65        36.48 o                         
  14   9   6         16.54        -23.96        26.03 o                         
  15   9   6          5.84         12.45        29.23 o                         
  16   9   6         12.87        -11.72        30.41 o                         
  17   9   6        460.88        249.48        39.39 o                         
  18   9   6        119.67         42.89        30.31 o                         
  19   9   6        762.49        284.06        44.51 o                         
  20   9   6       1280.02       1309.98       126.44 o                         
  21   9   6         73.95         27.73        50.23 o                         
  22   9   6         63.79        -48.40        50.74 o                         
   0  10   6       5349.58       5138.90       294.85 o                         
   1  10   6        216.21        154.98        42.06 o                         
   2  10   6        611.37        329.65        79.34 o                         
   3  10   6       1385.05       1253.27       144.52 o                         
   4  10   6       4441.97       4479.27       192.05 o                         
   5  10   6        138.63         89.68        39.53 o                         
   6  10   6       5113.12       4951.90       173.94 o                         
   7  10   6       1705.00       1655.06       124.21 o                         
   1   1   7      12169.30      11682.39       235.90 o                         
   2   1   7      36044.41      39099.12       605.78 o                         
   3   1   7      10506.00      10640.78       238.83 o                         
   4   1   7       9326.53      10610.00       262.07 o                         
   5   1   7        363.81        383.49        46.14 o                         
   6   1   7      56433.59      58103.25      1019.99 o                         
   7   1   7       3148.01       3661.73       139.34 o                         
   8   1   7      12800.82      14237.34       305.77 o                         
   9   1   7      13267.28      14276.11       310.94 o                         
  10   1   7       4131.11       3822.87       138.02 o                         
  11   1   7       5125.20       6035.64       204.02 o                         
  12   1   7      57969.20      61707.47      1103.02 o                         
  13   1   7       1492.02       1152.05        85.13 o                         
  14   1   7        694.51        659.18        75.16 o                         
  15   1   7       1039.52       1263.88        97.18 o                         
  16   1   7      16321.08      15513.72       400.01 o                         
  17   1   7        504.64        293.59        50.81 o                         
  18   1   7       1066.71        840.95        99.44 o                         
  19   1   7      38894.50      40680.30       956.49 o                         
  20   1   7      24403.52      24235.94       375.15 o                         
  21   1   7       1691.94       1490.17        80.00 o                         
  22   1   7       1372.72       1495.76        83.83 o                         
  23   1   7      19264.70      18530.33       263.28 o                         
  24   1   7       6044.30       5829.42       153.04 o                         
  25   1   7       1221.64       1278.00        69.45 o                         
  26   1   7      29041.73      28003.37       468.58 o                         
  27   1   7       4080.97       4111.90       117.65 o                         
  28   1   7       1011.39        731.69        69.08 o                         
  29   1   7        192.36        125.10        25.29 o                         
  30   1   7      40438.46      40696.29       500.77 o                         
  31   1   7       3023.66       3206.11       105.25 o                         
  32   1   7         57.24         68.04        18.53 o                         
  33   1   7       2851.77       2753.58        92.62 o                         
  34   1   7       9548.77       9556.24       174.57 o                         
  35   1   7         38.58        -13.53        16.82 o                         
  36   1   7       3296.37       3670.59       131.22 o                         
  37   1   7       9731.73       9858.37       173.35 o                         
  38   1   7       4696.09       4757.61       119.87 o                         
  39   1   7        132.11         86.34        21.79 o                         
  40   1   7      12018.45      12333.86       211.23 o                         
  41   1   7       1036.79       1069.12        63.31 o                         
  42   1   7       1926.14       1862.84        75.84 o                         
  43   1   7       5528.84       5584.96       129.19 o                         
  44   1   7       5146.89       4927.66       119.36 o                         
  45   1   7        891.41        790.47        51.66 o                         
  46   1   7         77.67         16.18        18.56 o                         
  47   1   7       2834.63       2808.14        89.13 o                         
   0   2   7      29629.53      30277.63      1478.40 o                         
   1   2   7      50100.08      51760.18       914.82 o                         
   2   2   7       4522.44       4213.43       138.05 o                         
   3   2   7      37497.27      39191.62       646.00 o                         
   4   2   7      86730.85      89768.48      1494.56 o                         
   5   2   7       3303.06       3108.81       108.36 o                         
   6   2   7      17310.38      16135.72       321.22 o                         
   7   2   7     176303.72     178558.02      2870.79 o                         
   8   2   7      32861.92      34862.74       914.48 o                         
   9   2   7        800.93        887.89        72.83 o                         
  10   2   7      17808.74      17326.23       429.61 o                         
  11   2   7     207692.47     214889.67      4462.16 o                         
  12   2   7         90.94         79.41        21.86 o                         
  13   2   7      26913.08      27638.35       576.92 o                         
  14   2   7      47098.60      46092.32       886.30 o                         
  15   2   7      33455.69      34607.45       704.80 o                         
  16   2   7        133.24        162.06        59.18 o                         
  17   2   7      11576.50      10811.44       322.73 o                         
  18   2   7      39261.92      35663.47       688.86 o                         
  19   2   7        267.92        190.62        44.82 o                         
  20   2   7       1431.98       1295.04        88.32 o                         
  21   2   7      74337.10      72821.15       864.45 o                         
  22   2   7      30098.07      28466.75       410.27 o                         
  23   2   7       1334.49       1215.42        81.63 o                         
  24   2   7      34744.22      34587.75       519.00 o                         
  25   2   7      78064.02      79337.71       969.61 o                         
  26   2   7       1780.49       1922.42        96.08 o                         
  27   2   7      12202.59      11899.61       313.31 o                         
  28   2   7      21982.76      21594.82       365.33 o                         
  29   2   7      61809.17      62443.23       765.54 o                         
  30   2   7       1229.72       1252.39        79.89 o                         
  31   2   7      30363.65      30826.99       498.59 o                         
  32   2   7      10883.44      11223.08       207.55 o                         
  33   2   7       3797.42       4006.83       112.66 o                         
  34   2   7       3131.60       3152.38       100.10 o                         
  35   2   7      27332.51      27666.77       421.93 o                         
  36   2   7       7181.13       7348.96       147.11 o                         
  37   2   7       1814.52       2057.46        87.00 o                         
  38   2   7      14527.45      14103.31       220.10 o                         
  39   2   7      40529.12      41349.46       473.67 o                         
  40   2   7       3160.78       3350.18        90.13 o                         
  41   2   7       5174.63       5061.83       116.18 o                         
  42   2   7      10128.55      10849.52       193.60 o                         
  43   2   7      27261.68      27097.39       404.08 o                         
  44   2   7       1710.27       1737.68        69.68 o                         
  45   2   7      12390.06      11993.32       200.96 o                         
  46   2   7      10583.34      10415.77       176.66 o                         
  47   2   7       8631.55       8888.14       167.96 o                         
   1   3   7      68477.59      70025.69      3241.74 o                         
   2   3   7      96275.23     109673.33      2946.10 o                         
   3   3   7      32666.39      36638.96      1152.90 o                         
   4   3   7       4328.80       4868.65       153.87 o                         
   5   3   7      26511.87      26912.38       576.66 o                         
   6   3   7     122522.67     124819.27      3015.50 o                         
   7   3   7        816.75        736.01        86.11 o                         
   8   3   7      47079.71      49157.83      1637.43 o                         
   9   3   7      16380.87      15720.65       405.94 o                         
  10   3   7      10121.29      10074.36       281.15 o                         
  11   3   7       8698.28       8881.10       332.30 o                         
  12   3   7      86818.50      83290.98      1435.84 o                         
  13   3   7      49768.46      47374.23       885.42 o                         
  14   3   7       7004.85       6892.77       188.66 o                         
  15   3   7      13794.71      13161.19       398.15 o                         
  16   3   7     143996.56     134412.78      1799.76 o                         
  17   3   7       4120.08       3846.02       134.83 o                         
  18   3   7       1735.98       1567.13       108.12 o                         
  19   3   7      28022.23      26600.91       469.34 o                         
  20   3   7      72001.30      70977.71      1156.50 o                         
  21   3   7          5.39         -6.73        26.89 o                         
  22   3   7      22299.18      21575.80       408.09 o                         
  23   3   7      56769.49      58778.80       794.15 o                         
  24   3   7       8192.60       8000.63       198.98 o                         
  25   3   7        823.57        436.51        82.74 o                         
  26   3   7      68173.40      68049.65      1057.49 o                         
  27   3   7       8840.05       9075.63       217.68 o                         
  28   3   7       6109.68       6300.14       170.05 o                         
  29   3   7      11153.84      11378.80       239.69 o                         
  30   3   7      59808.84      61724.25       865.31 o                         
  31   3   7       2864.20       2976.18       116.66 o                         
  32   3   7        357.34        263.27        34.75 o                         
  33   3   7      32603.68      32972.95       656.24 o                         
  34   3   7      41006.43      41230.45       531.80 o                         
  35   3   7       3890.16       3802.69       121.54 o                         
  36   3   7      11909.26      12239.35       228.88 o                         
  37   3   7      16591.98      16990.44       278.51 o                         
  38   3   7      21969.50      22171.49       315.71 o                         
  39   3   7        405.97        366.88        66.47 o                         
  40   3   7      32288.21      33556.43       417.52 o                         
  41   3   7       9664.55       9941.70       170.50 o                         
  42   3   7       2518.10       2648.58        83.84 o                         
  43   3   7       3299.89       3499.43        93.82 o                         
  44   3   7      28590.49      28593.51       392.74 o                         
  45   3   7       4882.21       4440.92       108.96 o                         
   0   4   7      27785.80      28617.11      1396.91 o                         
   1   4   7      34223.95      34520.68      1137.75 o                         
   2   4   7       7841.58       7882.51       419.71 o                         
   3   4   7      38214.21      38758.07      2176.18 o                         
   4   4   7      21224.87      23189.45       646.11 o                         
   5   4   7       1961.85       1744.45       137.13 o                         
   6   4   7      33290.41      33452.43       785.56 o                         
   7   4   7      55280.55      51353.47      1183.94 o                         
   8   4   7      45338.26      41561.21       709.73 o                         
   9   4   7      10968.54      10445.00       208.32 o                         
  10   4   7       4762.75       4410.29       121.58 o                         
  11   4   7     113307.22     106105.89      1467.90 o                         
  12   4   7       2467.85       2600.06       135.51 o                         
  13   4   7       3955.30       3646.48       126.69 o                         
  14   4   7       6090.32       5587.70       149.84 o                         
  15   4   7      20057.59      19262.72       378.71 o                         
  16   4   7       4758.46       4436.98       146.54 o                         
  17   4   7      44693.36      41264.00       657.92 o                         
  18   4   7      57067.28      55352.38       887.75 o                         
  19   4   7        286.80        253.98        55.55 o                         
  20   4   7        935.81        691.44        82.01 o                         
  21   4   7      40507.96      39385.35       981.36 o                         
  22   4   7       5622.79       5563.54       157.68 o                         
  23   4   7        526.99        437.07        82.91 o                         
  24   4   7      10148.60       9878.22       245.50 o                         
  25   4   7      82540.96      82428.74      1061.35 o                         
  26   4   7        502.27        364.89        78.96 o                         
  27   4   7       1168.75       1161.70       101.05 o                         
  28   4   7      22578.78      21987.78       382.11 o                         
  29   4   7      33743.36      32922.21       510.35 o                         
  30   4   7       1453.05       1375.93       100.15 o                         
  31   4   7      26978.44      28481.24       626.71 o                         
  32   4   7      29377.53      29951.12       467.13 o                         
  33   4   7       7161.83       7189.76       181.74 o                         
  34   4   7       3421.18       3421.08       119.61 o                         
  35   4   7      32936.75      34417.07       479.97 o                         
  36   4   7       9500.07       9481.74       191.74 o                         
  37   4   7        317.92        163.22        26.13 o                         
  38   4   7       6329.94       6313.43       132.74 o                         
  39   4   7      29101.93      30397.44       428.86 o                         
  40   4   7       5233.72       5394.91       123.35 o                         
  41   4   7       2982.14       3002.00        85.45 o                         
  42   4   7      10052.17      10145.98       188.52 o                         
  43   4   7      12056.72      11533.15       232.93 o                         
  44   4   7         51.03          4.07        21.81 o                         
   1   5   7       3054.16       2812.50       139.49 o                         
   2   5   7       4263.92       3918.02       200.74 o                         
   3   5   7       7029.18       6418.18       180.75 o                         
   4   5   7       9366.50       9898.76       268.08 o                         
   5   5   7        137.94         36.65        34.52 o                         
   6   5   7      26348.52      26447.56       518.95 o                         
   7   5   7       3701.98       3809.38       178.47 o                         
   8   5   7       9296.55       9130.93       222.26 o                         
   9   5   7       2280.73       2057.16        99.12 o                         
  10   5   7       5799.18       5595.04       153.72 o                         
  11   5   7       1415.06       1199.97        77.07 o                         
  12   5   7       9053.11       8538.97       196.10 o                         
  13   5   7      20638.05      21403.51       352.39 o                         
  14   5   7        815.01       1158.87        86.46 o                         
  15   5   7         69.06         27.67        32.63 o                         
  16   5   7      17415.21      17080.15       567.75 o                         
  17   5   7        727.86        818.12        95.81 o                         
  18   5   7       1904.23       2095.15       126.93 o                         
  19   5   7        164.74         99.86        33.19 o                         
  20   5   7       4876.05       4534.79       166.69 o                         
  21   5   7         86.21        -20.55        29.14 o                         
  22   5   7       8417.27       8038.84       227.19 o                         
  23   5   7        618.15        333.79        51.81 o                         
  24   5   7        364.28        198.87        51.88 o                         
  25   5   7         88.28        -17.99        25.07 o                         
  26   5   7      10887.66      10497.92       272.43 o                         
  27   5   7       1329.28       1138.86       131.92 o                         
  28   5   7       1356.26       1456.05       127.32 o                         
  29   5   7       1331.92       1379.02       117.29 o                         
  30   5   7      18214.66      18200.31       392.30 o                         
  31   5   7       2548.07       2340.63       125.51 o                         
  32   5   7          3.08        -15.59        24.30 o                         
  33   5   7       3538.26       3068.44       131.62 o                         
  34   5   7       7987.71       7990.05       237.24 o                         
  35   5   7       1207.62       1262.89        84.18 o                         
  36   5   7       7016.76       7422.08       200.74 o                         
  37   5   7       3958.02       3908.87       132.56 o                         
  38   5   7       2900.97       2798.24        98.72 o                         
  39   5   7          6.05        -16.75        16.75 o                         
  40   5   7       8565.37       8168.10       193.94 o                         
  41   5   7       1587.54       1489.02        72.37 o                         
   0   6   7       2004.00       2062.60       172.20 o                         
   1   6   7       1039.93       1165.17       119.66 o                         
   2   6   7       1973.99       1949.88       111.96 o                         
   3   6   7       1679.10       1971.62       120.49 o                         
   4   6   7       1015.31        582.06        87.13 o                         
   5   6   7       1148.00       1134.99        98.68 o                         
   6   6   7        635.04        364.62        72.63 o                         
   7   6   7       5559.67       5980.29       176.44 o                         
   8   6   7        184.93        121.34        35.77 o                         
   9   6   7       1440.53       1770.18       130.65 o                         
  10   6   7        673.88        494.79        61.20 o                         
  11   6   7        490.24        347.99        58.06 o                         
  12   6   7       3700.82       3797.60       141.29 o                         
  13   6   7        512.79        272.28        40.45 o                         
  14   6   7        125.22         71.15        29.10 o                         
  15   6   7       1240.32       1437.29       111.77 o                         
  16   6   7        430.51        188.94        33.74 o                         
  17   6   7        275.64        133.73        34.92 o                         
  18   6   7       2031.62       1872.69       121.95 o                         
  19   6   7       3519.33       3962.32       174.57 o                         
  20   6   7        405.96        183.68        42.90 o                         
  21   6   7        125.93         43.22        32.46 o                         
  22   6   7        118.06         47.32        40.55 o                         
  23   6   7         40.30         -9.20        30.45 o                         
  24   6   7         54.69         -8.19        33.57 o                         
  25   6   7       1599.02       1395.47       108.63 o                         
  26   6   7          8.10        -26.07        26.07 o                         
  27   6   7         12.20        -23.71        25.57 o                         
  28   6   7        464.87        254.90        35.70 o                         
  29   6   7         47.09         36.13        27.09 o                         
  30   6   7         65.52         11.26        23.82 o                         
  31   6   7          4.79         24.54        25.07 o                         
  32   6   7          5.56         -5.16        21.17 o                         
  33   6   7         42.20         -9.54        41.98 o                         
  34   6   7         78.64        112.88        28.95 o                         
  35   6   7        276.99        119.15        23.49 o                         
  36   6   7        431.23        258.42        39.82 o                         
  37   6   7         29.05          1.84        18.83 o                         
  38   6   7         43.01        -19.95        19.95 o                         
   1   7   7       1000.79        777.62       112.92 o                         
   2   7   7      20808.35      21529.09       404.70 o                         
   3   7   7        148.95         89.93        32.78 o                         
   4   7   7        984.44        885.52        86.48 o                         
   5   7   7       7770.66       7931.11       220.77 o                         
   6   7   7      13220.07      13054.63       293.33 o                         
   7   7   7       2413.10       2322.18       122.05 o                         
   8   7   7       5425.21       5091.17       166.13 o                         
   9   7   7       2150.81       2034.43       115.58 o                         
  10   7   7       3495.16       3279.74       135.86 o                         
  11   7   7        394.10        280.48        42.23 o                         
  12   7   7      13923.95      14489.92       321.43 o                         
  13   7   7       5413.50       5170.66       192.86 o                         
  14   7   7       1506.90       1062.98       194.54 o                         
  15   7   7       2647.62       2612.21       135.14 o                         
  16   7   7      12658.22      13346.53       300.47 o                         
  17   7   7       6052.23       6510.64       197.47 o                         
  18   7   7         83.44         36.42        27.33 o                         
  19   7   7       2099.73       2106.76       107.94 o                         
  20   7   7       8755.53       9048.70       235.99 o                         
  21   7   7         30.75        -23.97        23.97 o                         
  22   7   7       5753.92       6015.92       167.17 o                         
  23   7   7       2818.93       2711.37       126.88 o                         
  24   7   7       7396.39       7607.91       210.44 o                         
  25   7   7       1946.16       2177.57       187.56 o                         
  26   7   7       3858.74       3447.80       134.58 o                         
  27   7   7       3819.59       3558.53       136.94 o                         
  28   7   7        390.76        282.56        50.44 o                         
  29   7   7       2171.28       2184.01       123.36 o                         
  30   7   7       8072.88       8108.35       240.42 o                         
  31   7   7        828.13        993.59        92.36 o                         
  32   7   7        901.06        896.74        75.75 o                         
  33   7   7       1236.02       1214.03        69.27 o                         
  34   7   7       7040.00       7091.97       217.78 o                         
   0   8   7       9567.23      11497.54       404.97 o                         
   1   8   7      11531.11      11463.48       263.63 o                         
   2   8   7       1126.10       1495.55       100.59 o                         
   3   8   7      35727.68      36694.33       596.42 o                         
   4   8   7      10306.15      10797.28       250.40 o                         
   5   8   7       3005.40       3336.42       136.84 o                         
   6   8   7       4392.93       4333.02       162.18 o                         
   7   8   7      37490.57      40578.50       668.48 o                         
   8   8   7       1935.15       2188.61       134.93 o                         
   9   8   7        236.59         74.13        32.01 o                         
  10   8   7      12418.14      13206.28       333.72 o                         
  11   8   7      39779.35      40569.25       722.15 o                         
  12   8   7        180.42        141.82        36.22 o                         
  13   8   7       2985.85       3313.53       150.96 o                         
  14   8   7      15395.89      15649.45       331.56 o                         
  15   8   7      16253.69      16247.30       334.59 o                         
  16   8   7         70.52         59.10        30.31 o                         
  17   8   7      15446.72      15786.53       407.18 o                         
  18   8   7       5201.13       5385.98       277.53 o                         
  19   8   7       1338.42       1193.42       119.88 o                         
  20   8   7       3630.09       3772.09       168.86 o                         
  21   8   7      24318.49      24750.61       483.59 o                         
  22   8   7       7346.53       7732.61       201.70 o                         
  23   8   7        924.03       1031.84       103.00 o                         
  24   8   7       5801.87       5999.18       179.60 o                         
  25   8   7      24111.22      24439.76       578.36 o                         
  26   8   7       1455.64       1689.68       148.08 o                         
  27   8   7       3977.41       4055.45       163.22 o                         
  28   8   7       6178.62       6176.52       238.55 o                         
   1   9   7      11449.50      11956.45       275.58 o                         
   2   9   7      31144.89      32398.32       616.32 o                         
   3   9   7       2961.58       3041.06       144.91 o                         
   4   9   7       3536.37       3887.50       169.30 o                         
   5   9   7       8765.43       9849.89       254.89 o                         
   6   9   7      17040.98      18074.50       382.34 o                         
   7   9   7         36.26         26.24        32.41 o                         
   8   9   7      13986.24      13574.60       310.81 o                         
   9   9   7       6416.42       6815.51       199.67 o                         
  10   9   7       6804.14       6582.75       193.10 o                         
  11   9   7       2813.79       2736.88       122.28 o                         
  12   9   7      18423.14      18190.79       360.83 o                         
  13   9   7       4828.38       5130.07       176.44 o                         
  14   9   7       1539.02       1567.63       111.58 o                         
  15   9   7       7546.72       7710.43       219.39 o                         
  16   9   7      17472.77      17302.74       518.10 o                         
  17   9   7       3507.11       3463.34       135.61 o                         
  18   9   7        647.69        220.75        69.46 o                         
  19   9   7       7720.46       8197.83       248.42 o                         
  20   9   7      16817.43      16039.91       392.45 o                         
   0   0   8     164710.75     179000.09      4577.67 o                         
   1   0   8      32827.04      36516.06      1158.47 o                         
   2   0   8      11211.17      12612.64       397.97 o                         
   3   0   8      51234.95      54345.89      1664.23 o                         
   4   0   8      65409.16      69723.09      1568.61 o                         
   5   0   8      33242.01      34546.97       863.21 o                         
   6   0   8      41942.79      47402.57      1127.50 o                         
   7   0   8     125830.02     129147.87      2765.09 o                         
   8   0   8       2154.92       1879.91       141.06 o                         
   9   0   8       3388.79       4611.61       227.08 o                         
  10   0   8     136679.36     144834.55      3098.09 o                         
  11   0   8      14581.14      15410.71       494.48 o                         
  12   0   8        134.98        124.61        36.99 o                         
  13   0   8       6583.28       6182.81       347.19 o                         
  14   0   8      62997.52      67563.72      3165.22 o                         
  15   0   8       2029.34       1830.76       192.16 o                         
  16   0   8       2955.63       2929.78       261.92 o                         
  17   0   8     115529.91     116388.02      3183.76 o                         
  18   0   8     149359.27     139911.64      2378.93 o                         
  19   0   8      27157.82      27152.67       508.70 o                         
  20   0   8      10972.66      10896.32       282.24 o                         
  21   0   8      33103.19      33191.89       597.10 o                         
  22   0   8      24355.72      23643.67       527.04 o                         
  23   0   8        232.01        202.12        32.07 o                         
  24   0   8      82397.04      83259.83      1993.18 o                         
  25   0   8      17262.55      17024.65       345.69 o                         
  26   0   8      16369.78      18090.88       386.63 o                         
  27   0   8      34505.52      35408.17       591.05 o                         
  28   0   8      62372.94      64468.93      1087.95 o                         
  29   0   8      16291.67      17675.23       362.85 o                         
  30   0   8       1181.98       1269.05       106.15 o                         
  31   0   8      36714.96      37628.29       677.62 o                         
  32   0   8      55718.71      56639.59       814.96 o                         
  33   0   8      12654.25      12538.01       272.40 o                         
  34   0   8       1744.81       1653.90       103.46 o                         
  35   0   8      37866.50      39425.70       831.66 o                         
  36   0   8      12179.24      12466.06       281.25 o                         
  37   0   8       1559.54       1678.94       100.49 o                         
  38   0   8      39918.72      40586.23       678.58 o                         
  39   0   8      38946.55      40018.54       672.79 o                         
  40   0   8       2119.03       2085.92       120.20 o                         
  41   0   8       5504.58       5949.24       191.59 o                         
  42   0   8      42584.86      44403.73       844.98 o                         
  43   0   8      21848.96      22056.59       453.13 o                         
  44   0   8        482.72        283.90        98.47 o                         
  45   0   8       6260.90       6416.40       196.83 o                         
  46   0   8      26470.89      26532.92       535.82 o                         
  47   0   8       1018.51       1024.05        74.72 o                         
   1   1   8      79212.23      77901.75      1995.75 o                         
   2   1   8      48172.94      48094.04       797.60 o                         
   3   1   8       7475.28       8622.40       261.62 o                         
   4   1   8      20892.97      21331.96       441.28 o                         
   5   1   8      95089.44      97842.12      2446.42 o                         
   6   1   8      57937.38      62265.44      1109.06 o                         
   7   1   8        507.69        520.57        53.76 o                         
   8   1   8        997.68        929.77        76.08 o                         
   9   1   8      93948.38      99626.54      1692.13 o                         
  10   1   8      14526.34      14337.84       358.08 o                         
  11   1   8      19993.81      22208.50       498.58 o                         
  12   1   8      48854.12      47506.77      1170.58 o                         
  13   1   8      90862.07      91458.87      1593.49 o                         
  14   1   8        318.71        570.20        95.07 o                         
  15   1   8      36036.16      35769.61       740.73 o                         
  16   1   8      10811.49      10053.32       373.72 o                         
  17   1   8      19723.31      19385.65       415.78 o                         
  18   1   8       9798.27       9842.21       197.19 o                         
  19   1   8      75831.27      72562.73       768.93 o                         
  20   1   8      12119.94      11825.19       223.44 o                         
  21   1   8         79.76         92.59        20.03 o                         
  22   1   8      42458.75      42213.08       584.26 o                         
  23   1   8      81749.94      83942.09      1049.01 o                         
  24   1   8      25728.02      26893.77       434.03 o                         
  25   1   8       1227.40       1351.94        77.92 o                         
  26   1   8       6967.22       6951.45       166.63 o                         
  27   1   8      46388.63      45041.42       800.93 o                         
  28   1   8        288.04        163.80        24.01 o                         
  29   1   8      17028.52      18132.03       280.75 o                         
  30   1   8      33644.58      32800.98       397.52 o                         
  31   1   8       8590.00       8348.47       166.65 o                         
  32   1   8      13561.94      13541.68       216.53 o                         
  33   1   8      19818.92      19243.33       271.16 o                         
  34   1   8      51097.76      49495.84       619.60 o                         
  35   1   8       1199.43       1236.74        84.38 o                         
  36   1   8       3108.82       2955.83        92.10 o                         
  37   1   8      44674.74      44908.48       497.73 o                         
  38   1   8      17688.17      18025.13       246.41 o                         
  39   1   8        697.69        694.33        56.05 o                         
  40   1   8       7168.87       7364.34       148.15 o                         
  41   1   8      27508.78      28324.38       352.24 o                         
  42   1   8         33.87         28.77        19.19 o                         
  43   1   8      14319.63      15347.08       248.92 o                         
  44   1   8      21781.97      22132.11       333.96 o                         
  45   1   8      10405.80      10292.86       178.30 o                         
  46   1   8        724.90        685.94        49.82 o                         
  47   1   8      21973.79      21589.77       387.39 o                         
   0   2   8      61909.46      64851.92      2450.08 o                         
   1   2   8       4795.82       4978.08       219.17 o                         
   2   2   8        139.08         89.63        31.74 o                         
   3   2   8      25859.12      24568.18       506.23 o                         
   4   2   8      16801.68      15465.17       351.80 o                         
   5   2   8        982.60       1064.61        76.81 o                         
   6   2   8      50889.05      52337.30       944.35 o                         
   7   2   8      32210.58      32692.79       707.11 o                         
   8   2   8      11798.56      12881.40       354.31 o                         
   9   2   8       3465.23       3696.69       150.91 o                         
  10   2   8      15797.14      16779.21       404.10 o                         
  11   2   8       9556.47       9728.65       314.62 o                         
  12   2   8       3641.91       3603.25       157.31 o                         
  13   2   8      25935.18      27169.43       585.77 o                         
  14   2   8      15576.89      14441.05       379.92 o                         
  15   2   8       3757.11       3930.42       155.65 o                         
  16   2   8       1967.95       1825.16        84.21 o                         
  17   2   8      22487.20      21832.46       348.14 o                         
  18   2   8      38527.75      36602.24       500.20 o                         
  19   2   8       1431.61       1146.65        71.62 o                         
  20   2   8       1079.72       1053.29        81.48 o                         
  21   2   8      12762.55      11916.76       238.39 o                         
  22   2   8      11688.31      11260.01       219.42 o                         
  23   2   8          4.38        -18.70        21.57 o                         
  24   2   8      20480.43      20208.27       366.18 o                         
  25   2   8       4195.30       4160.24       134.08 o                         
  26   2   8        390.98        252.83        51.33 o                         
  27   2   8       2844.11       2700.42       115.59 o                         
  28   2   8      17461.68      17732.32       347.85 o                         
  29   2   8       3118.14       3175.30       137.35 o                         
  30   2   8       3228.11       3226.77       121.49 o                         
  31   2   8      15994.86      16139.53       284.21 o                         
  32   2   8       3716.78       3415.82       119.24 o                         
  33   2   8       9643.13       9878.09       186.27 o                         
  34   2   8       2326.56       2142.39       108.68 o                         
  35   2   8      11018.18      10549.48       189.69 o                         
  36   2   8       5870.03       5705.99       132.81 o                         
  37   2   8         65.20         13.42        18.05 o                         
  38   2   8       4533.18       4924.88       123.83 o                         
  39   2   8       6552.89       6687.47       138.62 o                         
  40   2   8       1553.23       1737.03        79.29 o                         
  41   2   8       1088.65       1032.54        59.43 o                         
  42   2   8       8561.37       8748.79       173.36 o                         
  43   2   8       1137.97       1183.24        60.26 o                         
  44   2   8         49.14         20.09        14.95 o                         
  45   2   8        225.44         85.79        19.71 o                         
  46   2   8       6048.67       5668.66       130.62 o                         
   1   3   8       5737.12       6581.52       369.04 o                         
   2   3   8        109.85        175.83        84.41 o                         
   3   3   8        589.61        801.12       117.95 o                         
   4   3   8        540.98        469.06        57.71 o                         
   5   3   8        586.72        605.70        78.08 o                         
   6   3   8         25.31         36.10        16.18 o                         
   7   3   8       5240.00       5371.83       200.18 o                         
   8   3   8       4171.40       4168.48       170.01 o                         
   9   3   8       6696.14       6373.19       225.55 o                         
  10   3   8       2449.09       2411.24       113.08 o                         
  11   3   8       1272.47       1517.67        84.54 o                         
  12   3   8       1532.47       1441.02        95.53 o                         
  13   3   8       7389.01       6911.31       199.37 o                         
  14   3   8        888.19        620.86       116.72 o                         
  15   3   8        544.02        367.04        43.24 o                         
  16   3   8         66.25         31.51        23.93 o                         
  17   3   8        947.15        477.71        68.11 o                         
  18   3   8        710.11        351.01        58.36 o                         
  19   3   8       6597.68       6108.56       177.24 o                         
  20   3   8       4017.43       3917.17       131.40 o                         
  21   3   8         53.80         75.19        27.41 o                         
  22   3   8       8275.77       7629.93       199.89 o                         
  23   3   8       5484.45       5471.58       158.65 o                         
  24   3   8       1120.00        987.28        94.81 o                         
  25   3   8       1386.38       1456.99        91.88 o                         
  26   3   8       5104.71       5071.25       152.61 o                         
  27   3   8         11.54        -19.76        24.83 o                         
  28   3   8        902.49        689.29        86.11 o                         
  29   3   8       2554.59       2648.08       117.78 o                         
  30   3   8        495.93        265.93        34.83 o                         
  31   3   8        290.81        172.89        39.65 o                         
  32   3   8       1247.64        979.27        87.01 o                         
  33   3   8          4.17          1.59        18.81 o                         
  34   3   8       7617.94       7729.29       168.29 o                         
  35   3   8        216.02         85.21        20.57 o                         
  36   3   8        195.88         76.14        21.52 o                         
  37   3   8       1582.35       1455.40        68.25 o                         
  38   3   8        330.32        224.32        27.53 o                         
  39   3   8        631.86        569.05        49.54 o                         
  40   3   8          5.56          1.70        13.08 o                         
  41   3   8         39.84         11.45        16.57 o                         
  42   3   8         60.90        -14.33        14.33 o                         
  43   3   8        160.27         24.35        17.46 o                         
  44   3   8          2.92        -10.66        22.33 o                         
  45   3   8        240.24         91.84        22.66 o                         
   0   4   8      34016.63      33267.46      1217.46 o                         
   1   4   8       6028.32       5647.29       180.61 o                         
   2   4   8       7761.80       6950.71       202.20 o                         
   3   4   8      10213.94      10012.30       240.05 o                         
   4   4   8      28443.81      28309.93       487.54 o                         
   5   4   8       4481.44       3402.12       130.90 o                         
   6   4   8       7200.28       6926.67       199.27 o                         
   7   4   8       3533.50       2964.86       100.94 o                         
   8   4   8       6528.43       5736.99       152.98 o                         
   9   4   8       3214.80       3148.09       109.38 o                         
  10   4   8      20042.04      18779.56       303.36 o                         
  11   4   8       4116.36       4013.67       130.60 o                         
  12   4   8       1607.27       1519.04        91.22 o                         
  13   4   8       6021.65       5979.05       149.93 o                         
  14   4   8      21767.83      21080.41       313.57 o                         
  15   4   8      13261.82      12911.70       227.34 o                         
  16   4   8        367.21        178.36        32.99 o                         
  17   4   8       8092.20       8304.16       171.90 o                         
  18   4   8      24158.34      23560.99       396.88 o                         
  19   4   8       3266.91       2989.60       111.88 o                         
  20   4   8      13053.31      12500.21       242.63 o                         
  21   4   8      19837.76      19384.30       429.49 o                         
  22   4   8        999.77        597.25        87.57 o                         
  23   4   8        156.69         82.94        28.57 o                         
  24   4   8      13927.70      14100.04       298.98 o                         
  25   4   8       9918.52       9679.22       237.87 o                         
  26   4   8        431.37        336.51        38.83 o                         
  27   4   8       1357.36       1273.39        89.79 o                         
  28   4   8      16261.17      16110.05       309.40 o                         
  29   4   8        328.04        207.82        35.14 o                         
  30   4   8          4.94        -19.29        40.19 o                         
  31   4   8       3705.13       3747.43       131.13 o                         
  32   4   8      15672.68      16262.68       287.72 o                         
  33   4   8       1155.76        984.35        76.40 o                         
  34   4   8        733.56        538.03        65.57 o                         
  35   4   8       4576.80       4857.31       134.60 o                         
  36   4   8      11837.81      12447.69       219.78 o                         
  37   4   8        396.97        195.45        30.19 o                         
  38   4   8      11643.16      12264.89       264.74 o                         
  39   4   8       5440.26       5699.44       133.57 o                         
  40   4   8       2244.99       1966.61        74.97 o                         
  41   4   8         39.09        -11.37        20.90 o                         
  42   4   8      10475.62      10052.69       237.77 o                         
  43   4   8       1703.49       1580.52        79.14 o                         
   1   5   8      35595.95      33182.98       500.74 o                         
   2   5   8      34361.02      33726.86       579.01 o                         
   3   5   8      14473.50      14083.12       379.53 o                         
   4   5   8       6553.54       6111.17       185.12 o                         
   5   5   8      69267.83      69689.62      1166.96 o                         
   6   5   8       1713.75       1903.35       111.27 o                         
   7   5   8        822.75        549.00        77.87 o                         
   8   5   8      22298.67      22720.99       365.02 o                         
   9   5   8      43851.32      43657.29       596.32 o                         
  10   5   8       7400.59       7478.49       182.87 o                         
  11   5   8      11881.63      11543.58       236.49 o                         
  12   5   8      31877.35      31794.18       471.28 o                         
  13   5   8      35273.55      36290.50       627.89 o                         
  14   5   8       3937.66       3960.83       166.31 o                         
  15   5   8      23003.74      23177.23       451.44 o                         
  16   5   8      29669.10      29921.08       480.43 o                         
  17   5   8       7598.20       7437.23       198.17 o                         
  18   5   8       1495.14       1455.88       100.07 o                         
  19   5   8      21463.71      22068.17       438.27 o                         
  20   5   8      23877.68      23924.87       462.80 o                         
  21   5   8        600.06        377.64        73.99 o                         
  22   5   8      13175.75      12860.44       283.21 o                         
  23   5   8      71089.73      70519.01      1036.66 o                         
  24   5   8       7235.47       6760.73       193.72 o                         
  25   5   8       4080.28       3977.38       169.23 o                         
  26   5   8      36969.33      38255.25       713.22 o                         
  27   5   8      32182.16      31697.08       608.57 o                         
  28   5   8        197.49         56.53        31.34 o                         
  29   5   8      21543.80      21851.36       441.11 o                         
  30   5   8      14710.78      14906.80       333.68 o                         
  31   5   8       4326.20       4198.32       155.07 o                         
  32   5   8       1181.97       1117.72        90.21 o                         
  33   5   8      35121.43      35027.63       658.54 o                         
  34   5   8       7024.39       7439.41       222.65 o                         
  35   5   8       1696.62       1637.67        91.64 o                         
  36   5   8       6828.62       7159.81       173.32 o                         
  37   5   8      24228.10      24786.03       401.28 o                         
  38   5   8       5372.91       5538.65       138.23 o                         
  39   5   8        533.74        208.53        40.65 o                         
  40   5   8       6124.47       6148.60       162.10 o                         
   0   6   8      26052.03      24532.32       809.88 o                         
   1   6   8       4821.31       4674.88       169.62 o                         
   2   6   8        589.20        478.91        86.60 o                         
   3   6   8      32588.38      31604.58       593.33 o                         
   4   6   8      44634.34      43659.18       710.00 o                         
   5   6   8        315.35        234.80        84.02 o                         
   6   6   8      17705.12      18540.58       361.72 o                         
   7   6   8      27347.96      27553.26       448.22 o                         
   8   6   8      24423.24      23513.94       400.65 o                         
   9   6   8        136.78        113.17        26.99 o                         
  10   6   8      22736.94      22221.34       386.97 o                         
  11   6   8      14412.83      14997.05       298.99 o                         
  12   6   8        873.06        906.33        76.09 o                         
  13   6   8       5287.92       5144.62       173.28 o                         
  14   6   8      53586.46      54034.82       827.71 o                         
  15   6   8       7581.73       7440.90       209.35 o                         
  16   6   8        283.06        191.07        34.51 o                         
  17   6   8      10013.51       9901.89       266.24 o                         
  18   6   8      26986.38      27927.53       518.60 o                         
  19   6   8      10763.04      10314.70       346.54 o                         
  20   6   8       8443.88       8455.41       297.43 o                         
  21   6   8      36811.07      36437.46       786.94 o                         
  22   6   8      28084.99      28325.38       551.37 o                         
  23   6   8       1556.40       1505.76       125.25 o                         
  24   6   8      22674.77      22802.01       465.03 o                         
  25   6   8      14229.74      15073.13       348.53 o                         
  26   6   8        656.22        503.79       107.79 o                         
  27   6   8       9611.52      10041.60       286.87 o                         
  28   6   8      29364.89      29200.54       531.61 o                         
  29   6   8      15221.46      15867.07       369.80 o                         
  30   6   8          0.41          2.82        21.04 o                         
  31   6   8       9981.46      10345.60       248.32 o                         
  32   6   8      24845.79      25452.49       513.41 o                         
  33   6   8       3854.45       3702.68       121.64 o                         
  34   6   8       5966.89       6415.06       151.74 o                         
  35   6   8       9983.94       9858.86       215.72 o                         
  36   6   8      12420.49      12272.96       257.28 o                         
  37   6   8          7.87         19.05        18.53 o                         
   1   7   8      18646.59      18554.43       389.41 o                         
   2   7   8      32173.03      32137.43       535.90 o                         
   3   7   8       5350.48       5685.81       185.69 o                         
   4   7   8       1416.80       1052.18       115.50 o                         
   5   7   8      17874.60      18055.74       361.86 o                         
   6   7   8       3446.24       3633.86       148.86 o                         
   7   7   8       1613.42       1842.43       111.87 o                         
   8   7   8       8409.40       8693.29       232.38 o                         
   9   7   8      38649.12      37886.75       657.18 o                         
  10   7   8       1832.99       1956.93       121.66 o                         
  11   7   8        449.03        191.72        48.73 o                         
  12   7   8      19653.56      20141.41       381.97 o                         
  13   7   8      20316.29      20005.53       388.42 o                         
  14   7   8       1669.23       1632.69       109.46 o                         
  15   7   8      14237.21      14522.62       314.15 o                         
  16   7   8      11763.56      12253.66       281.31 o                         
  17   7   8       3754.21       3657.38       146.85 o                         
  18   7   8        165.97         96.13        32.15 o                         
  19   7   8      27762.52      27748.02       505.03 o                         
  20   7   8       3795.17       4091.36       141.16 o                         
  21   7   8       1941.96       1968.41        99.25 o                         
  22   7   8      11682.62      11442.75       245.41 o                         
  23   7   8      18373.63      18871.95       340.07 o                         
  24   7   8       3720.26       3793.68       123.14 o                         
  25   7   8       1760.56       1699.71        99.69 o                         
  26   7   8       6887.82       7043.15       197.63 o                         
  27   7   8      14801.97      14691.46       320.22 o                         
  28   7   8        518.70        763.53       101.50 o                         
  29   7   8       3172.56       2967.69       125.59 o                         
  30   7   8       4282.25       4342.84       162.57 o                         
  31   7   8       4196.15       4350.40       156.27 o                         
  32   7   8       4327.01       4288.14       146.49 o                         
  33   7   8      10193.69      10069.61       250.18 o                         
   0   8   8       3734.33       3319.42       176.79 o                         
   1   8   8         86.85         27.07        27.61 o                         
   2   8   8        112.50         48.13        26.76 o                         
   3   8   8       3592.44       3893.51       152.53 o                         
   4   8   8       6747.10       6749.93       203.94 o                         
   5   8   8        392.71        191.04        40.92 o                         
   6   8   8        793.51       1207.43       117.53 o                         
   7   8   8       4887.77       5646.07       193.63 o                         
   8   8   8       2667.89       2798.65       144.60 o                         
   9   8   8        228.83        140.09        45.49 o                         
  10   8   8       5261.17       5431.33       195.84 o                         
  11   8   8         72.96         43.94        33.43 o                         
  12   8   8        573.49        281.93        41.47 o                         
  13   8   8        597.28        363.89        45.10 o                         
  14   8   8       5567.31       5193.40       185.21 o                         
  15   8   8         66.71         40.84        30.18 o                         
  16   8   8         61.50         18.03        29.38 o                         
  17   8   8       5171.37       5042.79       228.62 o                         
  18   8   8       6325.10       6284.74       193.58 o                         
  19   8   8       1819.00       1806.68       137.45 o                         
  20   8   8        180.00         60.66        28.87 o                         
  21   8   8       2005.45       2077.86       103.31 o                         
  22   8   8       1757.55       1702.63       103.33 o                         
  23   8   8          2.43        -25.16        25.16 o                         
  24   8   8       1484.67       1313.55       112.00 o                         
  25   8   8       2095.22       1922.63       121.64 o                         
  26   8   8        561.23        597.75       162.40 o                         
  27   8   8       1408.26       1658.96       142.42 o                         
   1   9   8         13.18        -26.36        26.36 o                         
   2   9   8          0.50        -19.24        27.69 o                         
   3   9   8         53.19        102.61        31.11 o                         
   4   9   8        938.47        831.41        93.89 o                         
   5   9   8        498.33        399.72        88.84 o                         
   6   9   8        268.05        212.07        33.38 o                         
   7   9   8         30.79        -21.46        23.93 o                         
   8   9   8        872.21        881.91        74.69 o                         
   9   9   8       1113.22       1052.92        80.31 o                         
  10   9   8          1.92         34.07        34.04 o                         
  11   9   8        177.76         62.75        33.71 o                         
  12   9   8        427.02        125.08        47.62 o                         
  13   9   8        131.75         67.63        32.01 o                         
  14   9   8         79.82         14.21        29.09 o                         
  15   9   8       1297.15       1320.61       112.54 o                         
  16   9   8       1293.62       1188.28        90.57 o                         
  17   9   8        247.77        183.14        33.87 o                         
  18   9   8         22.83        -13.47        47.39 o                         
   1   1   9       7874.29       7410.51       228.70 o                         
   2   1   9      39366.51      41407.27      1192.67 o                         
   3   1   9         66.69         61.15        19.16 o                         
   4   1   9       8714.39       8172.19       244.69 o                         
   5   1   9      53765.76      54195.32      1003.72 o                         
   6   1   9       9509.55      10395.18       322.34 o                         
   7   1   9       6997.30       7979.63       251.53 o                         
   8   1   9      10916.97      11152.58       344.23 o                         
   9   1   9      10411.92      10932.14       308.88 o                         
  10   1   9       7697.17       7567.32       250.10 o                         
  11   1   9         38.97         79.26        23.41 o                         
  12   1   9      34420.27      36259.46       832.89 o                         
  13   1   9      15859.28      15049.22       401.72 o                         
  14   1   9      11844.93      11361.24       377.49 o                         
  15   1   9       2790.15       2622.20       100.15 o                         
  16   1   9       3007.59       2512.44        86.66 o                         
  17   1   9       1457.32       1213.99        64.79 o                         
  18   1   9        484.98        253.92        33.34 o                         
  19   1   9       9985.87      10017.83       185.73 o                         
  20   1   9      15401.09      15946.77       238.97 o                         
  21   1   9       3383.75       3334.40        92.31 o                         
  22   1   9       8902.84       9270.00       183.97 o                         
  23   1   9      52569.68      52783.09       656.59 o                         
  24   1   9      17023.01      17722.20       282.32 o                         
  25   1   9         16.33          0.00        20.26 o                         
  26   1   9       6799.69       6759.24       154.59 o                         
  27   1   9       6344.28       6327.13       160.42 o                         
  28   1   9        123.57         72.24        20.33 o                         
  29   1   9         99.40          2.14        20.02 o                         
  30   1   9      15328.65      15802.72       247.63 o                         
  31   1   9       5806.26       5634.95       134.18 o                         
  32   1   9       2308.70       2195.05        89.17 o                         
  33   1   9      14929.33      15030.81       237.50 o                         
  34   1   9      16871.62      16232.16       521.35 o                         
  35   1   9         10.16         -6.76        18.98 o                         
  36   1   9       3288.33       3177.17        95.82 o                         
  37   1   9       3207.60       3210.50        98.44 o                         
  38   1   9       4575.24       4714.21       108.36 o                         
  39   1   9          8.72          6.28        17.45 o                         
  40   1   9       5270.97       5043.36       115.42 o                         
  41   1   9       4903.93       4806.95       114.09 o                         
  42   1   9       1306.08       1256.10        68.29 o                         
  43   1   9       2093.71       2370.45        97.48 o                         
  44   1   9       8560.14       8799.45       165.93 o                         
  45   1   9       2801.21       2572.32        86.37 o                         
  46   1   9       1013.03       1045.38        63.78 o                         
   0   2   9      98750.20     101829.76      3151.15 o                         
   1   2   9      42021.55      43617.04       917.38 o                         
   2   2   9         40.83         99.85        24.05 o                         
   3   2   9      88475.72      82692.70      1430.08 o                         
   4   2   9      70616.04      69950.90      1234.15 o                         
   5   2   9       7412.08       7274.02       226.89 o                         
   6   2   9      23915.57      23247.71       505.17 o                         
   7   2   9     105484.42     106010.13      1810.05 o                         
   8   2   9      13173.49      14262.04       360.37 o                         
   9   2   9        457.17        579.85        68.65 o                         
  10   2   9       4538.17       4247.35       216.44 o                         
  11   2   9      31182.72      32626.64       680.93 o                         
  12   2   9      20973.63      19776.94       375.74 o                         
  13   2   9      68426.96      66926.95       868.56 o                         
  14   2   9     121965.66     115277.80      1239.59 o                         
  15   2   9      28812.91      27691.36       413.09 o                         
  16   2   9       9135.62       8821.74       188.59 o                         
  17   2   9      48014.62      45745.82       569.66 o                         
  18   2   9      41511.71      40653.69       593.07 o                         
  19   2   9      29634.31      29202.56       417.87 o                         
  20   2   9       2861.34       2668.16       109.91 o                         
  21   2   9      51432.81      52347.50       717.55 o                         
  22   2   9      33928.87      33133.30       487.18 o                         
  23   2   9         59.51         30.20        25.91 o                         
  24   2   9       7420.02       6959.41       212.48 o                         
  25   2   9      32789.23      33158.13       484.32 o                         
  26   2   9       1583.08       1612.32       104.99 o                         
  27   2   9      27837.63      27617.65       424.92 o                         
  28   2   9      14845.15      15723.26       291.25 o                         
  29   2   9      31218.92      31318.34       446.04 o                         
  30   2   9       2586.55       2398.63        93.49 o                         
  31   2   9      13650.76      13364.17       233.96 o                         
  32   2   9      24720.95      24404.28       364.40 o                         
  33   2   9      12015.33      12063.91       334.26 o                         
  34   2   9       8780.17       8613.21       171.16 o                         
  35   2   9      22807.08      21510.22       307.41 o                         
  36   2   9      14625.62      14225.65       228.32 o                         
  37   2   9         53.82         32.53        16.28 o                         
  38   2   9      12539.12      12513.79       219.24 o                         
  39   2   9      28754.60      29152.33       376.93 o                         
  40   2   9       2610.47       2700.93        88.27 o                         
  41   2   9       1402.69       1224.90        73.32 o                         
  42   2   9      10020.80       9981.25       175.61 o                         
  43   2   9      23377.97      24194.00       324.64 o                         
  44   2   9        216.16        163.14        21.72 o                         
  45   2   9       9131.08       9419.10       179.90 o                         
   1   3   9      19063.66      19361.73       633.23 o                         
   2   3   9      94077.44      90388.57      2352.52 o                         
   3   3   9      26873.17      27919.79       749.35 o                         
   4   3   9      16787.71      17655.93       531.04 o                         
   5   3   9      59340.33      56254.89      1169.24 o                         
   6   3   9      15282.55      15141.06       357.03 o                         
   7   3   9         75.39         88.71        22.29 o                         
   8   3   9      67509.26      64469.74      1189.49 o                         
   9   3   9      86500.80      82717.51      1369.44 o                         
  10   3   9      17381.13      16213.63       342.75 o                         
  11   3   9       1463.28       1254.56        86.08 o                         
  12   3   9      89163.77      84817.16       969.46 o                         
  13   3   9      36709.16      36062.24       480.12 o                         
  14   3   9      10073.48       9005.14       180.72 o                         
  15   3   9      25931.83      24689.17       383.19 o                         
  16   3   9      44768.89      44000.64       787.28 o                         
  17   3   9       6404.44       6647.89       160.26 o                         
  18   3   9       5824.06       5322.66       159.20 o                         
  19   3   9      40822.11      41190.47       592.11 o                         
  20   3   9      34304.82      35158.20       525.96 o                         
  21   3   9       3267.95       3351.52       135.98 o                         
  22   3   9      40334.55      40134.86       574.39 o                         
  23   3   9      32414.15      32497.99       486.52 o                         
  24   3   9      18879.51      19044.39       349.36 o                         
  25   3   9        144.95         80.70        23.70 o                         
  26   3   9      35226.82      35123.34       513.82 o                         
  27   3   9      13709.98      13740.68       267.53 o                         
  28   3   9       1858.84       2101.01       105.68 o                         
  29   3   9       1868.74       1747.04       105.46 o                         
  30   3   9      18674.19      18602.11       342.63 o                         
  31   3   9      15617.93      16044.95       406.18 o                         
  32   3   9       1129.96       1363.09        80.09 o                         
  33   3   9      34165.73      34904.14       459.39 o                         
  34   3   9      21713.81      21790.27       333.38 o                         
  35   3   9       1347.73       1215.07        67.60 o                         
  36   3   9       6154.23       6566.66       148.97 o                         
  37   3   9      27325.81      28165.95       386.75 o                         
  38   3   9      12596.36      13097.96       224.70 o                         
  39   3   9        258.08        105.98        23.38 o                         
  40   3   9      18387.07      18960.12       267.73 o                         
  41   3   9       8689.23       8481.81       152.87 o                         
  42   3   9        515.54        325.28        45.03 o                         
  43   3   9       2270.08       2143.37        80.41 o                         
  44   3   9      37973.50      38529.61       626.86 o                         
   0   4   9      56806.24      55197.46      1444.54 o                         
   1   4   9       1220.68       1367.46        93.07 o                         
   2   4   9       7287.69       7320.57       226.92 o                         
   3   4   9      76079.30      71095.34      1068.70 o                         
   4   4   9      36560.26      34962.48       573.68 o                         
   5   4   9       3024.39       3164.56       120.89 o                         
   6   4   9       3003.06       2997.39       118.27 o                         
   7   4   9      82533.10      79350.02      1288.53 o                         
   8   4   9      33564.09      33124.57       458.02 o                         
   9   4   9        401.60        500.62        41.84 o                         
  10   4   9      39007.60      38478.09       518.89 o                         
  11   4   9      17185.16      16891.04       254.61 o                         
  12   4   9       1778.76       1690.63       111.22 o                         
  13   4   9      16833.00      16588.24       259.12 o                         
  14   4   9      32922.64      31981.76       428.18 o                         
  15   4   9      19882.38      18953.58       291.07 o                         
  16   4   9        877.40        484.96        46.37 o                         
  17   4   9      39132.71      38244.36       971.88 o                         
  18   4   9      39240.55      38877.09       643.22 o                         
  19   4   9      31372.84      30264.04       413.73 o                         
  20   4   9        706.91        441.98        67.82 o                         
  21   4   9      44023.29      43614.70       625.34 o                         
  22   4   9      13551.51      13159.05       255.18 o                         
  23   4   9        180.60        103.63        27.50 o                         
  24   4   9       6213.76       5980.21       172.00 o                         
  25   4   9      49345.37      49392.65       699.58 o                         
  26   4   9       5480.30       5475.88       165.03 o                         
  27   4   9       3803.90       3739.23       135.48 o                         
  28   4   9      23053.09      23142.78       428.99 o                         
  29   4   9       7877.39       7874.10       195.52 o                         
  30   4   9       2436.65       2610.02       109.54 o                         
  31   4   9      19437.90      19754.03       340.97 o                         
  32   4   9      29557.01      28887.02       404.49 o                         
  33   4   9       2712.76       2777.09        99.28 o                         
  34   4   9       1611.65       1588.62        75.28 o                         
  35   4   9      14606.86      15058.85       257.09 o                         
  36   4   9       7855.26       7438.36       185.13 o                         
  37   4   9          1.40          5.92        18.63 o                         
  38   4   9       4036.64       4064.98       107.93 o                         
  39   4   9      19924.60      20543.54       307.92 o                         
  40   4   9       4639.35       4780.83       111.23 o                         
  41   4   9       3219.22       3359.24        98.80 o                         
  42   4   9      12235.81      12268.24       244.00 o                         
   1   5   9       4387.32       4874.88       146.69 o                         
   2   5   9      21798.91      21400.40       348.78 o                         
   3   5   9       4013.48       4186.22       145.37 o                         
   4   5   9       1771.32       1568.16        97.16 o                         
   5   5   9      12432.62      11580.26       217.83 o                         
   6   5   9        268.32        224.42        39.89 o                         
   7   5   9         19.49         21.56        22.15 o                         
   8   5   9       1375.07       1174.94        83.02 o                         
   9   5   9      15878.08      16258.47       329.72 o                         
  10   5   9        100.34         26.25        29.28 o                         
  11   5   9       5113.05       4963.18       193.45 o                         
  12   5   9      16192.82      15144.47       293.80 o                         
  13   5   9       5968.43       6077.27       177.01 o                         
  14   5   9       5918.61       6142.89       177.31 o                         
  15   5   9        952.75        629.22        88.84 o                         
  16   5   9       7270.35       6857.39       190.75 o                         
  17   5   9       8027.52       8306.68       211.65 o                         
  18   5   9       1212.53       1262.71       116.44 o                         
  19   5   9       1560.33       1375.68       105.90 o                         
  20   5   9      10770.04      10334.91       252.03 o                         
  21   5   9       1956.27       1749.46       118.38 o                         
  22   5   9      14337.23      14225.41       325.57 o                         
  23   5   9       6433.20       5907.33       215.97 o                         
  24   5   9      11762.44      11036.23       343.89 o                         
  25   5   9         96.10         42.23        35.63 o                         
  26   5   9       2745.41       2446.98       140.97 o                         
  27   5   9       5317.32       5278.64       198.42 o                         
  28   5   9         23.65         18.65        30.48 o                         
  29   5   9       5146.87       5327.63       237.47 o                         
  30   5   9       5188.11       5558.38       207.97 o                         
  31   5   9        990.66        998.90        84.67 o                         
  32   5   9       1737.77       1470.49        86.29 o                         
  33   5   9       3704.50       3468.64       129.16 o                         
  34   5   9       5983.40       6326.93       168.32 o                         
  35   5   9        481.27        357.11        47.75 o                         
  36   5   9       1218.85       1130.60        79.13 o                         
  37   5   9       5078.15       5106.38       131.61 o                         
  38   5   9       3404.18       3257.79       105.66 o                         
  39   5   9        112.12         59.23        18.80 o                         
   0   6   9        143.14        107.38        39.35 o                         
   1   6   9       2821.96       2752.40       134.22 o                         
   2   6   9         51.92        -14.17        31.00 o                         
   3   6   9        690.08       1039.68       102.81 o                         
   4   6   9         25.34         -3.12        25.27 o                         
   5   6   9       1901.00       2384.64       125.06 o                         
   6   6   9         41.33        -24.30        24.30 o                         
   7   6   9         33.13        -25.09        27.42 o                         
   8   6   9        277.37        161.02        32.27 o                         
   9   6   9       3367.87       3382.09       130.06 o                         
  10   6   9        295.57        167.53        35.29 o                         
  11   6   9       1365.96       1390.55        93.12 o                         
  12   6   9         82.32         17.81        25.94 o                         
  13   6   9       1164.80        634.49        82.24 o                         
  14   6   9         75.89        -12.81        26.77 o                         
  15   6   9          8.62         10.09        37.78 o                         
  16   6   9       1709.09       1511.53       103.69 o                         
  17   6   9        308.91        174.46        38.32 o                         
  18   6   9        487.27        281.53        61.69 o                         
  19   6   9         17.68         25.52        32.63 o                         
  20   6   9          1.85        -25.25        25.25 o                         
  21   6   9        743.77        468.25       113.71 o                         
  22   6   9         79.73          4.41        31.20 o                         
  23   6   9       1153.28        634.62       164.06 o                         
  24   6   9        253.21        148.92        34.17 o                         
  25   6   9       2435.80       2308.66       185.74 o                         
  26   6   9       1348.45       1208.69        97.16 o                         
  27   6   9        696.88        746.50        77.77 o                         
  28   6   9          7.80         20.77        23.64 o                         
  29   6   9         40.64         26.20        21.66 o                         
  30   6   9        135.82         93.74        28.22 o                         
  31   6   9       1311.49       1157.64        72.95 o                         
  32   6   9        299.41        197.77        25.70 o                         
  33   6   9         32.47         11.60        19.62 o                         
  34   6   9          6.73         -8.72        17.58 o                         
  35   6   9        629.64        398.04        86.04 o                         
  36   6   9        165.91        104.76        20.04 o                         
   1   7   9       2109.55       2201.23       130.06 o                         
   2   7   9      11279.78      11394.59       311.10 o                         
   3   7   9       1286.36       1224.04       120.57 o                         
   4   7   9       5011.00       4943.60       226.89 o                         
   5   7   9       6769.40       7074.03       221.28 o                         
   6   7   9      15256.18      15488.55       415.02 o                         
   7   7   9       1733.15       1884.06       237.94 o                         
   8   7   9       5834.00       5473.49       183.86 o                         
   9   7   9      11511.69      10714.34       244.19 o                         
  10   7   9       3975.11       3840.02       202.37 o                         
  11   7   9        974.04        622.12        78.19 o                         
  12   7   9       3415.59       3268.70       134.03 o                         
  13   7   9       8292.19       7920.62       215.21 o                         
  14   7   9        535.99        254.29        62.10 o                         
  15   7   9       3407.50       3542.99       150.44 o                         
  16   7   9      12700.20      12679.79       281.68 o                         
  17   7   9       4223.56       3929.73       154.58 o                         
  18   7   9        574.89        310.72        43.10 o                         
  19   7   9       7628.49       7810.99       215.69 o                         
  20   7   9       6461.75       6245.75       187.35 o                         
  21   7   9         39.90        -15.11        23.15 o                         
  22   7   9       3511.03       3343.02       117.34 o                         
  23   7   9       5242.55       5423.24       159.41 o                         
  24   7   9       2263.26       1852.03       111.90 o                         
  25   7   9        845.70       1105.28       140.84 o                         
  26   7   9      10356.30      10288.35       243.11 o                         
  27   7   9       7854.39       7853.92       214.87 o                         
  28   7   9        671.25        351.88       121.96 o                         
  29   7   9       3942.99       4452.76       161.34 o                         
  30   7   9       7660.65       7794.19       245.19 o                         
  31   7   9       2778.71       2531.32       144.41 o                         
   0   8   9      14615.53      15500.63       496.77 o                         
   1   8   9      10965.51      11043.34       273.89 o                         
   2   8   9       1247.91       1307.53        93.60 o                         
   3   8   9      19242.39      19391.07       357.75 o                         
   4   8   9      12449.12      13008.67       273.99 o                         
   5   8   9       3627.60       3749.89       153.96 o                         
   6   8   9       2923.11       2791.94       140.85 o                         
   7   8   9      27548.36      27591.66       489.91 o                         
   8   8   9       4956.19       5469.54       175.88 o                         
   9   8   9        226.57        130.46        30.29 o                         
  10   8   9      12859.17      13648.77       334.16 o                         
  11   8   9      22723.39      23218.51       467.69 o                         
  12   8   9        337.75        167.89        34.13 o                         
  13   8   9       3034.53       2797.63       131.58 o                         
  14   8   9      19319.12      19436.43       448.95 o                         
  15   8   9       4683.12       4846.30       224.02 o                         
  16   8   9        698.88        403.60        89.94 o                         
  17   8   9      22169.28      20663.26       401.98 o                         
  18   8   9      15766.62      15908.37       326.10 o                         
  19   8   9       3361.69       3066.67       135.29 o                         
  20   8   9       2067.45       1942.38       107.98 o                         
  21   8   9      19256.57      20023.81       366.17 o                         
  22   8   9       6055.94       6170.23       167.08 o                         
  23   8   9         13.24         26.12        29.24 o                         
  24   8   9       6021.06       6106.83       198.10 o                         
  25   8   9       8858.79       7906.08       578.06 o                         
   1   9   9       5745.72       5935.76       185.95 o                         
   2   9   9      17361.27      18526.43       499.46 o                         
   3   9   9       2728.67       2984.45       135.89 o                         
   4   9   9       3643.49       4088.31       151.21 o                         
   5   9   9      12023.33      13088.00       301.01 o                         
   6   9   9       5829.45       5710.48       165.43 o                         
   7   9   9        345.32        188.29        45.46 o                         
   8   9   9      12347.80      12078.53       266.81 o                         
   9   9   9      11844.32      12829.63       296.68 o                         
  10   9   9       5124.02       5303.20       187.16 o                         
  11   9   9       5656.67       6050.82       200.32 o                         
  12   9   9      14271.50      13884.96       334.11 o                         
  13   9   9       8078.34       8331.08       202.29 o                         
  14   9   9        369.78        228.36        34.20 o                         
  15   9   9      11255.51      11881.33       283.80 o                         
  16   9   9      11385.03      11272.99       244.07 o                         
   0   0  10     125277.61     129828.27      4876.79 o                         
   1   0  10      16626.61      16287.95       632.10 o                         
   2   0  10        113.74         76.28        35.28 o                         
   3   0  10      50773.88      52999.62      1594.77 o                         
   4   0  10      55915.05      60674.10      2140.42 o                         
   5   0  10      11895.38      11696.30       514.10 o                         
   6   0  10      11203.79      10649.86       490.50 o                         
   7   0  10      58645.67      54779.04      1633.33 o                         
   8   0  10      11705.58      10697.53       500.62 o                         
   9   0  10      14975.50      14546.96       637.34 o                         
  10   0  10      22663.79      22787.53       860.75 o                         
  11   0  10      89078.95      83337.45      1965.90 o                         
  12   0  10       5397.07       4672.03       167.62 o                         
  13   0  10      12798.33      11878.94       289.56 o                         
  14   0  10      71550.21      67856.27      1061.15 o                         
  15   0  10      26303.55      24017.22       516.57 o                         
  16   0  10      18052.11      16878.23       327.40 o                         
  17   0  10      40531.29      39611.72       647.99 o                         
  18   0  10      94515.83      95425.21      1359.34 o                         
  19   0  10        831.89        889.09        97.48 o                         
  20   0  10       2011.90       1793.12       101.88 o                         
  21   0  10      54466.31      55243.24       796.99 o                         
  22   0  10      24350.73      26022.98       508.97 o                         
  23   0  10       5909.02       5873.03       199.47 o                         
  24   0  10      33773.48      34812.93       720.58 o                         
  25   0  10     113306.53     116645.02      1746.74 o                         
  26   0  10       1416.16       1656.89       112.52 o                         
  27   0  10        944.70       1000.91       109.14 o                         
  28   0  10      64569.73      65182.61      1096.07 o                         
  29   0  10      15890.79      16244.13       369.70 o                         
  30   0  10        238.21        164.36        31.92 o                         
  31   0  10      35564.93      35012.62       769.41 o                         
  32   0  10      55992.77      55428.41      1111.86 o                         
  33   0  10        182.53        124.02        43.70 o                         
  34   0  10       7075.19       6915.90       213.36 o                         
  35   0  10      58914.60      59182.64       938.56 o                         
  36   0  10      20147.66      20255.85       406.08 o                         
  37   0  10         13.34         19.73        21.35 o                         
  38   0  10      17052.77      16939.15       344.26 o                         
  39   0  10      31853.58      31839.36       831.46 o                         
  40   0  10      14895.05      15138.80       332.25 o                         
  41   0  10       1912.25       1694.50       111.58 o                         
  42   0  10      25988.68      27849.30       558.75 o                         
  43   0  10      18394.04      19181.48       411.90 o                         
  44   0  10         84.22         30.31        24.62 o                         
  45   0  10      19819.37      19736.35       450.91 o                         
   1   1  10      21295.74      22397.43       562.65 o                         
   2   1  10      94213.04      93573.39      2040.82 o                         
   3   1  10      21462.90      21077.64       506.85 o                         
   4   1  10       1499.89       1120.82        93.48 o                         
   5   1  10      42575.95      40952.64       810.69 o                         
   6   1  10      21934.72      22236.88       573.61 o                         
   7   1  10       2064.35       2348.23       139.34 o                         
   8   1  10      22548.62      21990.61       515.86 o                         
   9   1  10      58262.96      55825.84      1306.65 o                         
  10   1  10      23259.13      22461.12       490.56 o                         
  11   1  10      18064.41      16918.93       288.60 o                         
  12   1  10      28683.09      26089.59       350.25 o                         
  13   1  10      34947.48      32952.88       403.25 o                         
  14   1  10       4323.81       4022.23       128.02 o                         
  15   1  10       7526.98       7509.17       164.56 o                         
  16   1  10      58044.04      53366.95       620.34 o                         
  17   1  10       9211.51       8667.92       158.28 o                         
  18   1  10       5713.69       5089.54       118.52 o                         
  19   1  10      33490.73      34103.21       448.65 o                         
  20   1  10      43027.77      44509.87       575.35 o                         
  21   1  10       2089.72       1971.00        87.08 o                         
  22   1  10      11839.13      11971.30       228.51 o                         
  23   1  10      53631.05      53529.94       743.71 o                         
  24   1  10        561.08        425.39        56.29 o                         
  25   1  10       2918.59       2933.62       102.46 o                         
  26   1  10      29906.62      30383.68       422.31 o                         
  27   1  10      11226.77      11351.70       206.14 o                         
  28   1  10       2187.14       1758.08        80.22 o                         
  29   1  10      22308.22      22118.53       320.42 o                         
  30   1  10      45587.24      43803.03       513.01 o                         
  31   1  10      14400.25      13877.84       232.67 o                         
  32   1  10       2448.66       2424.67       101.13 o                         
  33   1  10      41143.47      40996.88       482.71 o                         
  34   1  10      18414.38      17756.66       258.53 o                         
  35   1  10       5389.46       5348.98       118.33 o                         
  36   1  10      22253.73      22246.43       293.58 o                         
  37   1  10      26079.33      26258.94       342.90 o                         
  38   1  10      10021.27      10114.35       166.05 o                         
  39   1  10        406.38        251.15        27.95 o                         
  40   1  10      26890.27      27208.54       364.56 o                         
  41   1  10      14629.70      14258.27       248.02 o                         
  42   1  10       3572.08       3601.11       100.95 o                         
  43   1  10       6678.38       6698.98       152.66 o                         
  44   1  10      12324.64      11889.64       222.14 o                         
  45   1  10      11302.05      10828.57       250.68 o                         
   0   2  10      17199.63      16271.38       632.46 o                         
   1   2  10       6917.82       7275.05       264.83 o                         
   2   2  10      11696.95      11965.33       363.73 o                         
   3   2  10       7136.08       6613.42       251.40 o                         
   4   2  10       8544.86       8712.59       301.27 o                         
   5   2  10       8270.94       8405.69       264.46 o                         
   6   2  10       3495.22       3070.64       141.57 o                         
   7   2  10      13830.52      12282.00       306.07 o                         
   8   2  10      47624.18      47129.05       724.22 o                         
   9   2  10         46.87         16.02        19.87 o                         
  10   2  10       2949.98       2562.12       109.33 o                         
  11   2  10      49547.28      48580.98       636.98 o                         
  12   2  10         30.67         44.03        19.22 o                         
  13   2  10      22407.71      22057.08       348.21 o                         
  14   2  10       8271.44       6949.78       157.57 o                         
  15   2  10      17891.21      18231.42       303.87 o                         
  16   2  10       8923.81       9014.50       180.61 o                         
  17   2  10       2420.28       2254.27        88.14 o                         
  18   2  10      13797.65      13548.57       235.15 o                         
  19   2  10       2304.11       2556.07        94.02 o                         
  20   2  10       2403.83       2226.62        92.44 o                         
  21   2  10      16727.17      15844.22       272.99 o                         
  22   2  10        783.84        672.15        77.17 o                         
  23   2  10       2754.62       2586.29       111.91 o                         
  24   2  10       8875.73       9067.15       210.18 o                         
  25   2  10       4420.00       4400.94       131.98 o                         
  26   2  10        206.52        113.64        23.95 o                         
  27   2  10        709.90        347.27        43.84 o                         
  28   2  10      19074.81      20000.96       355.03 o                         
  29   2  10       9999.73      10110.09       208.44 o                         
  30   2  10       1343.12       1268.94        72.23 o                         
  31   2  10       4329.45       4229.73       132.90 o                         
  32   2  10       6015.23       5954.06       179.44 o                         
  33   2  10        440.54        243.93        36.85 o                         
  34   2  10       2860.23       2819.35        97.19 o                         
  35   2  10      18515.83      18904.52       288.04 o                         
  36   2  10       4083.53       4258.46       112.07 o                         
  37   2  10         70.81         -6.04        14.64 o                         
  38   2  10       1270.70       1354.67        68.69 o                         
  39   2  10      13212.23      13446.91       237.87 o                         
  40   2  10       1171.24       1082.44        60.20 o                         
  41   2  10        938.71        993.93        61.21 o                         
  42   2  10       3532.50       3370.09        98.94 o                         
  43   2  10       1997.24       1751.06        74.09 o                         
  44   2  10       1196.01       1074.38        73.91 o                         
   1   3  10       1572.55       1408.60        95.67 o                         
   2   3  10        144.91         52.86        35.41 o                         
   3   3  10        978.16        931.76        70.41 o                         
   4   3  10       2865.74       2338.36       112.79 o                         
   5   3  10      11827.32      10957.41       249.93 o                         
   6   3  10       2100.60       1838.11        87.10 o                         
   7   3  10       4232.04       3999.55       119.93 o                         
   8   3  10       2615.93       2606.12        85.27 o                         
   9   3  10       5781.75       5517.55       124.94 o                         
  10   3  10         48.43         83.99        33.39 o                         
  11   3  10          4.51         -4.91        19.89 o                         
  12   3  10         74.62        -18.76        23.99 o                         
  13   3  10          0.96         -5.92        22.58 o                         
  14   3  10       1323.12       1233.87        76.13 o                         
  15   3  10       3806.55       3765.24       124.01 o                         
  16   3  10        679.51        546.36        62.65 o                         
  17   3  10         42.93          2.36        33.78 o                         
  18   3  10       1970.50       1652.66        88.06 o                         
  19   3  10        209.89        145.02        52.49 o                         
  20   3  10        145.98        132.43        27.50 o                         
  21   3  10        217.34         85.46        28.48 o                         
  22   3  10       3837.84       3559.70       126.68 o                         
  23   3  10        991.00        855.69        67.88 o                         
  24   3  10        128.17         91.07        39.32 o                         
  25   3  10        150.63         94.70        26.54 o                         
  26   3  10       6978.82       6279.02       160.45 o                         
  27   3  10         55.07         25.76        21.22 o                         
  28   3  10        330.56        203.53        31.94 o                         
  29   3  10        581.51        473.55        61.76 o                         
  30   3  10          2.06         13.46        19.56 o                         
  31   3  10         67.40         33.72        20.37 o                         
  32   3  10        307.13        257.53        28.70 o                         
  33   3  10         52.50        -11.08        17.56 o                         
  34   3  10        569.84        376.87        36.65 o                         
  35   3  10          4.74        -14.95        14.95 o                         
  36   3  10         30.63          9.65        17.10 o                         
  37   3  10         71.90         15.15        18.73 o                         
  38   3  10         15.45         -4.96        18.28 o                         
  39   3  10         33.15        -17.29        17.29 o                         
  40   3  10          6.46          6.12        15.89 o                         
  41   3  10       1476.04       1470.51        98.76 o                         
  42   3  10       1035.22        957.03        64.77 o                         
   0   4  10       7068.36       7237.96       233.00 o                         
   1   4  10       1633.69       1410.85        83.76 o                         
   2   4  10       1887.31       2088.82       122.19 o                         
   3   4  10      12796.11      12646.84       275.69 o                         
   4   4  10      15628.95      15129.23       318.01 o                         
   5   4  10         42.84         24.66        27.47 o                         
   6   4  10       6305.97       6376.92       149.96 o                         
   7   4  10      26684.20      26413.45       453.67 o                         
   8   4  10       5126.63       5032.73       126.59 o                         
   9   4  10       1256.88       1110.63        78.08 o                         
  10   4  10      12123.78      12382.75       203.38 o                         
  11   4  10      18620.53      17444.68       286.25 o                         
  12   4  10        111.72         85.62        21.40 o                         
  13   4  10       7600.78       7184.78       149.26 o                         
  14   4  10      10168.88       9538.25       209.20 o                         
  15   4  10        993.03        520.82        47.44 o                         
  16   4  10       2161.48       2214.31       104.90 o                         
  17   4  10      26571.54      26624.51       378.63 o                         
  18   4  10       1770.60       1557.71        98.31 o                         
  19   4  10        265.49        127.19        41.57 o                         
  20   4  10       1877.95       2048.86       105.47 o                         
  21   4  10      13491.83      13227.68       255.90 o                         
  22   4  10       2441.15       2397.44       103.90 o                         
  23   4  10        158.82         48.95        25.38 o                         
  24   4  10       4210.39       3924.46       129.30 o                         
  25   4  10      10075.09      10143.34       214.49 o                         
  26   4  10       2687.76       2647.73       123.46 o                         
  27   4  10        901.47        787.89       110.64 o                         
  28   4  10       6895.51       6674.44       181.63 o                         
  29   4  10       7547.28       7248.33       188.08 o                         
  30   4  10       1431.68       1429.86        85.45 o                         
  31   4  10      10459.89      10799.35       226.68 o                         
  32   4  10       7188.24       7562.74       172.68 o                         
  33   4  10       2244.49       2604.98       104.02 o                         
  34   4  10         96.07         44.18        19.76 o                         
  35   4  10       7681.11       8084.45       177.71 o                         
  36   4  10       4132.97       4061.09       117.69 o                         
  37   4  10         48.38         42.12        20.88 o                         
  38   4  10       3428.50       3535.41       105.05 o                         
  39   4  10       6835.11       6371.74       143.17 o                         
  40   4  10       2656.27       2409.87        77.46 o                         
   1   5  10      27377.11      27570.04       754.84 o                         
   2   5  10      32017.04      30634.14       580.31 o                         
   3   5  10      12906.24      11683.63       261.00 o                         
   4   5  10       6498.84       5837.88       174.08 o                         
   5   5  10      28501.12      27031.40       431.37 o                         
   6   5  10      24585.74      24073.24       381.42 o                         
   7   5  10        499.06        342.68        38.79 o                         
   8   5  10      13356.13      13266.64       258.30 o                         
   9   5  10      45313.82      44447.27       611.69 o                         
  10   5  10       1641.82       1872.78       112.04 o                         
  11   5  10       6319.69       6101.33       170.40 o                         
  12   5  10      36744.90      37963.35       545.00 o                         
  13   5  10      23764.79      24260.82       393.53 o                         
  14   5  10        341.07        255.30        35.40 o                         
  15   5  10      10498.35      11381.93       253.63 o                         
  16   5  10      32716.09      33672.97       552.19 o                         
  17   5  10       6990.09       7274.86       205.64 o                         
  18   5  10       5539.49       5698.36       172.23 o                         
  19   5  10      18698.02      17923.93       335.68 o                         
  20   5  10      31056.24      28787.75       464.25 o                         
  21   5  10         12.03         20.12        28.88 o                         
  22   5  10       6083.90       5510.56       207.67 o                         
  23   5  10      33740.86      32066.37       619.52 o                         
  24   5  10       8471.81       8560.62       261.59 o                         
  25   5  10       1628.97       1502.46       115.27 o                         
  26   5  10      15313.88      15758.47       337.83 o                         
  27   5  10      22988.26      23989.29       446.59 o                         
  28   5  10        699.55        870.55       110.12 o                         
  29   5  10       4177.45       4461.80       162.30 o                         
  30   5  10      31204.30      31382.61       563.68 o                         
  31   5  10       8822.25       9188.18       218.14 o                         
  32   5  10       1390.38       1502.76        81.52 o                         
  33   5  10      21874.37      22523.03       413.22 o                         
  34   5  10      18666.05      19465.71       335.31 o                         
  35   5  10       2676.12       2645.04       113.91 o                         
  36   5  10       6552.45       7511.60       163.32 o                         
  37   5  10      23091.88      23328.47       365.36 o                         
  38   5  10       6052.38       6134.88       145.38 o                         
   0   6  10      23788.25      22594.32       626.52 o                         
   1   6  10      18152.69      17938.08       355.08 o                         
   2   6  10      10559.38      10057.35       281.92 o                         
   3   6  10      23899.52      23690.77       486.36 o                         
   4   6  10      21068.01      19949.26       376.73 o                         
   5   6  10         47.77         62.99        28.83 o                         
   6   6  10       8200.91       8223.58       218.23 o                         
   7   6  10      30328.37      29176.45       493.66 o                         
   8   6  10      33537.66      33154.54       544.42 o                         
   9   6  10       1216.19       1161.93        96.00 o                         
  10   6  10      12563.25      12048.79       275.91 o                         
  11   6  10      27229.42      26374.87       438.05 o                         
  12   6  10        909.92        629.26        80.25 o                         
  13   6  10      14051.75      13722.49       283.13 o                         
  14   6  10      27351.60      26969.43       605.94 o                         
  15   6  10      13369.97      13667.00       429.59 o                         
  16   6  10       2841.28       3009.99       144.74 o                         
  17   6  10      12080.68      11445.62       275.30 o                         
  18   6  10      27416.93      26694.08       525.07 o                         
  19   6  10       4805.01       4938.11       188.40 o                         
  20   6  10       9120.93       9534.25       263.67 o                         
  21   6  10      36020.68      37792.70       667.51 o                         
  22   6  10      27590.56      28026.56       527.83 o                         
  23   6  10          2.98         -1.00        28.80 o                         
  24   6  10       7123.38       6599.06       223.00 o                         
  25   6  10      20203.05      21193.63       511.93 o                         
  26   6  10       4995.56       5717.41       218.90 o                         
  27   6  10       5902.28       5967.91       181.89 o                         
  28   6  10      18229.63      18976.51       426.64 o                         
  29   6  10      11860.06      12048.87       300.64 o                         
  30   6  10        476.88        348.04        95.65 o                         
  31   6  10      20588.00      21977.29       396.51 o                         
  32   6  10      19543.35      19917.62       330.26 o                         
  33   6  10       1661.38       1644.84        79.28 o                         
  34   6  10       5404.73       5700.43       136.36 o                         
   1   7  10      12374.63      12313.12       278.08 o                         
   2   7  10      11845.40      11832.23       271.16 o                         
   3   7  10       6611.61       6591.48       208.21 o                         
   4   7  10       4087.11       4171.34       163.47 o                         
   5   7  10      12545.68      12108.91       295.56 o                         
   6   7  10      15621.59      16192.36       351.81 o                         
   7   7  10        111.45         90.27        35.78 o                         
   8   7  10       6499.53       6871.96       197.60 o                         
   9   7  10      30760.61      30526.62       505.64 o                         
  10   7  10       2366.53       2682.85       123.85 o                         
  11   7  10       5159.88       5429.65       170.77 o                         
  12   7  10      16103.95      16723.74       329.70 o                         
  13   7  10       7472.45       7191.40       194.28 o                         
  14   7  10       1158.07       1290.14       104.82 o                         
  15   7  10      10006.73       9970.35       269.85 o                         
  16   7  10      32539.82      32660.29       597.57 o                         
  17   7  10       1857.27       1663.95       111.79 o                         
  18   7  10       1557.00       1369.89       102.00 o                         
  19   7  10      21629.90      22258.84       487.44 o                         
  20   7  10      18053.78      18539.95       415.83 o                         
  21   7  10        178.55        156.81        30.44 o                         
  22   7  10       1993.24       2029.83       105.13 o                         
  23   7  10      18270.97      18511.94       384.50 o                         
  24   7  10        994.15       1264.48       104.45 o                         
  25   7  10        511.50        248.13        48.22 o                         
  26   7  10       9206.46       9295.02       262.62 o                         
  27   7  10       9161.76       9440.09       262.34 o                         
  28   7  10        108.62         64.37        25.92 o                         
  29   7  10       3572.93       3664.05       170.72 o                         
  30   7  10      16967.16      16431.52       355.61 o                         
   0   8  10       1887.34       2074.58       185.04 o                         
   1   8  10       4629.00       4995.29       163.15 o                         
   2   8  10        652.02        834.96        83.87 o                         
   3   8  10       3118.26       3551.12       136.81 o                         
   4   8  10       1939.56       1861.86       106.92 o                         
   5   8  10        970.19        909.83        74.62 o                         
   6   8  10       4014.79       3831.46       134.93 o                         
   7   8  10       2025.12       2198.60       106.46 o                         
   8   8  10       4132.21       4286.72       140.89 o                         
   9   8  10        699.16        689.54        74.77 o                         
  10   8  10       2049.39       1828.70       107.94 o                         
  11   8  10       2937.27       2800.40       156.83 o                         
  12   8  10       1669.63       1473.32       108.27 o                         
  13   8  10        536.85        325.77        48.29 o                         
  14   8  10        711.33        451.08        72.76 o                         
  15   8  10       2155.06       2039.25       117.23 o                         
  16   8  10        716.40        757.22        81.84 o                         
  17   8  10       3886.92       3829.81       147.69 o                         
  18   8  10       2207.45       2387.98       117.02 o                         
  19   8  10        806.00        680.16        76.89 o                         
  20   8  10        417.44        157.46        36.23 o                         
  21   8  10       4133.02       4257.31       202.23 o                         
  22   8  10        472.66        241.70        76.61 o                         
  23   8  10        135.89         72.88        27.14 o                         
   1   9  10        247.98        111.58        54.64 o                         
   2   9  10        130.25         34.60        27.53 o                         
   3   9  10        148.60         49.27        29.19 o                         
   4   9  10        217.22        146.06        52.62 o                         
   5   9  10        335.57        207.36        83.19 o                         
   6   9  10          8.98        -24.60        24.60 o                         
   7   9  10        123.88         86.33        34.26 o                         
   8   9  10        264.16         29.57        26.99 o                         
   9   9  10        257.86         94.26        33.01 o                         
  10   9  10          0.70        -18.46        27.33 o                         
  11   9  10        177.60        141.33        34.64 o                         
  12   9  10       1238.51       1175.89       110.97 o                         
   1   1  11      61219.90      59446.75      1220.51 o                         
   2   1  11       4674.62       4798.30       138.23 o                         
   3   1  11       5589.00       6108.94       146.08 o                         
   4   1  11       3783.51       3767.49       108.60 o                         
   5   1  11      27648.24      27240.66       371.65 o                         
   6   1  11      15308.12      13623.23       239.29 o                         
   7   1  11       1843.57       1746.37        76.70 o                         
   8   1  11       1015.07        910.25        68.19 o                         
   9   1  11       6953.01       6112.15       135.22 o                         
  10   1  11       5143.14       4729.44       134.40 o                         
  11   1  11       2942.54       2551.95        84.64 o                         
  12   1  11      17957.94      17527.97       245.24 o                         
  13   1  11      11140.55      11065.28       200.16 o                         
  14   1  11        485.67        248.53        25.26 o                         
  15   1  11       7103.07       7275.09       154.88 o                         
  16   1  11       6141.26       6065.37       133.27 o                         
  17   1  11       9152.41       9021.31       172.46 o                         
  18   1  11        382.78        239.47        33.62 o                         
  19   1  11      18019.46      18252.34       277.86 o                         
  20   1  11      10423.86      11053.26       239.09 o                         
  21   1  11       1902.20       1655.38       105.70 o                         
  22   1  11       1758.44       1860.18       105.73 o                         
  23   1  11      16547.85      16585.52       302.17 o                         
  24   1  11       5901.45       5906.01       155.46 o                         
  25   1  11        842.00        604.10        65.89 o                         
  26   1  11       2479.90       2236.80        96.72 o                         
  27   1  11      10020.81       9333.70       202.60 o                         
  28   1  11       2080.93       2106.43        95.26 o                         
  29   1  11       4382.46       4178.75       126.55 o                         
  30   1  11      10638.43      10733.09       239.11 o                         
  31   1  11       2523.39       2358.33       114.65 o                         
  32   1  11       1616.30       1444.10        80.69 o                         
  33   1  11       9011.45       8622.51       177.99 o                         
  34   1  11      14556.63      15096.39       247.22 o                         
  35   1  11        199.91        132.20        21.96 o                         
  36   1  11       4392.23       4536.59       114.40 o                         
  37   1  11      11869.06      12387.80       216.44 o                         
  38   1  11       4074.92       3991.35       105.00 o                         
  39   1  11         55.82         -3.53        16.86 o                         
  40   1  11       3783.55       3705.81        98.68 o                         
  41   1  11      11354.42      11561.76       197.01 o                         
  42   1  11       1004.92       1023.48        61.63 o                         
  43   1  11        700.63        772.79        60.27 o                         
   0   2  11      76060.98      73453.62      1048.39 o                         
   1   2  11      49835.24      47543.73       593.07 o                         
   2   2  11       1068.68       1346.25        74.06 o                         
   3   2  11      28126.92      27391.93       431.40 o                         
   4   2  11      65545.10      62098.61      1532.38 o                         
   5   2  11      14010.43      12856.29       242.23 o                         
   6   2  11      43111.12      42341.33       624.81 o                         
   7   2  11      60894.29      58616.60       888.91 o                         
   8   2  11      17945.53      17097.51       313.16 o                         
   9   2  11       3472.71       3122.18       127.21 o                         
  10   2  11      28642.44      26665.32       405.40 o                         
  11   2  11      83011.79      79740.57      1045.87 o                         
  12   2  11       9625.22       9729.91       215.16 o                         
  13   2  11      24954.91      24831.71       368.08 o                         
  14   2  11      53815.23      52814.72       915.25 o                         
  15   2  11       9589.05       9399.25       191.67 o                         
  16   2  11       1205.49        935.62        61.43 o                         
  17   2  11      28448.53      28750.98       415.39 o                         
  18   2  11      26626.32      26651.90       389.62 o                         
  19   2  11       2034.81       2348.58       119.92 o                         
  20   2  11      42012.28      42987.14       615.36 o                         
  21   2  11      18825.29      18805.08       340.65 o                         
  22   2  11      28064.60      27265.87       423.46 o                         
  23   2  11          3.62         16.07        18.38 o                         
  24   2  11      30841.45      31054.76       443.10 o                         
  25   2  11      24738.13      24411.29       439.26 o                         
  26   2  11       6968.10       6788.11       167.29 o                         
  27   2  11      19398.91      19353.77       330.81 o                         
  28   2  11      19585.56      19146.33       339.63 o                         
  29   2  11      17020.98      16850.26       311.92 o                         
  30   2  11       1069.22        835.16        88.47 o                         
  31   2  11      16530.44      16311.69       264.13 o                         
  32   2  11      26660.60      25913.11       361.87 o                         
  33   2  11       8034.73       8320.40       162.53 o                         
  34   2  11       4790.47       4865.18       123.74 o                         
  35   2  11      25016.71      25367.37       346.31 o                         
  36   2  11      34966.01      35246.56       438.53 o                         
  37   2  11        174.94        181.88        34.46 o                         
  38   2  11      12921.54      13151.45       235.23 o                         
  39   2  11      11479.60      11563.39       194.59 o                         
  40   2  11       2928.32       2750.43        85.65 o                         
  41   2  11       1198.63       1212.45        60.40 o                         
  42   2  11      13455.75      13008.93       214.63 o                         
   1   3  11      59290.43      54348.33       691.52 o                         
   2   3  11      38749.67      37493.09       546.33 o                         
   3   3  11      12528.71      12062.11       255.55 o                         
   4   3  11      10245.66      10304.52       206.05 o                         
   5   3  11     108623.80     101314.43      1525.97 o                         
   6   3  11      63863.23      60339.09       824.65 o                         
   7   3  11       2971.85       2779.98        90.43 o                         
   8   3  11      38562.96      36999.62       635.49 o                         
   9   3  11      66097.52      63734.91       963.42 o                         
  10   3  11      24389.53      23640.18       325.94 o                         
  11   3  11        323.69        242.64        35.40 o                         
  12   3  11      46875.36      44442.88       579.41 o                         
  13   3  11      38224.76      37293.56       461.56 o                         
  14   3  11       6281.87       6172.23       150.51 o                         
  15   3  11      71051.43      69787.80       971.49 o                         
  16   3  11      43712.46      43294.15       608.06 o                         
  17   3  11      22801.07      24192.48       461.40 o                         
  18   3  11       7741.61       7660.19       176.15 o                         
  19   3  11      54921.65      55873.47       765.47 o                         
  20   3  11      24082.77      23501.38       359.78 o                         
  21   3  11       3696.46       3747.01       125.65 o                         
  22   3  11       5064.68       4946.44       140.10 o                         
  23   3  11      27833.45      27308.61       404.07 o                         
  24   3  11      10413.03      10968.62       220.36 o                         
  25   3  11       5469.86       5552.54       149.77 o                         
  26   3  11      29236.18      29677.39       427.47 o                         
  27   3  11      42375.11      43177.40       637.02 o                         
  28   3  11       1764.96       1963.38        95.50 o                         
  29   3  11      21203.27      21824.18       336.20 o                         
  30   3  11      23437.61      23457.37       335.94 o                         
  31   3  11      21916.84      21726.97       330.80 o                         
  32   3  11       3548.58       3745.91       110.58 o                         
  33   3  11      24635.79      25496.98       348.50 o                         
  34   3  11      19099.68      19516.24       281.53 o                         
  35   3  11       2094.81       2073.43        74.58 o                         
  36   3  11      13737.65      14379.15       233.57 o                         
  37   3  11      31055.64      31069.71       454.65 o                         
  38   3  11       5784.45       5690.91       122.28 o                         
  39   3  11       1244.80       1328.31        80.05 o                         
  40   3  11       7417.39       7427.68       150.30 o                         
  41   3  11      35533.87      36406.22       516.63 o                         
   0   4  11      95029.12      94602.21      1607.77 o                         
   1   4  11      16788.56      16013.88       249.42 o                         
   2   4  11        170.87        128.48        42.49 o                         
   3   4  11      22495.60      22266.92       439.88 o                         
   4   4  11      38275.51      36473.71       565.31 o                         
   5   4  11       4822.82       4592.30       133.93 o                         
   6   4  11       3682.80       2968.06       107.95 o                         
   7   4  11      31291.70      30351.25       456.43 o                         
   8   4  11       1489.48       1446.92        80.70 o                         
   9   4  11         58.87         26.23        20.98 o                         
  10   4  11      65769.49      63368.58       779.37 o                         
  11   4  11      31615.04      30492.41       405.16 o                         
  12   4  11      13413.49      13550.77       237.58 o                         
  13   4  11       7957.95       7598.29       164.58 o                         
  14   4  11      28976.50      28745.66       448.30 o                         
  15   4  11      15655.15      14908.30       269.98 o                         
  16   4  11       5185.04       4986.11       144.60 o                         
  17   4  11      28667.96      28069.42       413.15 o                         
  18   4  11      26221.26      24610.64       397.90 o                         
  19   4  11       2778.49       2681.70       113.44 o                         
  20   4  11      12164.82      12027.68       244.40 o                         
  21   4  11      35964.57      36138.98       520.85 o                         
  22   4  11      10098.75      10177.72       220.92 o                         
  23   4  11         12.68        -21.07        23.22 o                         
  24   4  11      38599.96      37692.13       614.19 o                         
  25   4  11      11563.86      11514.04       237.78 o                         
  26   4  11       4776.30       4876.14       142.32 o                         
  27   4  11        207.15        101.69        28.82 o                         
  28   4  11      17165.52      17585.36       318.01 o                         
  29   4  11       6644.29       6796.48       172.07 o                         
  30   4  11        507.49        364.37        65.63 o                         
  31   4  11      16944.93      17793.41       294.27 o                         
  32   4  11      28892.42      30217.92       457.21 o                         
  33   4  11       3836.99       4039.07       110.64 o                         
  34   4  11       4482.01       4993.46       126.02 o                         
  35   4  11      23372.58      24402.55       339.66 o                         
  36   4  11      15243.52      15740.30       259.92 o                         
  37   4  11          5.57         19.37        16.74 o                         
  38   4  11       7070.45       6737.72       146.52 o                         
  39   4  11       7043.63       6936.30       155.43 o                         
   1   5  11       5355.14       5715.61       194.46 o                         
   2   5  11       5449.85       5032.44       174.01 o                         
   3   5  11        408.47        323.10        50.54 o                         
   4   5  11        987.63        455.45        86.14 o                         
   5   5  11      17683.95      17744.46       306.14 o                         
   6   5  11      10991.87      10737.87       234.23 o                         
   7   5  11        426.59        300.56        45.27 o                         
   8   5  11       1059.51       1072.01       100.21 o                         
   9   5  11       2345.23       2190.59       111.40 o                         
  10   5  11       4149.23       4322.30       137.99 o                         
  11   5  11         78.33         44.83        29.05 o                         
  12   5  11        110.82         -0.71        24.56 o                         
  13   5  11       3339.57       2572.77       116.08 o                         
  14   5  11         78.68        -24.42        24.42 o                         
  15   5  11       9209.75       8548.65       214.28 o                         
  16   5  11       6477.07       6193.36       180.34 o                         
  17   5  11       6427.53       6198.67       176.25 o                         
  18   5  11        266.22        102.99        34.55 o                         
  19   5  11       6118.16       5976.72       178.23 o                         
  20   5  11       3467.83       3420.02       171.64 o                         
  21   5  11        172.54         85.46        53.19 o                         
  22   5  11        658.93        290.77        38.18 o                         
  23   5  11       5775.92       5615.55       181.78 o                         
  24   5  11       1304.21       1432.98        95.84 o                         
  25   5  11       3613.32       3981.78       143.69 o                         
  26   5  11       1322.53       1371.70       108.97 o                         
  27   5  11       7531.51       7710.77       204.44 o                         
  28   5  11        387.11        268.06        65.68 o                         
  29   5  11      13109.38      13719.93       310.72 o                         
  30   5  11       2823.49       3224.08       118.42 o                         
  31   5  11       3835.25       3823.51       156.51 o                         
  32   5  11        171.67         51.27        20.32 o                         
  33   5  11       2819.41       2449.14        94.00 o                         
  34   5  11       4291.59       4459.37       117.90 o                         
  35   5  11        200.83         52.41        21.18 o                         
  36   5  11       1841.73       1827.58        91.20 o                         
   0   6  11       1054.56        823.81       100.96 o                         
   1   6  11       1626.37       1521.58       101.56 o                         
   2   6  11       1838.88       1478.27       101.48 o                         
   3   6  11       1605.87       1343.37       107.64 o                         
   4   6  11        458.84        148.33        45.12 o                         
   5   6  11        405.56        121.46        32.37 o                         
   6   6  11       6938.35       6586.09       192.64 o                         
   7   6  11         19.01         -6.07        24.42 o                         
   8   6  11         30.44        -25.12        25.12 o                         
   9   6  11         30.37        -26.06        26.06 o                         
  10   6  11        135.12         58.10        36.10 o                         
  11   6  11        883.08        620.33       145.45 o                         
  12   6  11        442.96        206.42        57.25 o                         
  13   6  11       1781.45       1661.62       105.20 o                         
  14   6  11         71.55         13.95        38.26 o                         
  15   6  11       3145.00       3266.09       151.95 o                         
  16   6  11        233.14        120.09        30.25 o                         
  17   6  11          5.39          0.91        29.00 o                         
  18   6  11       2980.36       3112.25       132.72 o                         
  19   6  11          5.65        -27.01        27.01 o                         
  20   6  11         13.87        -25.09        25.09 o                         
  21   6  11        752.61        592.33        90.99 o                         
  22   6  11         54.75         56.94        29.44 o                         
  23   6  11        942.00        816.16        96.98 o                         
  24   6  11         47.77         75.36        27.74 o                         
  25   6  11       2848.08       2855.40       154.58 o                         
  26   6  11        449.00        199.62        42.37 o                         
  27   6  11        189.45        114.86        27.44 o                         
  28   6  11         17.71         23.31        19.06 o                         
  29   6  11        877.59        828.68        70.29 o                         
  30   6  11        915.19        978.09        72.87 o                         
  31   6  11        219.05         71.62        23.88 o                         
  32   6  11         99.51         50.32        18.80 o                         
  33   6  11         33.84        -19.92        19.92 o                         
   1   7  11       8736.21       8900.45       240.96 o                         
   2   7  11       9749.46       9143.92       243.88 o                         
   3   7  11       4499.33       4301.00       151.75 o                         
   4   7  11         30.16          2.33        22.17 o                         
   5   7  11      11235.35      11045.38       255.16 o                         
   6   7  11       2910.72       2888.67       127.28 o                         
   7   7  11         95.94         97.41        29.72 o                         
   8   7  11       2753.90       2955.90       132.73 o                         
   9   7  11       6261.50       6333.11       192.55 o                         
  10   7  11        119.38         39.78        30.25 o                         
  11   7  11       1575.99       1579.62       108.16 o                         
  12   7  11       5738.76       5759.72       194.55 o                         
  13   7  11      11261.69      11556.42       284.38 o                         
  14   7  11         51.19         58.75        32.04 o                         
  15   7  11       6507.26       6870.53       208.54 o                         
  16   7  11       9370.24       8721.81       266.18 o                         
  17   7  11       4358.77       4151.29       157.05 o                         
  18   7  11       2812.03       2866.00       133.47 o                         
  19   7  11       8141.32       8537.72       222.40 o                         
  20   7  11       4517.73       4412.25       164.50 o                         
  21   7  11        756.35        783.72       102.23 o                         
  22   7  11       5825.24       5731.71       178.95 o                         
  23   7  11       7358.34       7702.34       207.22 o                         
  24   7  11       2423.81       2368.52       123.16 o                         
  25   7  11         44.52        -16.36        22.18 o                         
  26   7  11       4507.81       4335.81       148.00 o                         
  27   7  11       3025.06       3109.46       113.17 o                         
  28   7  11         33.53        -17.06        23.66 o                         
   0   8  11      18880.01      19977.81       524.71 o                         
   1   8  11       6466.53       6721.33       182.18 o                         
   2   8  11       1104.57       1285.03        80.75 o                         
   3   8  11      12083.57      13062.17       298.28 o                         
   4   8  11      17922.20      19046.88       386.36 o                         
   5   8  11        567.10        748.36        78.23 o                         
   6   8  11       6207.51       6585.34       198.33 o                         
   7   8  11      11782.86      11982.15       270.87 o                         
   8   8  11       8102.01       8399.29       271.56 o                         
   9   8  11       1359.35       1527.13       103.53 o                         
  10   8  11      16283.10      16907.05       373.79 o                         
  11   8  11       8407.30       8477.31       217.17 o                         
  12   8  11       2464.25       2454.08       111.56 o                         
  13   8  11       5628.18       5854.95       170.24 o                         
  14   8  11      19268.77      20765.88       385.16 o                         
  15   8  11       4999.61       5115.90       152.69 o                         
  16   8  11        151.08         61.46        30.92 o                         
  17   8  11      13510.23      13237.19       267.32 o                         
  18   8  11      19194.24      19418.77       408.03 o                         
  19   8  11       1558.65       1627.14       101.36 o                         
  20   8  11       1644.22       1766.99       102.76 o                         
  21   8  11      13276.06      12743.91       309.09 o                         
   1   9  11      10092.06      10564.67       308.30 o                         
   2   9  11       9780.62      10073.22       344.67 o                         
   3   9  11       3471.41       3638.90       263.56 o                         
   4   9  11       2501.91       2306.33       126.78 o                         
   5   9  11      13762.38      15048.59       387.78 o                         
   6   9  11       5987.99       6112.48       293.86 o                         
   7   9  11        206.23        250.43       141.06 o                         
   0   0  12      26343.50      26088.03      1567.98 o                         
   1   0  12      26536.90      24604.12       520.63 o                         
   2   0  12         36.98        106.79        26.91 o                         
   3   0  12     117907.38     112271.31      1659.96 o                         
   4   0  12      46338.90      46659.09       733.71 o                         
   5   0  12      15041.04      14693.20       314.07 o                         
   6   0  12      19899.21      20290.23       391.38 o                         
   7   0  12      65049.16      62504.40       929.55 o                         
   8   0  12      16662.48      17264.54       353.84 o                         
   9   0  12       3945.34       3632.16       144.87 o                         
  10   0  12      43032.59      44357.39       666.75 o                         
  11   0  12      58562.95      58929.05      1362.29 o                         
  12   0  12      13984.71      14186.26       324.20 o                         
  13   0  12      16643.68      17397.81       324.53 o                         
  14   0  12      49058.96      49615.96       902.43 o                         
  15   0  12      44950.44      44711.70       715.71 o                         
  16   0  12       7668.25       8343.28       231.37 o                         
  17   0  12      68340.54      69697.51      1095.83 o                         
  18   0  12      13061.73      13182.27       347.38 o                         
  19   0  12       2850.11       3102.68       149.76 o                         
  20   0  12      23777.27      23448.99       530.51 o                         
  21   0  12      86822.41      84940.00      1306.07 o                         
  22   0  12      22968.40      24462.35       491.89 o                         
  23   0  12       2724.35       3300.80       164.53 o                         
  24   0  12      18936.54      20097.11       509.92 o                         
  25   0  12      65215.12      63927.88      1345.24 o                         
  26   0  12       5338.68       5419.55       226.50 o                         
  27   0  12       1408.41       1367.06       171.74 o                         
  28   0  12       6937.04       6719.68       258.45 o                         
  29   0  12       9226.64       9844.12       560.84 o                         
  30   0  12          6.64         19.61        26.53 o                         
  31   0  12      48154.18      48306.25       875.85 o                         
  32   0  12      30675.95      31221.07       764.27 o                         
  33   0  12      17651.20      17807.78       407.62 o                         
  34   0  12       5884.15       6125.49       201.00 o                         
  35   0  12      36265.00      37768.63       756.23 o                         
  36   0  12      21771.01      21335.23       434.30 o                         
  37   0  12       1461.25       1361.34        88.99 o                         
  38   0  12      11886.14      13405.32       327.45 o                         
  39   0  12      39664.54      39839.01       749.95 o                         
  40   0  12       3381.56       3252.96       133.78 o                         
  41   0  12       5006.97       5080.63       186.82 o                         
  42   0  12      19550.16      19128.28       440.86 o                         
   1   1  12      41774.91      41148.67       482.32 o                         
   2   1  12      41867.12      39185.34       483.26 o                         
   3   1  12        310.46        166.54        25.19 o                         
   4   1  12      15914.80      16114.75       247.00 o                         
   5   1  12      41591.81      39735.96       446.18 o                         
   6   1  12      59279.79      57735.84       721.12 o                         
   7   1  12        110.83         42.13        22.05 o                         
   8   1  12      37953.55      36575.96       510.41 o                         
   9   1  12      24932.75      25773.80       320.31 o                         
  10   1  12      24160.63      23881.05       325.21 o                         
  11   1  12        122.25         79.29        18.85 o                         
  12   1  12      37452.64      36754.05       442.78 o                         
  13   1  12      10562.03      11470.81       212.12 o                         
  14   1  12         38.26          6.57        18.91 o                         
  15   1  12      32724.81      33730.12       445.49 o                         
  16   1  12      67201.27      67918.59       754.00 o                         
  17   1  12      17757.10      17282.74       268.98 o                         
  18   1  12       3388.14       3095.39       126.81 o                         
  19   1  12      29604.20      28732.63       389.68 o                         
  20   1  12      29650.65      29997.76       385.61 o                         
  21   1  12       5673.43       5462.57       156.16 o                         
  22   1  12      23412.95      24123.42       371.35 o                         
  23   1  12       6565.06       6466.92       161.84 o                         
  24   1  12       6962.39       7071.70       170.13 o                         
  25   1  12       1099.50        995.18        72.96 o                         
  26   1  12      28155.03      26826.33       399.88 o                         
  27   1  12      13555.48      12893.16       243.56 o                         
  28   1  12       4383.15       4014.79       130.72 o                         
  29   1  12       7714.83       7368.07       199.30 o                         
  30   1  12      26550.12      25410.08       363.14 o                         
  31   1  12      13382.51      12814.64       234.68 o                         
  32   1  12       1712.32       1768.81        82.40 o                         
  33   1  12      15600.39      15753.08       260.41 o                         
  34   1  12      20414.20      21590.40       312.18 o                         
  35   1  12        671.58        616.90        61.09 o                         
  36   1  12      11592.28      11967.39       207.05 o                         
  37   1  12      15361.21      15489.40       254.35 o                         
  38   1  12       8898.01       8615.39       153.03 o                         
  39   1  12       1049.27       1015.78        64.45 o                         
  40   1  12      24479.44      24322.56       406.76 o                         
  41   1  12      19929.40      19796.73       328.41 o                         
  42   1  12        878.25        714.61        62.17 o                         
   0   2  12      16491.44      15735.27       358.56 o                         
   1   2  12       7527.22       7455.40       148.02 o                         
   2   2  12       2052.43       1851.64        73.49 o                         
   3   2  12       5003.52       4607.52       119.23 o                         
   4   2  12       8799.37       8480.98       168.58 o                         
   5   2  12       2784.92       2813.78       104.24 o                         
   6   2  12        461.93        310.08        31.98 o                         
   7   2  12      12634.42      13015.50       227.33 o                         
   8   2  12      10272.00      10073.72       200.39 o                         
   9   2  12         47.27         26.79        17.49 o                         
  10   2  12      31206.68      31143.06       419.02 o                         
  11   2  12      30291.43      31008.80       450.34 o                         
  12   2  12        384.39        298.89        43.62 o                         
  13   2  12       1868.16       1915.31        84.02 o                         
  14   2  12       3160.28       3079.52       104.47 o                         
  15   2  12      13311.77      13110.76       225.93 o                         
  16   2  12        197.25        114.00        25.71 o                         
  17   2  12       7761.04       7828.66       177.55 o                         
  18   2  12         94.05         96.70        22.25 o                         
  19   2  12        169.40         83.05        22.09 o                         
  20   2  12      10856.38      10153.71       203.23 o                         
  21   2  12      12514.88      12601.63       241.02 o                         
  22   2  12       2116.22       1988.32        93.10 o                         
  23   2  12       1055.76        931.96       103.14 o                         
  24   2  12       4748.19       4979.24       141.60 o                         
  25   2  12       2155.36       2138.49        99.85 o                         
  26   2  12       3537.25       3297.37       115.06 o                         
  27   2  12       7142.37       7231.18       198.67 o                         
  28   2  12        277.42        138.43        25.23 o                         
  29   2  12      16479.91      16432.80       291.44 o                         
  30   2  12        189.96        109.79        20.45 o                         
  31   2  12       5194.65       5115.17       135.12 o                         
  32   2  12       3566.47       3530.98       107.03 o                         
  33   2  12       3329.80       3063.48        95.40 o                         
  34   2  12       3568.30       3606.04       104.30 o                         
  35   2  12       4446.08       4452.96       117.75 o                         
  36   2  12       5970.27       6338.56       150.65 o                         
  37   2  12        439.04        251.14        25.83 o                         
  38   2  12       2981.14       3150.70        92.48 o                         
  39   2  12       8625.50       8364.32       157.92 o                         
  40   2  12        359.58        198.81        31.08 o                         
  41   2  12       1274.93        917.04        77.47 o                         
   1   3  12        117.88        121.19        27.30 o                         
   2   3  12        272.79        249.90        27.24 o                         
   3   3  12        799.95        608.42        73.77 o                         
   4   3  12         16.61          2.46        16.84 o                         
   5   3  12        622.41        526.11        37.08 o                         
   6   3  12       3611.97       3606.45       100.26 o                         
   7   3  12       6427.12       5986.66       133.09 o                         
   8   3  12        762.22        644.65        71.08 o                         
   9   3  12        153.22        130.37        26.43 o                         
  10   3  12        376.53        214.54        32.93 o                         
  11   3  12       1188.12       1362.98        73.24 o                         
  12   3  12         89.24         73.10        21.82 o                         
  13   3  12       4980.70       5052.21       154.44 o                         
  14   3  12       1655.26       1507.73        91.98 o                         
  15   3  12         18.30         15.63        19.35 o                         
  16   3  12       3244.38       3284.97       121.31 o                         
  17   3  12        699.54        488.58        74.63 o                         
  18   3  12       1186.28       1032.79        67.80 o                         
  19   3  12       3334.54       2900.97       106.56 o                         
  20   3  12         87.05         34.06        20.45 o                         
  21   3  12         38.66         -3.10        18.05 o                         
  22   3  12          1.60          9.79        19.89 o                         
  23   3  12         49.20        -13.94        19.88 o                         
  24   3  12         31.65         11.09        18.67 o                         
  25   3  12        101.45         -6.19        22.48 o                         
  26   3  12        222.74        129.42        24.03 o                         
  27   3  12        378.96        283.03        28.99 o                         
  28   3  12        929.17        694.33        55.15 o                         
  29   3  12         15.25         35.36        18.10 o                         
  30   3  12         33.38         25.66        17.35 o                         
  31   3  12         50.11          9.46        16.33 o                         
  32   3  12         27.11          5.14        15.40 o                         
  33   3  12        179.65        129.17        21.46 o                         
  34   3  12       1629.71       1670.87        86.03 o                         
  35   3  12          8.66         -8.63        15.46 o                         
  36   3  12        140.30         85.81        20.02 o                         
  37   3  12        138.17         52.46        19.54 o                         
  38   3  12       1619.66       1482.05        69.16 o                         
  39   3  12       1245.43       1096.04        70.44 o                         
  40   3  12        222.59        137.34        22.92 o                         
   0   4  12      19487.88      18332.48       420.39 o                         
   1   4  12      10800.82      10744.69       218.61 o                         
   2   4  12         35.74        115.62        56.66 o                         
   3   4  12      13034.91      13019.63       242.14 o                         
   4   4  12       8079.84       7855.39       184.06 o                         
   5   4  12         45.52         -6.07        27.07 o                         
   6   4  12       5780.25       5753.33       154.86 o                         
   7   4  12      13913.47      14013.12       251.64 o                         
   8   4  12       1711.45       1776.30        88.29 o                         
   9   4  12       4111.44       4017.07       120.07 o                         
  10   4  12       5863.44       5987.44       147.41 o                         
  11   4  12       9762.19       9422.45       180.22 o                         
  12   4  12       1137.05        652.06        69.80 o                         
  13   4  12       2209.09       2172.02        92.79 o                         
  14   4  12       6468.29       5854.40       145.53 o                         
  15   4  12        810.76        623.31        71.99 o                         
  16   4  12        628.68        295.46        41.80 o                         
  17   4  12       9910.52       9287.39       222.53 o                         
  18   4  12       9032.75       8795.23       213.64 o                         
  19   4  12       1597.29       1529.11        96.45 o                         
  20   4  12        263.83         83.98        28.21 o                         
  21   4  12       7665.72       7498.82       272.93 o                         
  22   4  12       1636.86       1827.70       113.81 o                         
  23   4  12        892.52        806.57        80.20 o                         
  24   4  12       7056.37       7018.15       168.64 o                         
  25   4  12      17223.28      18153.44       306.33 o                         
  26   4  12        431.65        286.22        34.44 o                         
  27   4  12       4078.07       4649.34       127.53 o                         
  28   4  12       7583.18       7966.65       173.27 o                         
  29   4  12       8263.82       8622.33       197.34 o                         
  30   4  12        171.60         88.57        26.14 o                         
  31   4  12       4078.80       4006.99       111.25 o                         
  32   4  12       3378.49       3040.50        89.54 o                         
  33   4  12        610.49        379.04        45.98 o                         
  34   4  12        500.24        287.10        46.95 o                         
  35   4  12       8026.10       8204.26       170.80 o                         
  36   4  12       1399.32       1518.86        76.49 o                         
  37   4  12        384.59        351.89        63.61 o                         
  38   4  12        183.71         70.16        22.49 o                         
   1   5  12      23171.96      22678.43       364.41 o                         
   2   5  12      40778.69      39500.66       541.15 o                         
   3   5  12       4030.79       3606.38       122.09 o                         
   4   5  12      19937.48      19817.23       308.27 o                         
   5   5  12      17117.84      16038.39       271.17 o                         
   6   5  12      15146.36      14750.09       262.46 o                         
   7   5  12       4572.45       4642.81       139.00 o                         
   8   5  12      17611.43      17630.21       305.32 o                         
   9   5  12       5803.80       5583.85       158.19 o                         
  10   5  12       1491.87       1530.96        91.60 o                         
  11   5  12       2998.09       2581.04       119.94 o                         
  12   5  12      22942.00      23313.37       426.94 o                         
  13   5  12      17095.11      17602.07       353.40 o                         
  14   5  12       8188.12       8333.81       223.54 o                         
  15   5  12      23808.80      23092.75       608.97 o                         
  16   5  12      22875.17      22201.97       511.20 o                         
  17   5  12      16207.09      16449.17       318.04 o                         
  18   5  12       3402.15       3546.82       187.70 o                         
  19   5  12      23710.78      23834.14       452.43 o                         
  20   5  12      14925.86      14923.03       328.88 o                         
  21   5  12       2403.61       2324.39       120.70 o                         
  22   5  12      22788.88      23740.26       442.84 o                         
  23   5  12      16632.63      16996.98       380.34 o                         
  24   5  12       9721.76      10297.26       273.12 o                         
  25   5  12        730.47        574.60        84.11 o                         
  26   5  12      20879.05      21682.46       434.42 o                         
  27   5  12       9718.14      10493.15       259.88 o                         
  28   5  12        449.77        218.57        32.34 o                         
  29   5  12       6645.56       6997.71       205.13 o                         
  30   5  12      23001.99      23610.92       376.15 o                         
  31   5  12       6766.01       6501.43       154.60 o                         
  32   5  12        213.74         47.50        33.10 o                         
  33   5  12       6442.14       5977.27       161.85 o                         
  34   5  12      15247.62      15472.44       307.92 o                         
  35   5  12       1567.43       1603.92       110.55 o                         
   0   6  12      29978.56      29104.49       893.14 o                         
   1   6  12      41186.66      41301.93       936.66 o                         
   2   6  12        493.25        403.23        53.64 o                         
   3   6  12      35271.29      35388.05       860.48 o                         
   4   6  12      10744.25       9845.59       419.26 o                         
   5   6  12        512.75        234.56        50.66 o                         
   6   6  12       1278.02       1172.44        95.57 o                         
   7   6  12      24526.85      24286.17       427.21 o                         
   8   6  12       4483.66       4650.62       155.22 o                         
   9   6  12       5645.76       5718.05       171.95 o                         
  10   6  12      24567.19      24343.73       424.75 o                         
  11   6  12      30434.53      30479.10       567.17 o                         
  12   6  12        175.14        104.29        33.76 o                         
  13   6  12      17815.06      18899.00       401.70 o                         
  14   6  12      16285.74      16199.26       356.97 o                         
  15   6  12      41397.40      42463.80       716.75 o                         
  16   6  12         28.22         90.71        28.42 o                         
  17   6  12      23659.90      24064.64       458.77 o                         
  18   6  12      24777.40      25161.10       541.41 o                         
  19   6  12       8092.55       8682.45       223.16 o                         
  20   6  12       4477.19       4799.08       208.12 o                         
  21   6  12      34269.34      35977.77       840.18 o                         
  22   6  12      19759.91      20590.14       550.52 o                         
  23   6  12       1075.68       1269.77       126.40 o                         
  24   6  12      14427.10      15119.45       445.02 o                         
  25   6  12      26346.01      27790.54       590.54 o                         
  26   6  12       6611.43       6687.20       195.93 o                         
  27   6  12       9767.32      10437.91       253.04 o                         
  28   6  12       6496.62       6273.12       179.21 o                         
  29   6  12      19118.61      19351.16       377.16 o                         
  30   6  12        631.25        897.82        74.76 o                         
  31   6  12      13827.56      13987.79       259.46 o                         
   1   7  12      11190.43      10761.84       260.05 o                         
   2   7  12      22459.92      23721.58       440.49 o                         
   3   7  12       2833.34       2604.02       117.24 o                         
   4   7  12       3136.82       3217.70       143.26 o                         
   5   7  12       7757.14       7841.26       199.75 o                         
   6   7  12      13053.90      13578.62       278.81 o                         
   7   7  12        381.84        344.19        77.91 o                         
   8   7  12      13060.92      13382.88       293.95 o                         
   9   7  12       9853.35      10422.64       263.84 o                         
  10   7  12       2513.21       2574.18       135.93 o                         
  11   7  12       4132.15       3904.18       127.05 o                         
  12   7  12      14208.06      14797.37       278.63 o                         
  13   7  12       3382.05       3228.67       133.09 o                         
  14   7  12        280.42        164.02        29.35 o                         
  15   7  12      13627.20      14145.66       303.19 o                         
  16   7  12      29487.76      30445.35       497.87 o                         
  17   7  12       4973.19       4862.66       163.03 o                         
  18   7  12        314.26        158.34        29.38 o                         
  19   7  12      12561.98      12480.96       271.01 o                         
  20   7  12      15915.45      16836.88       362.00 o                         
  21   7  12       2892.02       2785.16       110.10 o                         
  22   7  12       6712.16       6967.05       198.75 o                         
  23   7  12       3171.81       3178.22       130.86 o                         
  24   7  12       3076.03       3329.51       124.56 o                         
  25   7  12        835.25        876.20        70.08 o                         
  26   7  12      24250.11      24477.88       495.40 o                         
   0   8  12       2964.45       2998.98       154.78 o                         
   1   8  12       3933.59       3917.10       128.20 o                         
   2   8  12        636.59        745.21        77.41 o                         
   3   8  12       3751.35       3629.01       131.90 o                         
   4   8  12        373.98        205.03        34.20 o                         
   5   8  12        303.98        156.23        31.61 o                         
   6   8  12        380.44        177.71        31.55 o                         
   7   8  12       3749.65       3971.16       134.40 o                         
   8   8  12        234.41        137.63        45.29 o                         
   9   8  12        897.27        879.70        80.31 o                         
  10   8  12       4533.24       4488.77       169.61 o                         
  11   8  12       6365.30       6891.92       213.56 o                         
  12   8  12         19.15          6.30        24.11 o                         
  13   8  12        199.66         76.53        33.88 o                         
  14   8  12       3808.64       4063.08       142.09 o                         
  15   8  12       4206.58       4177.71       155.08 o                         
  16   8  12         81.69        -24.51        26.09 o                         
  17   8  12       1301.29       1359.17       102.91 o                         
  18   8  12       1194.35       1082.00       150.64 o                         
   1   1  13      29164.72      28564.49       384.40 o                         
   2   1  13       4183.95       4197.82       118.24 o                         
   3   1  13       2367.82       2528.92        94.13 o                         
   4   1  13       1049.86       1060.71        66.22 o                         
   5   1  13      18110.57      18553.52       320.17 o                         
   6   1  13        816.92        497.30        60.49 o                         
   7   1  13        650.35        556.30        62.11 o                         
   8   1  13       3484.48       3533.20       107.75 o                         
   9   1  13      22953.64      22595.72       333.46 o                         
  10   1  13       5375.91       5176.50       130.91 o                         
  11   1  13      19865.13      20928.19       307.07 o                         
  12   1  13       5152.67       5180.34       135.88 o                         
  13   1  13      21324.33      20671.13       382.63 o                         
  14   1  13         99.28         60.48        24.51 o                         
  15   1  13       6086.66       6119.70       144.44 o                         
  16   1  13       5611.40       5769.86       142.71 o                         
  17   1  13      10284.05       9963.14       210.84 o                         
  18   1  13         34.96         19.12        17.48 o                         
  19   1  13      24488.75      23644.64       338.70 o                         
  20   1  13      11457.40      12343.81       229.18 o                         
  21   1  13       4258.50       4345.71       128.24 o                         
  22   1  13       2440.89       2228.13       102.65 o                         
  23   1  13      12568.89      11681.17       241.61 o                         
  24   1  13         63.06         35.12        19.44 o                         
  25   1  13         33.83          6.05        17.55 o                         
  26   1  13      10952.86      11024.54       269.76 o                         
  27   1  13      10225.14       9714.04       213.77 o                         
  28   1  13        233.73        158.00        26.38 o                         
  29   1  13       2822.59       3011.72       112.79 o                         
  30   1  13      15195.47      15685.06       277.89 o                         
  31   1  13       4099.87       4369.03       132.72 o                         
  32   1  13         94.97         19.77        15.94 o                         
  33   1  13      11273.66      11814.31       211.32 o                         
  34   1  13       2091.26       2079.16        80.62 o                         
  35   1  13       1714.26       1718.73        75.39 o                         
  36   1  13       3358.83       3014.08        89.54 o                         
  37   1  13      16719.49      17121.76       258.31 o                         
  38   1  13       2436.38       2588.35        78.60 o                         
  39   1  13        968.97        962.20        53.40 o                         
  40   1  13       4106.59       3844.84       107.18 o                         
   0   2  13      61089.29      58818.99       967.43 o                         
   1   2  13      15973.21      15884.90       250.67 o                         
   2   2  13      10912.21       9672.27       183.23 o                         
   3   2  13      34817.31      34271.95       419.81 o                         
   4   2  13      50947.86      50755.71       593.19 o                         
   5   2  13        393.50        401.09        70.26 o                         
   6   2  13      33798.05      33104.36       424.46 o                         
   7   2  13       2398.59       2730.65        95.00 o                         
   8   2  13      51273.02      51290.46       623.51 o                         
   9   2  13       3053.77       3158.06       105.24 o                         
  10   2  13      24458.59      24873.35       378.26 o                         
  11   2  13      19377.00      19981.01       399.89 o                         
  12   2  13       2887.79       3234.99       134.41 o                         
  13   2  13       1617.59       1570.75        80.98 o                         
  14   2  13      42721.38      43103.01       548.08 o                         
  15   2  13      25521.78      25696.10       375.05 o                         
  16   2  13       4045.59       4204.02       131.61 o                         
  17   2  13      10999.67      11144.92       205.35 o                         
  18   2  13      58397.73      57652.87       691.50 o                         
  19   2  13         64.19         42.25        21.56 o                         
  20   2  13      25213.83      25319.77       369.74 o                         
  21   2  13      15216.48      16096.75       280.92 o                         
  22   2  13      19491.48      19371.07       317.60 o                         
  23   2  13       2447.17       2423.30        98.67 o                         
  24   2  13       9572.17       9318.86       212.45 o                         
  25   2  13      16003.61      16842.34       564.20 o                         
  26   2  13      12231.53      12359.39       243.60 o                         
  27   2  13       4729.55       4544.96       142.83 o                         
  28   2  13      48711.80      49209.46       682.31 o                         
  29   2  13       1642.04       1696.70        82.64 o                         
  30   2  13          5.67         57.69        16.49 o                         
  31   2  13      14240.41      15301.04       264.65 o                         
  32   2  13      22152.23      23051.76       342.37 o                         
  33   2  13       3810.08       3755.64       106.89 o                         
  34   2  13       7894.78       8344.74       212.48 o                         
  35   2  13      21022.06      22035.46       335.87 o                         
  36   2  13      23433.41      23489.89       325.37 o                         
  37   2  13          2.18          0.12        16.30 o                         
  38   2  13      22974.50      24015.10       357.67 o                         
  39   2  13       8610.09       8564.16       172.62 o                         
  40   2  13       4692.86       4703.33       870.09 o                         
   1   3  13      44759.15      43326.02       500.82 o                         
   2   3  13      23318.59      24379.99       331.28 o                         
   3   3  13      19370.20      18932.33       265.90 o                         
   4   3  13       6346.58       6123.31       135.18 o                         
   5   3  13      58659.78      59649.91       699.60 o                         
   6   3  13      14956.15      15064.02       250.51 o                         
   7   3  13       7145.99       7418.07       180.61 o                         
   8   3  13      12539.00      12002.50       216.37 o                         
   9   3  13     119934.92     119830.80      1348.40 o                         
  10   3  13        262.26        215.47        26.06 o                         
  11   3  13      15188.80      15069.17       256.99 o                         
  12   3  13       8777.38       8960.75       195.23 o                         
  13   3  13      70339.56      70485.03       851.52 o                         
  14   3  13        166.02        146.65        27.79 o                         
  15   3  13      25425.56      25136.36       365.49 o                         
  16   3  13      24274.86      24836.51       363.08 o                         
  17   3  13      22011.25      21810.40       331.14 o                         
  18   3  13       2439.17       2693.69       100.15 o                         
  19   3  13      71389.97      69826.04       839.07 o                         
  20   3  13      12546.39      12029.37       212.31 o                         
  21   3  13        119.68         93.93        22.62 o                         
  22   3  13       9487.01       9404.11       216.07 o                         
  23   3  13      63255.98      62027.20       768.03 o                         
  24   3  13       2342.76       2433.45        90.80 o                         
  25   3  13       4038.14       4206.14       118.08 o                         
  26   3  13      16966.58      17392.16       281.48 o                         
  27   3  13      59243.00      61229.59       734.69 o                         
  28   3  13         25.17         14.01        16.57 o                         
  29   3  13      13928.31      14409.83       250.25 o                         
  30   3  13      13761.16      14520.89       264.29 o                         
  31   3  13      20273.24      19897.24       293.75 o                         
  32   3  13        648.16        730.74        63.40 o                         
  33   3  13      31271.86      32885.73       681.22 o                         
  34   3  13      10429.28      10202.35       190.51 o                         
  35   3  13       2122.10       2002.48        72.90 o                         
  36   3  13       8107.14       7711.42       158.63 o                         
  37   3  13      35671.64      35776.52       516.50 o                         
  38   3  13       2709.01       2653.98        91.30 o                         
   0   4  13      21361.23      21106.38       415.75 o                         
   1   4  13      18743.71      18314.84       286.75 o                         
   2   4  13       3775.91       3585.80       114.03 o                         
   3   4  13      10094.08       9737.26       193.95 o                         
   4   4  13      24864.84      24533.70       352.38 o                         
   5   4  13       2724.45       2623.52        97.04 o                         
   6   4  13      17070.29      16600.41       268.86 o                         
   7   4  13       5239.19       5617.73       144.70 o                         
   8   4  13      13697.13      13069.24       233.20 o                         
   9   4  13        897.36        926.76        65.01 o                         
  10   4  13      34267.23      35378.74       460.50 o                         
  11   4  13       5429.12       5274.10       140.07 o                         
  12   4  13       2593.26       2584.71       105.25 o                         
  13   4  13       7707.51       7471.38       175.25 o                         
  14   4  13      54724.81      54429.13       637.42 o                         
  15   4  13      13065.60      12415.51       253.83 o                         
  16   4  13       2879.83       2430.26       111.83 o                         
  17   4  13       4460.36       4198.27       138.50 o                         
  18   4  13      43011.99      42950.80       854.28 o                         
  19   4  13        228.83        125.78        30.28 o                         
  20   4  13       3829.21       3797.65       125.59 o                         
  21   4  13      14190.04      14830.28       271.09 o                         
  22   4  13      11194.76      11240.60       225.04 o                         
  23   4  13        420.78        341.82        34.30 o                         
  24   4  13      19315.81      19664.40       319.84 o                         
  25   4  13      15880.67      16585.68       278.83 o                         
  26   4  13       6269.85       6280.19       162.14 o                         
  27   4  13       1782.16       1778.17        82.91 o                         
  28   4  13      33249.07      33188.97       589.73 o                         
  29   4  13       5723.94       5151.53       135.19 o                         
  30   4  13        404.16        282.41        46.68 o                         
  31   4  13       4171.39       4166.84       125.65 o                         
  32   4  13      23537.59      23743.85       378.01 o                         
  33   4  13        126.63        103.61        21.62 o                         
  34   4  13       2485.92       2558.15        93.20 o                         
  35   4  13      12019.33      11939.95       236.83 o                         
  36   4  13       4235.85       3910.27       198.20 o                         
   1   5  13       1916.44       1670.91        96.57 o                         
   2   5  13       8364.58       7870.98       186.90 o                         
   3   5  13      13252.43      13221.65       243.85 o                         
   4   5  13        671.05        336.47        44.89 o                         
   5   5  13       3573.81       3396.49       114.90 o                         
   6   5  13       6828.46       6640.18       158.74 o                         
   7   5  13         13.86         22.47        26.54 o                         
   8   5  13       1431.99       1265.00        93.18 o                         
   9   5  13       9206.28       9199.25       216.82 o                         
  10   5  13        196.92        123.65        36.21 o                         
  11   5  13       4593.89       4097.80       187.91 o                         
  12   5  13         44.44         74.41        28.95 o                         
  13   5  13      10123.59      10825.99       229.99 o                         
  14   5  13          4.55        -22.71        22.71 o                         
  15   5  13       6833.64       7058.16       177.41 o                         
  16   5  13       2673.61       2828.00       120.40 o                         
  17   5  13        704.84        347.87        38.91 o                         
  18   5  13        115.62         86.08        29.23 o                         
  19   5  13       6103.26       6473.88       185.28 o                         
  20   5  13       3801.55       3960.75       152.47 o                         
  21   5  13         41.16         44.09        21.04 o                         
  22   5  13        530.50        274.79        33.75 o                         
  23   5  13      10701.68      11496.66       244.71 o                         
  24   5  13        280.81         94.24        29.39 o                         
  25   5  13        135.71         54.15        33.19 o                         
  26   5  13       4388.16       4984.47       164.30 o                         
  27   5  13       4183.42       4021.97       200.27 o                         
  28   5  13          6.09         -5.66        21.11 o                         
  29   5  13       3600.74       3333.52       112.76 o                         
  30   5  13       2954.97       2705.71        99.52 o                         
  31   5  13        937.95        921.82        72.01 o                         
  32   5  13        154.69         65.92        21.18 o                         
  33   5  13       5626.65       5755.61       154.72 o                         
   0   6  13       8545.20       8543.95       330.35 o                         
   1   6  13        365.86        140.03        48.58 o                         
   2   6  13         10.22        -22.32        22.32 o                         
   3   6  13        305.13        140.63        31.90 o                         
   4   6  13       1207.32       1149.70        94.05 o                         
   5   6  13         83.46         19.79        22.09 o                         
   6   6  13         42.27        -14.19        22.61 o                         
   7   6  13       1072.91       1052.14        90.51 o                         
   8   6  13         15.14          5.24        23.41 o                         
   9   6  13       1096.37        596.83        99.04 o                         
  10   6  13        771.16        993.27        98.51 o                         
  11   6  13        124.86         37.96        25.51 o                         
  12   6  13        595.58        128.82        30.34 o                         
  13   6  13         90.65        -27.81        27.81 o                         
  14   6  13        661.24        282.98        51.82 o                         
  15   6  13         88.86        -26.30        26.30 o                         
  16   6  13         53.88         22.47        33.20 o                         
  17   6  13       2323.45       2536.42       137.77 o                         
  18   6  13          6.05         37.81        23.81 o                         
  19   6  13       2532.73       2504.09       137.97 o                         
  20   6  13       1762.67       1823.74       123.46 o                         
  21   6  13        182.87         77.57        27.35 o                         
  22   6  13          4.74          6.89        24.68 o                         
  23   6  13        127.78         62.68        28.54 o                         
  24   6  13        265.28        137.22        29.36 o                         
  25   6  13         20.07         24.48        24.73 o                         
  26   6  13         12.27        -19.79        19.79 o
[truncated: 106,354 more chars]
